# Supplementary material for: Single-cell RNA-seq integrated with multi-omics reveals SERPINE2 as a target for metastasis in advanced renal cell carcinoma
Source: Cell Death Dis. 2023 Jan 16;14(1):30. doi: 10.1038/s41419-023-05566-w (PMC9842647; doi:10.1038/s41419-023-05566-w)
Supplement: Supplementary file 3 — Table. S1 [file 41419_2023_5566_MOESM3_ESM.xlsx]

## Sheet: Malignant_score
Table. S1 Epithelial score for each maligant cell.
	SFN	KRTCAP3	EPCAM	KRT8	KRT18	KRT15	KRT19	KRT16	KRT17	KRT14	KRT5
ccRCC1_AAACCCAAGGGTCTTT-1	0	0	0	1.5345	1.03656	0	0	0	0	0	0	2.57106
ccRCC1_AAACCCACATCATTTC-1	1.82984	0	0	1.00952	2.43936	0	0	0	0	0	0	5.27872
ccRCC1_AAACCCACATCGAACT-1	1.78802	0	0	2.76838	1.78802	0	0	0	0	0	0	6.34442
ccRCC1_AAACCCATCAATCCGA-1	1.03131	0	1.52811	2.84738	2.94692	0	0	0	0	0	0	8.35372
ccRCC1_AAACCCATCCCATAGA-1	1.77579	0	0	0	2.75461	0	1.77579	0	0	0	0	6.3062
ccRCC1_AAACCCATCGTCTAAG-1	0	0	0	0	1.50986	0	1.01633	0	0	0	0	2.52619
ccRCC1_AAACGAAAGCACTCGC-1	1.62629	0	0	0	2.21593	0	0	0	0	0	0	3.84222
ccRCC1_AAACGAAAGCTAAACA-1	1.76138	0	0	1.22678	1.22678	0	0	0	0	0	0	4.21493
ccRCC1_AAACGAAAGTTGAAAC-1	1.21232	0	0	2.34613	2.71916	0	1.21232	0	0	0	0	7.48994
ccRCC1_AAACGAACAATACAGA-1	1.97939	0	0	1.97939	1.97939	0	0	0	0	0	0	5.93816
ccRCC1_AAACGAACACACGGAA-1	1.90521	0	0.887976	3.04561	3.2863	0	2.25981	0	0	0	0	11.3849
ccRCC1_AAACGAATCAACGTGT-1	1.19006	0	0	0	1.71821	0	0	0	0	0	0	2.90828
ccRCC1_AAACGAATCAGGGTAG-1	1.64634	0	0.608456	1.47026	2.04131	0	0.984017	0	0	0	0	6.75039
ccRCC1_AAACGAATCATTACGG-1	1.77143	0	1.77143	1.77143	2.58007	0	1.77143	0	0	0	0	9.66578
ccRCC1_AAACGAATCGTTCTCG-1	1.85169	0	0	2.09934	1.52178	0	2.29767	1.02611	0	0	0	8.79659
ccRCC1_AAACGCTAGACTGAGC-1	0	0	0.842602	2.32794	2.18991	0	0	0	0	0	0	5.36045
ccRCC1_AAACGCTAGCTGAAAT-1	2.40529	0	0.697222	1.79854	1.95289	0	0.697222	0	0	0	0	7.55116
ccRCC1_AAACGCTAGGGATGTC-1	1.06923	0	0	2.52404	1.57408	0	0	0	0	0	0	5.16735
ccRCC1_AAACGCTAGTAGGATT-1	1.35332	0	0	1.66872	2.82057	0	0	0	0	0	0	5.84262
ccRCC1_AAACGCTCAAACCGGA-1	1.54602	0	0.653986	1.32696	1.54602	0	0.653986	0	0	0	0	5.72698
ccRCC1_AAACGCTCAGCTGGTC-1	3.16461	0	0.963158	1.44454	2.20825	0	0.963158	0	0	0	0	8.74372
ccRCC1_AAACGCTCAGTCAGTT-1	0	0	0	2.10196	2.10196	0	0.586687	0	0	0	0	4.79061
ccRCC1_AAACGCTTCATCACTT-1	1.37438	0	0	1.37438	2.40143	0	1.01942	0	0	0	0	6.16962
ccRCC1_AAACGCTTCGTAGTCA-1	0.741644	0	0	1.68594	2.28188	0	0.741644	0	0	0	0	5.45111
ccRCC1_AAACGCTTCTATCGGA-1	1.41241	0	0.574621	1.20278	2.47405	0	0.937236	0	0	0	0	6.6011
ccRCC1_AAAGAACAGAATCCCT-1	0.504195	0	0.504195	1.7209	2.18243	0	0.504195	0	0	0	0	5.41591
ccRCC1_AAAGAACAGCGTGCCT-1	1.71354	0	0	2.31225	1.1861	0	1.1861	0	0	0	0	6.39798
ccRCC1_AAAGAACAGGTGTGAC-1	2.39047	0	0	1.78496	2.39047	0	0	0	0	0	0	6.56591
ccRCC1_AAAGAACAGTGATAGT-1	1.59331	0	0.835808	1.92863	2.31715	0	0.502797	0	0	0	0	7.1777
ccRCC1_AAAGAACGTAATGTGA-1	0	0	0	0	1.20295	0	1.20295	0	0	0	0	2.40589
ccRCC1_AAAGAACGTATCGAAA-1	0	0	0	0	0	0	0	0	0	0	0	0
ccRCC1_AAAGAACTCCACAGGC-1	1.78893	0	0	1.78893	2.70488	0	0	0	0	0	0	6.28275
ccRCC1_AAAGAACTCCGAGTGC-1	0.855223	0	1.30936	1.62052	2.34787	0	1.30936	0	0	0	0	7.44233
ccRCC1_AAAGAACTCCTTCGAC-1	0	0	0	2.01494	1.58927	0	0	0	0	0	0	3.6042
ccRCC1_AAAGAACTCGTTCTAT-1	0	0	0	1.50767	0	0	0	0	0	0	0	1.50767
ccRCC1_AAAGGATAGCGTATAA-1	0	0	0.897769	2.11271	1.67941	0	1.36309	0	0	0	0	6.05297
ccRCC1_AAAGGATAGGCCGCTT-1	1.01723	0	0	2.82671	3.09948	0	1.01723	0	0	0	0	7.96066
ccRCC1_AAAGGATAGTATTGCC-1	1.15452	0	0	2.01723	1.15452	0	0	0	0	0	0	4.32627
ccRCC1_AAAGGATAGTTCTCTT-1	1.27573	0	0	2.63236	3.07503	0	0	0	0	0	0	6.98312
ccRCC1_AAAGGATCAAGTCCCG-1	1.83823	0	0	2.08533	3.01455	0	0	0	0	0	0	6.9381
ccRCC1_AAAGGATCAATCTCTT-1	1.6601	0	0	2.45527	1.6601	0	0	0	0	0	0	5.77548
ccRCC1_AAAGGATGTACTAACC-1	0.850818	0	0	0.850818	1.85101	0	0	0	0	0	0	3.55265
ccRCC1_AAAGGATGTATGACAA-1	1.08003	0	0	2.91793	2.80688	0	0	0	0	0	0	6.80484
ccRCC1_AAAGGATGTTAGGGTG-1	1.9442	0	0	0	3.21696	0	0	0	0	0	0	5.16116
ccRCC1_AAAGGATGTTCACGAT-1	1.12447	0	0	2.43299	2.60057	0	0	0	0	0	0	6.15802
ccRCC1_AAAGGATGTTCTCCAC-1	0.997267	0.997267	0	2.25699	2.25699	0	0	0	0	0	0	6.50852
ccRCC1_AAAGGATTCGTGTGAT-1	1.13039	0	1.13039	1.13039	1.64746	0	0	0	0	0	0	5.03864
ccRCC1_AAAGGATTCTCGACCT-1	0	0	0	1.61393	1.10236	0	0	0	0	0	0	2.71629
ccRCC1_AAAGGATTCTCTATAC-1	0	0	0	1.49252	2.42876	0	0	0	0	0	0	3.92128
ccRCC1_AAAGGGCAGAAACACT-1	0	0	0	0	1.73821	0	0	0	0	0	0	1.73821
ccRCC1_AAAGGGCAGATTTGCC-1	1.83579	0	0	1.59991	2.44584	0	1.29062	0	0	0	0	7.17215
ccRCC1_AAAGGGCAGTGTCATC-1	0	0	0	1.42914	1.7514	0	0.950713	0	0	0	0	4.13125
ccRCC1_AAAGGGCCACCCGTAG-1	0	0	0	1.95384	2.20544	0	2.4063	0	0	0	0	6.56558
ccRCC1_AAAGGGCGTACGGCAA-1	1.08963	0	1.08963	1.59865	1.59865	0	2.18523	0	0	0	0	7.56177
ccRCC1_AAAGGGCGTAGACTGG-1	1.91354	0	0	2.53004	2.53004	0	0	0	0	0	0	6.97362
ccRCC1_AAAGGGCGTATCAGCT-1	0	0	0	2.5821	2.21375	0	0	0	0	0	0	4.79585
ccRCC1_AAAGGTAAGGACACTG-1	1.87656	0	1.87656	2.49006	0	0	0	0	0	0	0	6.24317
ccRCC1_AAAGGTAAGGCCGCTT-1	1.7497	0	0	2.09547	2.45907	0	1.93746	0.783085	0	0	0	9.02478
ccRCC1_AAAGGTAAGTAAGACT-1	0.737979	0	0	1.15795	1.68023	0	0	0	0	0	0	3.57616
ccRCC1_AAAGGTAGTTGGGAAC-1	0	0	0	0	0	0	0	0	0	0	0	0
ccRCC1_AAAGGTATCGACGAGA-1	1.29043	0	0	1.29043	2.18639	0	0	0	0	0	0	4.76726
ccRCC1_AAAGGTATCTCTCGCA-1	1.97534	0	0.867011	1.76289	1.97534	0	0.867011	0	0	0	0	7.44758
ccRCC1_AAAGTCCAGCTGTCCG-1	0.574791	0	0.937472	1.4127	1.97603	0	0	0	0	0	0	4.901
ccRCC1_AAAGTCCAGGTCGTGA-1	0.985015	0	0	2.23957	0.985015	0	0	0	0	0	0	4.2096
ccRCC1_AAAGTCCAGTGCCCGT-1	2.27043	0	0	1.82618	2.43539	0	0	0	0	0	0	6.53201
ccRCC1_AAAGTCCAGTGCTCGC-1	0	0	0	1.85509	1.30729	0	0	0	0	0	0	3.16238
ccRCC1_AAAGTCCCAAAGGAGA-1	2.01053	0	0	2.01053	2.20652	0	1.44306	0	0	0	0	7.67064
ccRCC1_AAAGTCCCAGACAATA-1	0	0	0	2.76512	3.42628	0	0	0	0	0	0	6.1914
ccRCC1_AAAGTCCGTTAAAGTG-1	0.921103	0	0	1.7113	2.14713	0	0.563055	0	0	0	0	5.3426
ccRCC1_AAAGTGAAGAAGTGTT-1	1.1037	0	1.61555	2.20401	1.61555	0	0	0	0	0	0	6.53881
ccRCC1_AAAGTGAAGATCACCT-1	2.37636	0	0	2.11917	2.11917	0	0	0	0	0	0	6.6147
ccRCC1_AAAGTGAAGCGAGGAG-1	1.02928	0	1.02928	2.10367	1.98742	0	0	0	0	0	0	6.14964
ccRCC1_AAAGTGACACACCGAC-1	1.39761	0	0	1.95884	2.15337	0	0	0	0	0	0	5.50982
ccRCC1_AAAGTGACACCAGCGT-1	1.46634	0	0	2.23359	2.03688	0	0	0	0	0	0	5.73681
ccRCC1_AAAGTGACATCGTGGC-1	0.827097	0	0	1.91545	1.70536	0	0.496728	0	0	0	0	4.94463
ccRCC1_AAAGTGAGTAGAATAC-1	0.503003	0	0	1.45124	1.71843	0	0	0	0	0	0	3.67267
ccRCC1_AAAGTGATCACTCCGT-1	0	0	1.25887	1.25887	0	0	0	0	0	0	0	2.51774
ccRCC1_AAAGTGATCCATCAGA-1	0.983406	0	0	1.46951	2.29512	0	0	0	0	0	0	4.74803
ccRCC1_AAAGTGATCTCCAATT-1	1.52571	0	1.02934	1.52571	2.73396	0	0	0	0	0	0	6.81472
ccRCC1_AAATGGAAGCACGTCC-1	1.21448	0	0	1.93461	2.22893	0	0	0	0	0	0	5.37802
ccRCC1_AAATGGAAGCATCAGG-1	0	0	0	2.25699	1.66339	0	0	0	0	0	0	3.92038
ccRCC1_AAATGGACACATTCGA-1	1.50262	0	0	2.58227	1.68023	0	0	0	0	0	0	5.76512
ccRCC1_AAATGGACACTTCATT-1	0.559049	0	0.559049	1.3853	1.94478	0	0.559049	0	0	0	0	5.00722
ccRCC1_AAATGGACAGATGCGA-1	1.73639	0	0.660297	2.02122	2.24265	0	0	0	0	0	0	6.66057
ccRCC1_AAATGGACATCGCTCT-1	0	0	0	1.84965	1.61307	0	0	0	0	0	0	3.46273
ccRCC1_AAATGGAGTGACCGTC-1	1.42902	0	0	1.42902	0	0	0	0	0	0	0	2.85804
ccRCC1_AAATGGAGTGCAGGAT-1	0.983441	0	0	2.54282	2.66647	0	0.983441	0	0	0	0	7.17617
ccRCC1_AAATGGAGTTGCATAC-1	0	0	0	2.14894	2.78201	0	1.56609	0	0	0	0	6.49704
ccRCC1_AAATGGAGTTTACCAG-1	0.580728	0	0.580728	1.5967	1.21254	0	0.580728	0	0	0	0	4.55142
ccRCC1_AAATGGATCATGGGAG-1	0	0	0	1.39043	0	0	0	0	0	0	0	1.39043
ccRCC1_AAATGGATCGAGCACC-1	1.11062	0	0	0	2.21321	0	0	0	0	0	0	3.32383
ccRCC1_AAATGGATCTCAGGCG-1	1.32274	0	0.865773	1.87293	1.87293	0	0	0	0	0	0	5.93438
ccRCC1_AAATGGATCTGCACCT-1	1.4539	0	0.970734	2.38318	2.75741	0	1.4539	0	0	0	0	9.01912
ccRCC1_AACAAAGAGACTACCT-1	1.03504	0	0.473168	1.03504	2.11153	0	0.793056	0	0	0	0	5.44783
ccRCC1_AACAAAGAGCACTCTA-1	1.57292	0	0	0	1.57292	0	0.821347	0	0	0	0	3.96718
ccRCC1_AACAAAGAGGCTCCCA-1	0.975651	0	0	1.78485	2.02967	0	1.45996	0	0	0	0	6.25013
ccRCC1_AACAAAGAGTCGCTAT-1	2.24653	0	0	2.44829	2.75976	0	3.34914	0	0	0	0	10.8037
ccRCC1_AACAAAGCAATCGCCG-1	0	0	0	3.17691	2.06582	0	0	0	0	0	0	5.24274
ccRCC1_AACAAAGCACAAGCAG-1	2.05348	0	0.99279	1.48104	1.71019	0	0.757296	0	0	0	0	6.9948
ccRCC1_AACAAAGCACAGCTGC-1	0	0	0	2.59788	2.97822	0	1.1225	0	0	0	0	6.69861
ccRCC1_AACAAAGTCAAAGCCT-1	1.52192	0	0	1.52192	2.46326	0	0	0	0	0	0	5.50711
ccRCC1_AACAAAGTCGTTCTCG-1	0	0	2.16825	0	2.16825	0	0	0	0	0	0	4.33649
ccRCC1_AACAACCAGCACTTTG-1	2.31013	0	0.92133	1.9531	2.14747	0	0	0	0	0	0	7.33204
ccRCC1_AACAACCAGCAGAAAG-1	1.66431	0	0	1.90351	2.51921	0	0	0	0	0	0	6.08703
ccRCC1_AACAACCAGTGAGTGC-1	0.983755	0	0	2.04095	3.16148	0	1.46994	0	0	0	0	7.65612
ccRCC1_AACAACCCAAGCTGTT-1	1.2425	0	0	1.2425	1.77978	0	0	0	0	0	0	4.26478
ccRCC1_AACAACCCAATGTTGC-1	0.891526	0	0.54199	2.2652	2.33723	0	1.79774	0	0	0	0	7.83369
ccRCC1_AACAACCCACAGCTGC-1	1.49708	0	0	1.49708	0	0	0	0	0	0	0	2.99415
ccRCC1_AACAACCCAGACGGAT-1	1.0298	0	1.0298	0	2.61033	0	0	0	0	0	0	4.66993
ccRCC1_AACAACCCATCCGTGG-1	2.17825	0	0	1.74021	0.942415	0	0	0	0	0	0	4.86087
ccRCC1_AACAACCGTGGATTTC-1	0	0	0	1.56519	0	0	0	0	0	0	0	1.56519
ccRCC1_AACAACCTCACCTTAT-1	0.828765	0	0.828765	1.5834	2.16825	0	0.828765	0	0	0	0	6.23794
ccRCC1_AACAACCTCACTTATC-1	1.64796	0	0	2.07869	2.37877	0	0	0	0	0	0	6.10542
ccRCC1_AACAACCTCATGAGAA-1	1.66931	0	0	1.66931	2.46566	0	0	0	0	0	0	5.80427
ccRCC1_AACAACCTCCGTGGCA-1	1.78224	0	0	0	2.38751	0	0	0	0	0	0	4.16975
ccRCC1_AACAACCTCTGGAGAG-1	1.00303	0	0	1.82125	1.82125	0	0	0	0	0	0	4.64552
ccRCC1_AACAACCTCTTGGGCG-1	1.45642	0	1.45642	0	2.38616	0	0	0	0	0	0	5.29899
ccRCC1_AACAAGAGTACTTGTG-1	0	0	1.13754	1.13754	1.65598	0	0	0	0	0	0	3.93106
ccRCC1_AACAAGATCCCGAGAC-1	1.20132	0	0.573707	2.16886	2.47213	0	2.40449	0	0	0	0	8.82052
ccRCC1_AACAAGATCCCGTGAG-1	1.97456	0	1.97456	0	0	0	0	0	0	0	0	3.94913
ccRCC1_AACAAGATCTGGACTA-1	1.90594	0	0.888481	1.90594	2.26058	0	0	0	0	0	0	6.96094
ccRCC1_AACACACAGAGAGCCT-1	1.16565	0	0.551582	1.5433	2.35783	0	1.5433	0	0	0	0	7.16165
ccRCC1_AACACACAGCGTCGAA-1	0.452006	0	0	2.06147	1.98596	0	0.762171	0	0	0	0	5.26161
ccRCC1_AACACACAGCTGGCTC-1	0	0	0	1.44146	2.84108	0	0	0	0	0	0	4.28254
ccRCC1_AACACACGTCCAGCCA-1	1.76317	0	0	2.10977	1.22831	0	0	0	0	0	0	5.10126
ccRCC1_AACACACGTCTCGGGT-1	1.99734	0	0	1.43144	3.00113	0	0	0	0	0	0	6.42991
ccRCC1_AACACACGTTATTCTC-1	0	0	0	1.9727	2.16763	0	0	0	0	0	0	4.14032
ccRCC1_AACACACTCGACCTAA-1	1.92796	0	0	2.1786	1.92796	0	1.59269	0	0	0	0	7.6272
ccRCC1_AACACACTCGATTTCT-1	1.7776	0	0	2.21841	2.0221	0	0.598435	0	0	0	0	6.61654
ccRCC1_AACACACTCTGGGAGA-1	2.28346	0	0	2.02919	1.16398	0	0	0	0	0	0	5.47663
ccRCC1_AACAGGGAGACAACTA-1	1.76799	0	0	1.76799	2.57625	0	0	0	0	0	0	6.11224
ccRCC1_AACAGGGAGGATGGCT-1	0.896651	0	0.896651	1.91773	2.11105	0	0	0	0	0	0	5.82208
ccRCC1_AACAGGGAGGGATCTG-1	0	0	0	2.3502	2.55409	0	1.21548	0	0	0	0	6.11977
ccRCC1_AACAGGGAGTGTACAA-1	1.99755	0	0.585767	1.99755	2.56075	0	1.99755	0.585767	0	0	0	9.72492
ccRCC1_AACAGGGCAACATCGT-1	1.06249	0	0	2.14877	2.34831	0	0	0	0	0	0	5.55958
ccRCC1_AACAGGGCAACGTTAC-1	1.01409	0	1.01409	2.08286	0	0	0	0	0	0	0	4.11104
ccRCC1_AACAGGGCAATAAGGT-1	1.01667	0	0	1.83927	1.83927	0	0	0	0	0	0	4.69521
ccRCC1_AACAGGGCACGGCGTT-1	0	0	0	0	2.85764	0	0	0	0	0	0	2.85764
ccRCC1_AACAGGGCACTCCTTG-1	2.31615	0	0	1.71709	2.06082	0	0	0	0	0	0	6.09407
ccRCC1_AACAGGGCAGGGTCTC-1	1.57697	0	0	1.57697	1.57697	0	1.57697	0	0	0	0	6.30786
ccRCC1_AACAGGGCATGGCTAT-1	2.05526	0	0	2.82657	2.82657	0	0	0	0	0	0	7.7084
ccRCC1_AACAGGGGTCACGTGC-1	0	0	0	0	2.19722	0	1.84583	0	0	0	0	4.04305
ccRCC1_AACAGGGGTGTCGCTG-1	0	0	0	2.13649	2.13649	0	0	0	0	0	0	4.27298
ccRCC1_AACAGGGGTTTGGGAG-1	1.22994	0	0	1.53289	0.793222	0	0	0	0	0	0	3.55604
ccRCC1_AACAGGGTCAGATGCT-1	0	0	1.1175	1.97012	2.22232	0	1.1175	0	0	0	0	6.42744
ccRCC1_AACAGGGTCAGGAAGC-1	1.90936	0	0	2.52553	2.52553	0	0	0	0	0	0	6.96043
ccRCC1_AACAGGGTCGAGTCTA-1	2.36056	0	0	2.10385	2.36056	0	0	0	0	0	0	6.82498
ccRCC1_AACCAACAGTAACGAT-1	0	0	0	1.33036	2.23508	0	0.871798	0.871798	0	0	0	5.30904
ccRCC1_AACCAACAGTTCGGTT-1	1.37505	0	1.37505	1.74544	2.93021	0	1.84363	0	0	0	0	9.26937
ccRCC1_AACCAACCAAAGCTCT-1	1.03311	0	0	1.70919	2.47307	0	0	0	0	0	0	5.21536
ccRCC1_AACCAACCACAAATCC-1	2.54074	0	0	2.80852	2.54074	0	0	0	0	0	0	7.89001
ccRCC1_AACCAACCAGAGGAAA-1	2.87615	0	0	0	2.23782	0	0	0	0	0	0	5.11397
ccRCC1_AACCAACGTCCCTAAA-1	1.59707	0	1.08832	1.59707	2.38383	0	1.93266	0	0	0	0	8.59896
ccRCC1_AACCAACGTGAAGCTG-1	0	0	0	0	1.1277	0	0	0	0	0	0	1.1277
ccRCC1_AACCAACTCCAAAGGG-1	0	0	0	2.04533	1.47382	0	0	0	0	0	0	3.51915
ccRCC1_AACCAACTCGCTTGAA-1	1.76118	0	0	1.22661	1.52919	0	0	0	0	0	0	4.51698
ccRCC1_AACCACAAGCTGCGAA-1	0	0	0	1.78142	0	0	0	0	0	0	0	1.78142
ccRCC1_AACCACAAGTTCAACC-1	1.33324	0	0	2.49924	2.07734	0	0	0	0	0	0	5.90982
ccRCC1_AACCACAAGTTGGCGA-1	1.03038	0	1.03038	1.52698	2.73547	0	1.85729	0	0	0	0	8.1805
ccRCC1_AACCACACAGGAACCA-1	0.996836	0	0	0.617802	2.49428	0	2.49428	0	0	0	0	6.6032
ccRCC1_AACCATGCAGCTGTGC-1	1.11671	0	0.521725	1.86864	2.4225	0	0.862832	0	0	0	0	6.7924
ccRCC1_AACCATGCATAGTCGT-1	0	0	1.05317	2.3354	2.64383	0	0	0	0	0	0	6.0324
ccRCC1_AACCATGCATGCCGCA-1	0	0	0	2.43112	2.80684	0	0	0	0	0	0	5.23796
ccRCC1_AACCATGGTAGGACTG-1	0	0	0	2.53999	1.20474	0	0	0	0	0	0	3.74473
ccRCC1_AACCATGGTTGGACTT-1	0.915092	0	0.915092	2.56311	2.56311	0	0	0	0	0	0	6.9564
ccRCC1_AACCATGTCATCGACA-1	1.55578	0	0.484357	2.20835	2.64516	0	0.484357	0	0	0	0	7.37801
ccRCC1_AACCATGTCTCAACCC-1	0	0	0	2.09997	0	0	0	0	0	0	0	2.09997
ccRCC1_AACCCAAAGCGCCTCA-1	1.62547	0	1.62547	0	1.96308	0	1.11199	0	0	0	0	6.326
ccRCC1_AACCCAAAGGATTTGA-1	2.20461	0	1.61608	2.57261	2.34288	0	0	0	0	0	0	8.73618
ccRCC1_AACCCAACAGGTGAGT-1	1.64391	0	1.64391	1.64391	1.64391	0	0	0	0	0	0	6.57564
ccRCC1_AACCCAAGTGACTGAG-1	1.74989	0	0	2.09568	1.74989	0	0	0	0	0	0	5.59546
ccRCC1_AACCCAAGTGTCCGGT-1	0	0	0	0	2.80214	0	0	0	0	0	0	2.80214
ccRCC1_AACCCAATCCGTGTAA-1	0	0	1.44615	2.374	3.29487	0	0	0	0	0	0	7.11503
ccRCC1_AACCCAATCGAGAACG-1	2.03665	0	0	2.03665	2.75129	0	1.29909	0	0	0	0	8.12367
ccRCC1_AACCCAATCTTCTGGC-1	0	0	0	0	0	0	0	0	0	0	0	0
ccRCC1_AACCTGAAGACCAAAT-1	0	0	0	2.46619	0	0	0	0	0	0	0	2.46619
ccRCC1_AACCTGACAGAGTCTT-1	1.51032	0	0	2.08646	2.08646	0	0.777514	0	0	0	0	6.46075
ccRCC1_AACCTGACATCACGGC-1	2.01573	0	0	0	1.15333	0	0	0	0	0	0	3.16906
ccRCC1_AACCTGAGTGGCAACA-1	0.760195	0	0.760195	1.18705	2.68542	0	0	0	0	0	0	5.39285
ccRCC1_AACCTGATCCATACAG-1	1.56579	0	0	2.51441	2.1486	0	1.56579	0	0	0	0	7.79459
ccRCC1_AACCTGATCGTGGCGT-1	1.332	0	0.657282	1.88362	2.23707	0	0	0	0	0	0	6.10997
ccRCC1_AACCTTTAGATAACGT-1	1.25479	0	0	1.79412	2.23613	0	0	0	0	0	0	5.28504
ccRCC1_AACCTTTAGTTGTACC-1	1.64072	0	1.12475	2.1136	2.1136	0	0.712811	0	0	0	0	7.70548
ccRCC1_AACCTTTCACCCGTAG-1	0	0	1.07824	1.07824	3.10613	0	0	0	0	0	0	5.2626
ccRCC1_AACCTTTCACGGAAGT-1	2.39065	0	0	1.24708	1.78512	0	0	0	0	0	0	5.42286
ccRCC1_AACCTTTGTCAGACGA-1	1.27443	0	0.619977	1.48965	2.2606	0	0	0	0	0	0	5.64466
ccRCC1_AACCTTTGTTAGAGAT-1	1.71075	0	0	0.920693	1.71075	0	0	0	0	0	0	4.34219
ccRCC1_AACGAAAAGAGAGGTA-1	1.20943	0	0.777387	2.22251	3.09847	0	2.54614	0.777387	0	0	0	10.6313
ccRCC1_AACGAAAAGAGTGTTA-1	2.22655	0	0	2.22655	2.22655	0	0	0	0	0	0	6.67966
ccRCC1_AACGAAAAGATTTGCC-1	1.91267	0	0	1.67305	1.67305	0	0	0	0	0	0	5.25877
ccRCC1_AACGAAAAGTGGTGGT-1	2.38312	0	0	2.38312	2.18278	0	0	0	0	0	0	6.94901
ccRCC1_AACGAAACACCCAACG-1	0	0	0	0	2.17617	0	0	0	0	0	0	2.17617
ccRCC1_AACGAAAGTCGTCATA-1	0.958376	0	0	2.36507	2.20136	0	0	0	0	0	0	5.5248
ccRCC1_AACGAAATCATCTACT-1	1.36168	0	0	1.36168	1.91773	0	0	0	0	0	0	4.6411
ccRCC1_AACGAAATCGGCTATA-1	2.55081	0	0	1.21298	2.55081	0	0	0	0	0	0	6.31461
ccRCC1_AACGGGAAGTAAACGT-1	0	0	0	0	1.80099	0	0	0	0	0	0	1.80099
ccRCC1_AACGGGACAAAGACTA-1	1.62138	0	1.10858	2.21049	2.95857	0	2.21049	0	0	0	0	10.1095
ccRCC1_AACGGGACACTGGACC-1	1.7562	0	0	1.22237	2.35904	0	0	0	0	0	0	5.33761
ccRCC1_AACGGGAGTAACGCGA-1	1.59676	0	0	2.18313	2.09021	0	0	0	0	0	0	5.8701
ccRCC1_AACGGGAGTATAGGAT-1	1.36798	0	0	0	2.28056	0	0	0	0	0	0	3.64854
ccRCC1_AACGGGATCATCGCTC-1	2.18733	0	0	2.91263	2.9951	0	0.948672	0.948672	0	0	0	9.9924
ccRCC1_AACGTCAAGAAACCAT-1	0	0	0	0	0	0	0	0	0	0	0	0
ccRCC1_AACGTCACAACATACC-1	1.29458	0	0	1.68932	1.84038	0	1.84038	0	0	0	0	6.66467
ccRCC1_AACGTCACAATAAGGT-1	0	0	0	1.22051	2.10007	0	0	0	0	0	0	3.32058
ccRCC1_AACGTCACACACGGTC-1	1.10546	0	0	1.10546	1.10546	0	0	0	0	0	0	3.31638
ccRCC1_AACGTCACATCCCGTT-1	0	0	0	0.940888	0.940888	0	0	0	0	0	0	1.88178
ccRCC1_AACGTCACATGATGCT-1	1.90724	0	1.06867	2.03995	2.66587	0	0	0	0	0	0	7.68173
ccRCC1_AACGTCAGTACAACGG-1	2.45508	0	0	2.89236	3.00396	0	1.65993	0	0	0	0	10.0113
ccRCC1_AACGTCAGTATCTCTT-1	0	0	0	1.22118	1.22118	0	0	0	0	0	0	2.44237
ccRCC1_AACGTCAGTTCAAGTC-1	0	0	1.08235	1.92495	1.08235	0	0	0	0	0	0	4.08964
ccRCC1_AACGTCAGTTGCATGT-1	0	0	0	1.69678	1.17191	0	2.0392	0	0	0	0	4.90789
ccRCC1_AACGTCATCAACTACG-1	0.985541	0	0	2.04343	2.40474	0	0	0	0	0	0	5.43371
ccRCC1_AACTTCTCAGCGACCT-1	0	0	0	2.41611	2.65345	0	0	0	0	0	0	5.06956
ccRCC1_AACTTCTGTACAAGTA-1	1.26779	0	0	2.29611	1.80926	0	0.822634	0	0	0	0	6.19579
ccRCC1_AACTTCTGTATCGTTG-1	0	0	0	1.27554	1.27554	0	0	0	0	0	0	2.55109
ccRCC1_AACTTCTGTGTTTCTT-1	1.46968	0	0	2.3393	2.27258	0	1.10151	0	0	0	0	7.18307
ccRCC1_AACTTCTTCTGGTGGC-1	2.0195	0	1.15631	1.86337	2.1545	0	0.736727	0	0	0	0	7.93041
ccRCC1_AAGAACAAGACGAGCT-1	0	0	0	1.68786	2.12184	0	0	0	0	0	0	3.80969
ccRCC1_AAGAACAAGATCACCT-1	0	0	0	1.42757	1.13539	0	0	0	0	0	0	2.56296
ccRCC1_AAGAACAAGCAGGCTA-1	0	0	0.720475	0.720475	2.12679	0	0.720475	0	0	0	0	4.28821
ccRCC1_AAGAACAAGGCTATCT-1	2.07918	0	0	1.68151	2.44207	0	0.628469	0	0	0	0	6.83124
ccRCC1_AAGAACAAGTGGTGAC-1	1.0799	0	0.679147	2.96896	2.1722	0	0	0	0	0	0	6.90021
ccRCC1_AAGAACACAAGTCCCG-1	1.33344	0	0.874234	2.23882	2.23882	0	0.874234	0	0	0	0	7.55954
ccRCC1_AAGAACACAGGCCCTA-1	0.903757	0	0	2.12158	2.28372	0	0	0	0	0	0	5.30906
ccRCC1_AAGAACAGTCCTATAG-1	0	0	0	2.02338	0.971142	0	0	0	0	0	0	2.99452
ccRCC1_AAGAACAGTGGATTTC-1	1.13956	0	1.13956	2.62121	1.65838	0	0	0	0	0	0	6.55872
ccRCC1_AAGAACATCAATGCAC-1	1.08884	0	0	1.5977	2.18418	0	0	0	0	0	0	4.87072
ccRCC1_AAGAACATCCGAAGGA-1	0.807061	0	0.807061	1.24779	2.27101	0	1.97499	0	0	0	0	7.10791
ccRCC1_AAGAACATCTCGCTCA-1	1.19118	0	0	2.06342	2.31883	0	0	0	0	0	0	5.57343
ccRCC1_AAGACAACAGTCTACA-1	0	0	0	2.30877	1.39145	0	0	0	0	0	0	3.70023
ccRCC1_AAGACAAGTACGTTCA-1	1.12125	0	0	1.63654	2.7396	0	0	0	0	0	0	5.49739
ccRCC1_AAGACAAGTCGAACAG-1	1.01208	0	0	2.27794	1.50466	0	0	0	0	0	0	4.79468
ccRCC1_AAGACAATCCGACAGC-1	1.98949	0	0	1.65017	2.24238	0	0	0	0	0	0	5.88204
ccRCC1_AAGACAATCGAATGCT-1	2.70947	0	1.33612	2.61148	2.79871	0	1.33612	0	0	0	0	10.7919
ccRCC1_AAGACAATCTTTCGAT-1	1.02841	0	0	2.53987	1.85471	0	1.70321	0	0	0	0	7.12621
ccRCC1_AAGACTCAGAGCAGCT-1	2.30657	0	0	2.47215	1.03247	0	0	0	0	0	0	5.8112
ccRCC1_AAGACTCAGCCTCAAT-1	2.31519	0	0.70017	1.80344	2.41063	0	1.39681	0	0	0	0	8.62624
ccRCC1_AAGACTCAGGGCGAAG-1	1.55827	0	0	1.55827	2.24483	0	2.02334	0	0	0	0	7.3847
ccRCC1_AAGACTCAGGGTATAT-1	2.97881	0	0	1.63854	0	0	1.12292	0	0	0	0	5.74028
ccRCC1_AAGACTCAGTTGGAAT-1	1.60944	0	0	2.79321	2.70805	0	0.510826	0	0	0	0	7.62152
ccRCC1_AAGACTCCAAGGAGTC-1	1.32243	0	0.865533	2.0645	2.93871	0	2.0645	0	0	0	0	9.25568
ccRCC1_AAGACTCCACGCGTCA-1	0	0	0	0	0	0	0	0	0	0	0	0
ccRCC1_AAGACTCCATAACCCA-1	0	0	0	2.03413	1.78913	0	0.978854	0	0	0	0	4.80211
ccRCC1_AAGACTCCATTCACCC-1	0.934928	0	0	2.47057	2.47057	0	0	0	0	0	0	5.87607
ccRCC1_AAGACTCGTTACGTAC-1	1.11021	0	1.11021	2.72425	1.11021	0	0	0	0	0	0	6.05489
ccRCC1_AAGACTCTCCGAGGCT-1	1.69988	0	0.750622	2.8128	1.17453	0	0	0	0	0	0	6.43783
ccRCC1_AAGACTCTCCTATTGT-1	0	0	0	0	0	0	0	0	0	0	0	0
ccRCC1_AAGACTCTCTAGAACC-1	0	0	0	1.8708	2.86109	0	0	0	0	0	0	4.73189
ccRCC1_AAGATAGAGATTAGTG-1	1.65375	0	0	1.89242	2.24634	0	0	0	0	0	0	5.79251
ccRCC1_AAGATAGAGGACGCAT-1	1.39712	0	1.62098	1.95827	1.80378	0	0	0	0	0	0	6.78014
ccRCC1_AAGATAGAGTATCCTG-1	1.4093	0	0	2.33013	2.33013	0	0	0	0	0	0	6.06957
ccRCC1_AAGATAGAGTCGGGAT-1	2.11777	0	0	3.13279	2.48231	0	0	0	0	0	0	7.73288
ccRCC1_AAGATAGCAGACCGCT-1	1.72179	0	0	1.72179	2.32132	0	2.06582	1.19309	0	0	0	9.02381
ccRCC1_AAGATAGGTCGCCTAG-1	0	0	0	0	0	0	0	0	0	0	0	0
ccRCC1_AAGATAGTCCACAAGT-1	1.1184	0	0	2.3292	1.81643	0	0	0	0	0	0	5.26403
ccRCC1_AAGATAGTCTACAGGT-1	0	0	0	0	0	0	0	0	0	0	0	0
ccRCC1_AAGATAGTCTACCTTA-1	1.45026	0	0.96779	1.45026	2.37887	0	0	0	0	0	0	6.24719
ccRCC1_AAGATAGTCTTACACT-1	1.08806	0	0	2.38348	1.59676	0	1.08806	0	0	0	0	6.15635
ccRCC1_AAGCATCAGTTGCCTA-1	0	0	0	2.04329	2.66944	0	0	0	0	0	0	4.71272
ccRCC1_AAGCATCGTTACGTAC-1	0.572694	0	0	1.5821	1.72957	0	0	0	0	0	0	3.88437
ccRCC1_AAGCATCGTTCGGGTC-1	1.09821	0	0	1.60896	2.39735	0	0	0	0	0	0	5.10452
ccRCC1_AAGCATCTCGAGAGCA-1	1.29081	0	0	1.29081	2.02675	0	0	0	0	0	0	4.60837
ccRCC1_AAGCATCTCGGTCACG-1	1.67775	0	0	2.64337	1.67775	0	1.67775	0	0	0	0	7.67662
ccRCC1_AAGCATCTCTAGATCG-1	1.85509	0	1.30729	2.98936	0	0	0	0	0	0	0	6.15175
ccRCC1_AAGCCATCACAACGCC-1	1.5411	0	0	0	2.121	0	0	0	0	0	0	3.6621
ccRCC1_AAGCCATCAGAGTCAG-1	1.30729	0	0	0	1.85509	0	0	0	0	0	0	3.16238
ccRCC1_AAGCCATCAGCAGTTT-1	0	0	0	1.63388	0	0	0	0	0	0	0	1.63388
ccRCC1_AAGCCATCATGTGGTT-1	1.32012	0	0	1.63233	1.63233	0	0	0	0	0	0	4.58478
ccRCC1_AAGCCATGTTAGAGAT-1	1.92863	0	0	1.59331	2.17929	0	0	0	0	0	0	5.70123
ccRCC1_AAGCCATTCAGGCGAA-1	2.85716	0	0.816456	1.98956	2.61188	0	0.816456	0	0	0	0	9.09152
ccRCC1_AAGCGAGAGTTTCAGC-1	0.808369	0	0.808369	1.5545	2.136	0	0.808369	0	0	0	0	6.11561
ccRCC1_AAGCGAGCAACTGTGT-1	0.490095	0	0.817549	2.07407	2.28794	0	0	0	0	0	0	5.66966
ccRCC1_AAGCGAGCAGTCGCAC-1	0	0	0	1.41991	1.98424	0	1.98424	0	0	0	0	5.3884
ccRCC1_AAGCGAGGTCCATAGT-1	0	0	0	1.62662	1.9643	0	0	0	0	0	0	3.59092
ccRCC1_AAGCGAGGTGGAGAAA-1	2.27402	0	0	2.27402	2.91435	0	0	0	0	0	0	7.46239
ccRCC1_AAGCGAGGTTGAAGTA-1	2.09923	0	0	1.75324	3.21352	0	0	0	0	0	0	7.06599
ccRCC1_AAGCGAGTCAATCCAG-1	2.32964	0	0	2.70213	2.53313	0	1.19953	0	0	0	0	8.76444
ccRCC1_AAGCGAGTCCTACGGG-1	2.68393	0	0	2.05685	3.06637	0	0	0	0	0	0	7.80715
ccRCC1_AAGCGAGTCTGTGCAA-1	2.22068	0	0	2.22068	2.22068	0	2.58929	0	0	0	0	9.25132
ccRCC1_AAGCGTTAGCAATTAG-1	0	0	1.01893	1.01893	1.84224	0	1.01893	0	0	0	0	4.89903
ccRCC1_AAGCGTTAGCGACCCT-1	0	0	0	0	3.93674	0	0	0	0	0	0	3.93674
ccRCC1_AAGCGTTAGCGTCAGA-1	1.74734	0	0	2.34934	0	0	0	0	0	0	0	4.09669
ccRCC1_AAGCGTTAGTAGCATA-1	2.81807	0	0	2.30227	2.67382	0	2.5052	0	0	0	0	10.2994
ccRCC1_AAGCGTTCAAACCATC-1	0	0	0	1.63604	2.42807	0	0	0	0	0	0	4.06411
ccRCC1_AAGCGTTCAATTCTTC-1	1.27091	0	0	1.27091	2.79634	0	0	0	0	0	0	5.33817
ccRCC1_AAGCGTTCATAGATGA-1	0	0	1.23381	2.1166	1.23381	0	1.23381	0	0	0	0	5.81801
ccRCC1_AAGCGTTCATCTGGGC-1	0	0	0	2.2748	0	0	1.67952	0	0	0	0	3.95433
ccRCC1_AAGCGTTCATGTTACG-1	0.786651	0.786651	0.786651	1.22144	1.22144	0	0	0	0	0	0	4.80283
ccRCC1_AAGCGTTTCTTCACGC-1	1.20687	0	1.20687	1.73801	2.33912	0	0	0	0	0	0	6.49088
ccRCC1_AAGGAATAGCTGACTT-1	0	0	1.4192	1.4192	1.4192	0	0	0	0	0	0	4.2576
ccRCC1_AAGGAATCAACCACGC-1	1.5502	0	0.805346	0.805346	1.5502	0	1.24558	0	0	0	0	5.95667
ccRCC1_AAGGAATGTAGGTTTC-1	1.40141	0	0	1.96316	1.96316	0	0	0	0	0	0	5.32774
ccRCC1_AAGGAATTCTATTTCG-1	1.59896	0	0	2.18558	1.59896	0	0	0	0	0	0	5.3835
ccRCC1_AAGGTAACAATTGCAC-1	0.793288	0	0.793288	1.76518	2.1119	0	0.793288	0	0	0	0	6.25694
ccRCC1_AAGGTAACACAGCTTA-1	1.55157	0	0	1.67498	2.5476	0	0.482308	0	0	0	0	6.25645
ccRCC1_AAGGTAACATAGATGA-1	0	0	0	1.25977	1.25977	0	0	0	0	0	0	2.51954
ccRCC1_AAGGTAACATTGACAC-1	1.28805	0	0.838482	2.18348	2.6482	0	0	0	0	0	0	6.9582
ccRCC1_AAGGTAAGTACTGGGA-1	1.58555	0	0	2.68013	1.9203	0	0	0	0	0	0	6.18598
ccRCC1_AAGGTAAGTCCAAGAG-1	2.06703	0	1.19405	2.5259	2.32256	0	0	0	0	0	0	8.10955
ccRCC1_AAGGTAAGTCCCTGTT-1	0	0	0	1.90863	2.2634	0	0	0	0	0	0	4.17203
ccRCC1_AAGGTAAGTCCTACAA-1	1.35931	0	1.07467	1.91501	2.45183	0	1.76174	0	0	0	0	8.56256
ccRCC1_AAGTACCAGAAACACT-1	0.972572	0	0	0.972572	2.65027	0	0.972572	0	0	0	0	5.56799
ccRCC1_AAGTACCAGACCAACG-1	0	0	0	0	0	0	0	0	0	0	0	0
ccRCC1_AAGTACCAGCGTCGAA-1	1.27909	0	0	2.31023	1.5872	0	0	0	0	0	0	5.17652
ccRCC1_AAGTACCAGGCCTGCT-1	0.703919	0	0	1.62662	1.9643	0	0.703919	0	0	0	0	4.99876
ccRCC1_AAGTACCCACAACGCC-1	1.33612	0	0.876356	2.08077	1.64989	0	0	0	0	0	0	5.94314
ccRCC1_AAGTACCGTCCGGACT-1	0	0	1.81247	1.81247	1.81247	0	0	0	0	0	0	5.43742
ccRCC1_AAGTACCGTTCCACGG-1	0.931745	0	0.570679	1.72576	1.72576	0	0.931745	0	0	0	0	5.88569
ccRCC1_AAGTACCTCAAGTTGC-1	0	0	0	2.25516	2.98472	0	0	0	0	0	0	5.23988
ccRCC1_AAGTACCTCACTGGGC-1	1.40129	0	0	0	1.7211	0	0	0	0	0	0	3.12239
ccRCC1_AAGTACCTCGCTCTCA-1	0	0	0	0	0	0	0	0	0	0	0	0
ccRCC1_AAGTACCTCTTAGGAC-1	2.58324	0	0	1.50344	2.27653	0	2.07872	0	0	0	0	8.44192
ccRCC1_AAGTCGTAGAGCCGAT-1	0.927152	0	0.927152	2.24073	2.45883	0	0.567386	0	0	0	0	7.12124
ccRCC1_AAGTCGTAGCTGGTGA-1	1.30288	0	0	1.6134	2.20162	0	0	0	0	0	0	5.1179
ccRCC1_AAGTCGTAGGCTGAAC-1	1.03856	0	0	2.11633	2.74735	0	0	0	0	0	0	5.90224
ccRCC1_AAGTCGTAGGTACTGG-1	1.04785	0	0	1.04785	1.5482	0	0	0	0	0	0	3.6439
ccRCC1_AAGTCGTGTCCGTACG-1	1.42685	0	0	2.55496	1.99213	0	0	0	0	0	0	5.97394
ccRCC1_AAGTCGTGTTGTTGAC-1	1.42854	0	1.42854	1.42854	1.42854	0	0	0	0	0	0	5.71415
ccRCC1_AAGTCGTTCAGGAAGC-1	1.21673	0	0	1.93735	1.7496	0	0	0	0	0	0	4.90369
ccRCC1_AAGTCGTTCGGTTAGT-1	2.17496	0	0	2.68466	2.68466	0	2.80962	0	0	0	0	10.3539
ccRCC1_AAGTCGTTCTTCTCAA-1	0	0	1.01487	1.01487	1.50808	0	0	0	0	0	0	3.53782
ccRCC1_AAGTGAACAAATACAG-1	1.31801	0	0	1.48613	1.75578	0	0.521169	0	0	0	0	5.08109
ccRCC1_AAGTGAACACAGTATC-1	1.34445	0	0	1.34445	1.89794	0	0	0	0	0	0	4.58684
ccRCC1_AAGTGAACAGCGATTT-1	0	0	0	0	0	0	0	0	0	0	0	0
ccRCC1_AAGTGAAGTCTGCAAT-1	0	0	0	2.99378	2.89397	0	1.06336	0	0	0	0	6.95111
ccRCC1_AAGTGAATCCACCTCA-1	1.45566	0	1.45566	1.78019	2.52618	0	0	0	0	0	0	7.21768
ccRCC1_AAGTTCGAGAGCAAGA-1	0	0	0	2.1604	2.46338	0	0	0	0	0	0	4.62378
ccRCC1_AAGTTCGAGAGTGGCT-1	0	0	1.67053	2.01123	2.01123	0	0	0	0	0	0	5.69299
ccRCC1_AAGTTCGAGCTTGTTG-1	0	0	1.64156	1.98028	2.98236	0	0	0	0	0	0	6.6042
ccRCC1_AAGTTCGCAACGTAAA-1	1.72273	0	0	1.96474	2.58522	0	0.929512	0	0	0	0	7.20221
ccRCC1_AAGTTCGCAGTGAGCA-1	2.04485	0	0	2.50252	2.6711	0	0	0	0	0	0	7.21847
ccRCC1_AAGTTCGCATTGAGGG-1	2.27844	0	0.952812	1.60593	2.91901	0	0.585838	0	0	0	0	8.34203
ccRCC1_AAGTTCGGTAGGAGTC-1	0	0	0	2.13567	1.7876	0	0	0	0	0	0	3.92327
ccRCC1_AAGTTCGGTGATACAA-1	2.03003	0	0	1.91508	2.03003	0	0.602559	0	0	0	0	6.5777
ccRCC1_AAGTTCGGTTAGCGGA-1	0	0	0	1.79888	0	0	0	0	0	0	0	1.79888
ccRCC1_AAGTTCGTCACATCAG-1	1.48587	0	0.996728	1.48587	2.68616	0	0	0	0	0	0	6.65463
ccRCC1_AAGTTCGTCACCTCGT-1	0.635237	0	0.635237	1.29812	1.84448	0	0	0	0	0	0	4.41307
ccRCC1_AAGTTCGTCATCGCTC-1	1.45014	0	0	0	0	0	0	0	0	0	0	1.45014
ccRCC1_AAGTTCGTCCATTCAT-1	0	0	0	1.80649	2.05225	0	1.47995	0	0	0	0	5.33869
ccRCC1_AAGTTCGTCGAACCTA-1	2.16329	0	0	2.16329	2.16329	0	1.07327	0	0	0	0	7.56314
ccRCC1_AATAGAGAGGAGTACC-1	0	0	0	2.09339	1.51649	0	0	0	0	0	0	3.60988
ccRCC1_AATAGAGCAAGTGACG-1	1.32062	0	0	0	1.87049	0	0	0	0	0	0	3.19111
ccRCC1_AATAGAGGTAGCGTTT-1	1.79958	0	0	2.24197	2.04504	0	1.25947	0	0	0	0	7.34606
ccRCC1_AATAGAGGTCCCTGTT-1	0	0	1.414	2.59894	1.414	0	0	0	0	0	0	5.42693
ccRCC1_AATAGAGTCATCGCCT-1	1.20712	0	0	2.54311	2.44645	0	1.20712	0	0	0	0	7.4038
ccRCC1_AATAGAGTCTTTCCAA-1	1.9673	0	0	2.10127	2.73132	0	0.705679	0	0	0	0	7.50556
ccRCC1_AATCACGAGTGAGCCA-1	0.970174	0	0	1.90723	1.77753	0	0	0	0	0	0	4.65493
ccRCC1_AATCACGCAAATACGA-1	1.48719	0	0	0.997808	2.4225	0	0.997808	0.997808	0	0	0	6.90311
ccRCC1_AATCACGCAATCGCCG-1	0	0	0	1.42781	3.27172	0	0	0	0	0	0	4.69953
ccRCC1_AATCACGCACGTAGAG-1	0	0	0	1.28681	2.44104	0	1.28681	0	0	0	0	5.01466
ccRCC1_AATCACGCAGCGTATT-1	1.46623	0	0	1.60933	2.19711	0	0	0	0	0	0	5.27267
ccRCC1_AATCACGCAGGAATCG-1	1.18436	0	0	2.05487	2.51309	0	0	0	0	0	0	5.75232
ccRCC1_AATCACGCATCCGAGC-1	1.6815	0	1.05585	1.7915	1.41683	0	0	0	0	0	0	5.94568
ccRCC1_AATCACGCATGCACTA-1	1.40372	0	0	0	1.9658	0	0.930255	0	0	0	0	4.29977
ccRCC1_AATCACGGTCGACTTA-1	2.66927	0	0	1.99624	2.51033	0	0.534628	0	0	0	0	7.71047
ccRCC1_AATCACGGTTGAGTCT-1	1.07156	0	0	0.672929	2.36083	0	0	0	0	0	0	4.10532
ccRCC1_AATCACGTCTCGTGGG-1	1.19959	0	0	2.40224	2.5332	0	0	0	0	0	0	6.13503
ccRCC1_AATCGACAGAGGTGCT-1	0	0	0	1.82699	1.28303	0	1.28303	0	0	0	0	4.39305
ccRCC1_AATCGACAGATGACAT-1	1.52599	0	0	0	1.52599	0	0	0	0	0	0	3.05199
ccRCC1_AATCGACAGCCTGCCA-1	0	0	0	0	0	0	0	0	0	0	0	0
ccRCC1_AATCGACCAAACTAAG-1	1.00489	0	2.0702	1.00489	0	0	1.49587	0	0	0	0	5.57584
ccRCC1_AATCGACGTCGCTGCA-1	0	0	1.23037	1.23037	2.11233	0	0	0	0	0	0	4.57306
ccRCC1_AATCGACTCCGCGATG-1	0	0	0	2.92413	3.09746	0	1.50931	0	0	0	0	7.5309
ccRCC1_AATCGACTCCTCACGT-1	1.23105	0	0	0	2.37018	0	0	0	0	0	0	3.60123
ccRCC1_AATCGACTCCTCTCGA-1	0	0	0.99662	2.05878	1.48574	0	0	0	0	0	0	4.54114
ccRCC1_AATCGTGAGCGTGCTC-1	0	0	0	0	0	0	0	0	0	0	0	0
ccRCC1_AATCGTGCAACTAGAA-1	0	0	0	2.86048	2.68954	0	0	0	0	0	0	5.55003
ccRCC1_AATCGTGCACTGATTG-1	1.13942	0	0	2.25127	1.13942	0	0	0	0	0	0	4.5301
ccRCC1_AATCGTGGTGGTCCCA-1	1.76961	0	0	2.57805	2.1166	0	1.23381	0	0	0	0	7.69805
ccRCC1_AATCGTGGTGTGTGGA-1	0	0.962558	0	2.01137	2.01137	0	0.962558	0	0	0	0	5.94785
ccRCC1_AATCGTGGTTTCGTAG-1	0.993825	0	0	2.33781	0.993825	0	1.48231	0	0	0	0	5.80777
ccRCC1_AATCGTGTCAGGAAGC-1	0	0	0	2.25853	1.81505	0	1.81505	0	0	0	0	5.88863
ccRCC1_AATCGTGTCCATTCAT-1	1.21799	0	1.21799	2.55738	2.23338	0	0.466934	0	0	0	0	7.69367
ccRCC1_AATCGTGTCCCTCTAG-1	1.87702	0	0	1.32628	1.32628	0	0	0	0	0	0	4.52959
ccRCC1_AATCGTGTCTGGCCGA-1	1.08455	0	0	0	2.54542	0	1.59253	0	0	0	0	5.2225
ccRCC1_AATGAAGAGCATCCCG-1	0	0	1.30376	1.85101	2.2027	0	0	0	0	0	0	5.35747
ccRCC1_AATGAAGAGTGCGCTC-1	0.891272	0	0	1.90997	1.35492	0	0	0	0	0	0	4.15617
ccRCC1_AATGAAGGTATACCTG-1	0.859363	0	0.859363	1.62629	2.21593	0	0	0	0	0	0	5.56094
ccRCC1_AATGAAGGTTCGTAAC-1	1.00997	0	0	2.44	2.07719	0	0	0	0	0	0	5.52716
ccRCC1_AATGAAGTCACGAACT-1	0.921923	0	0.563642	1.71242	2.14834	0	1.18515	0.563642	0	0	0	7.09511
ccRCC1_AATGACCAGGATACAT-1	0.617763	0	0.617763	1.81297	2.05901	0	0.617763	0	0	0	0	5.72527
ccRCC1_AATGACCGTCATAGTC-1	0.865852	0	1.32284	0.865852	1.63532	0	0	0	0	0	0	4.68986
ccRCC1_AATGACCGTTGACGGA-1	1.03774	0	0	1.53593	1.03774	0	0	0	0	0	0	3.6114
ccRCC1_AATGACCGTTTCGCTC-1	0	0	0	1.78101	0	0	0	0	0	0	0	1.78101
ccRCC1_AATGACCTCCACACAA-1	0.742682	0	0	2.02938	1.16413	0	0	0	0	0	0	3.93619
ccRCC1_AATGCCAAGCATGGGT-1	0	0	0	2.45139	2.45139	0	0	0	0	0	0	4.90278
ccRCC1_AATGCCAAGTCAACAA-1	1.22253	0	0	2.35926	2.56333	0	0	0	0	0	0	6.14512
ccRCC1_AATGCCAAGTTCCGGC-1	1.6424	0	1.6424	2.23378	2.43526	0	0	0	0	0	0	7.95383
ccRCC1_AATGCCACAACCGATT-1	1.73747	0	0	2.13921	1.89003	0	0	0	0	0	0	5.76671
ccRCC1_AATGCCACAACGGCCT-1	2.25043	0	0.992648	2.05329	2.55634	0	2.55634	0	0	0	0	10.4091
ccRCC1_AATGCCACATTGTACG-1	0.869861	0	0	1.64088	1.64088	0	0	0	0	0	0	4.15163
ccRCC1_AATGCCAGTCACTACA-1	1.45895	0	1.45895	1.45895	2.38915	0	2.02852	0	0	0	0	8.79451
ccRCC1_AATGCCAGTCATAAAG-1	1.41873	0	0	2.17811	2.60472	0	2.9028	0	0	0	0	9.10436
ccRCC1_AATGCCAGTCCACAGC-1	0	0	0	1.82524	2.63982	0	0	0	0	0	0	4.46506
ccRCC1_AATGCCAGTTTGGGTT-1	0	0	1.73148	2.97533	2.33195	0	0	0	0	0	0	7.03875
ccRCC1_AATGCCATCACCATGA-1	1.5715	0	0	2.52105	1.0671	0	0	0	0	0	0	5.15965
ccRCC1_AATGCCATCCGCATAA-1	1.26013	0	0.489483	1.42488	2.2202	0	0	0	0	0	0	5.39469
ccRCC1_AATGCCATCTTTCCGG-1	3.04673	0	0.720312	2.9953	2.68893	0	0.720312	0	0	0	0	10.1716
ccRCC1_AATGGAAAGGATACCG-1	2.28597	0	0.905245	2.28597	1.68966	0	0.905245	0	0	0	0	8.07208
ccRCC1_AATGGAAAGGATTTGA-1	0	0	0	0	2.94539	0	0	0	0	0	0	2.94539
ccRCC1_AATGGAAGTACGTACT-1	1.57646	0	0	2.00098	2.41895	0	0	0	0	0	0	5.99639
ccRCC1_AATGGAAGTCGGTAAG-1	1.64644	0	0	1.12954	1.64644	0	0	0	0	0	0	4.42242
ccRCC1_AATGGAAGTGTGAGCA-1	2.08446	0	0	0.878819	1.89194	0	1.65329	0	0	0	0	6.50852
ccRCC1_AATGGAATCAGCCTCT-1	1.69339	0	0.907972	2.12781	1.93401	0	0	0	0	0	0	6.66317
ccRCC1_AATGGCTAGACCCGCT-1	1.81453	0	0.706874	2.42272	2.8589	0	0	0	0	0	0	7.80302
ccRCC1_AATGGCTAGCGCCATC-1	1.40856	0	1.24474	1.78239	2.20101	0	0.804696	0	0	0	0	7.44139
ccRCC1_AATGGCTAGCTTTCTT-1	1.63637	0	0	1.12111	2.22711	0	0	0	0	0	0	4.98459
ccRCC1_AATGGCTCAGAGTGTG-1	2.76605	0	1.24779	2.39156	1.78595	0	0	0	0	0	0	8.19134
ccRCC1_AATGGCTCAGGTGACA-1	1.57292	0	0	2.70866	2.70866	0	1.99712	0.821347	0	0	0	9.80871
ccRCC1_AATGGCTGTATCCTTT-1	0	0	0	1.33757	1.33757	0	0	0	0	0	0	2.67514
ccRCC1_AATGGCTGTTGTCCCT-1	1.92876	0	1.20967	1.92876	2.63463	0	0	0	0	0	0	7.70182
ccRCC1_AATGGCTTCAATCCGA-1	2.57872	0	0	0	2.57872	0	0	0	0	0	0	5.15744
ccRCC1_AATGGCTTCACAAGAA-1	0	0	0	1.99844	1.99844	0	0	0	0	0	0	3.99688
ccRCC1_AATGGCTTCCATTGGA-1	0	0	0	1.06798	0	0	0	0	0	0	0	1.06798
ccRCC1_AATGGCTTCGGTGTTA-1	0	0	0	1.74695	1.74695	0	0	0	0	0	0	3.4939
ccRCC1_AATTCCTAGAGTGACC-1	2.14038	0	1.14538	2.14038	2.14038	0	0	0	0	0	0	7.56652
ccRCC1_AATTCCTAGATAGCTA-1	1.42158	0	0	1.98614	0.944619	0	0	0	0	0	0	4.35234
ccRCC1_AATTCCTAGTCAATCC-1	1.82154	0	0	1.97652	2.74134	0	0	0	0	0	0	6.5394
ccRCC1_AATTCCTAGTCACGAG-1	1.32466	0	0.867291	1.49316	1.87515	0	0	0	0	0	0	5.56026
ccRCC1_AATTCCTCAACAGATA-1	1.0767	0	1.0767	1.91765	2.91316	0	1.58309	0	0	0	0	8.5673
ccRCC1_AATTCCTCACCGCTGA-1	1.59492	0	0	1.80009	2.24252	0	0	0	0	0	0	5.63754
ccRCC1_AATTCCTCACGCTGCA-1	2.0564	0	0.994898	2.0564	2.25363	0	0.994898	0	0	0	0	8.35623
ccRCC1_AATTCCTCATGTTCAG-1	2.53671	0	0	0	1.91972	0	0	0	0	0	0	4.45643
ccRCC1_AATTCCTGTCGTACAT-1	1.48126	0	0	0	0.992969	0	1.48126	0	0	0	0	3.95548
ccRCC1_AATTCCTTCCACACAA-1	3.19987	0	0	0	0	0	0	0	0	0	0	3.19987
ccRCC1_AATTTCCAGAATCTAG-1	0	0	0	1.73224	1.73224	0	0	0	0	0	0	3.46449
ccRCC1_AATTTCCAGCCATGCC-1	1.08989	0	0	3.12295	2.18558	0	0	0	0	0	0	6.39842
ccRCC1_AATTTCCAGGGAGTTC-1	0	0	0	2.14188	1.94767	0	0	0	0	0	0	4.08955
ccRCC1_AATTTCCAGTGTGTTC-1	1.6278	0	0	2.12427	2.52248	0	0	0	0	0	0	6.27455
ccRCC1_AATTTCCCAGGCTTGC-1	0	0	1.17919	2.04837	2.04837	0	0	0	0	0	0	5.27593
ccRCC1_AATTTCCCAGTGGCTC-1	0	0	0	1.54428	2.32351	0	0	0	0	0	0	3.86779
ccRCC1_AATTTCCCATAATCGC-1	0	0	0	0	0	0	0	0	0	0	0	0
ccRCC1_AATTTCCGTAACGATA-1	0	0	1.04821	1.88063	2.12944	0	1.88063	0	0	0	0	6.9389
ccRCC1_AATTTCCGTTAGGAGC-1	2.14161	0	0	2.14161	2.14161	0	0	0	0	0	0	6.42484
ccRCC1_AATTTCCTCCACGGGT-1	0.942606	0	0	2.17853	2.17853	0	0.942606	0	0	0	0	6.24227
ccRCC1_AATTTCCTCCCAAGTA-1	1.05014	0	1.05014	1.88314	1.88314	0	0.482024	0	0	0	0	6.34859
ccRCC1_AATTTCCTCTTCTGTA-1	1.05002	0	0	2.49702	2.33103	0	0	0	0	0	0	5.87806
ccRCC1_ACAAAGAAGACATCAA-1	1.28553	0	0.420888	2.56773	2.98766	0	0.420888	0	0	0	0	7.6827
ccRCC1_ACAAAGAAGACGTCGA-1	1.11226	0	1.11226	2.41646	2.21538	0	0	0	0	0	0	6.85637
ccRCC1_ACAAAGACACGCTGCA-1	0.958178	0	2.00523	2.00523	2.62868	0	0.958178	0	0	0	0	8.55549
ccRCC1_ACAAAGACAGGTATGG-1	1.26449	0	0.491841	1.90478	2.4128	0	1.06677	0	0	0	0	7.14068
ccRCC1_ACAAAGAGTCACATTG-1	1.22655	0	0.589534	1.22655	1.61258	0	0.589534	0	0	0	0	5.24475
ccRCC1_ACAAAGAGTTGTGGAG-1	0	0	1.79972	0	0	0	0	0	0	0	0	1.79972
ccRCC1_ACAAAGATCGAGATGG-1	2.27441	0	0	2.27441	1.67917	0	0	0	0	0	0	6.22799
ccRCC1_ACAACCAAGATGGTCG-1	1.80891	0	0.615526	1.93938	2.55791	0	0.615526	0	0	0	0	7.53725
ccRCC1_ACAACCAAGGGCCCTT-1	0	0	0	0	0	0	0	0	0	0	0	0
ccRCC1_ACAACCAAGTGATGGC-1	0	0	0	0	1.66966	0	0	0	0	0	0	1.66966
ccRCC1_ACAACCAAGTGCACCC-1	0	0	0	0	2.697	0	0	0	0	0	0	2.697
ccRCC1_ACAACCACAACCGGAA-1	0.736387	0	0.736387	1.15586	2.64337	0	0	0	0	0	0	5.272
ccRCC1_ACAACCACACTGTCCT-1	0	0	0	1.71056	0	0	0	0	0	0	0	1.71056
ccRCC1_ACAACCACAGGCGATA-1	1.0681	0	0	0	2.35606	0	1.0681	0	0	0	0	4.49226
ccRCC1_ACAACCAGTATTGGCT-1	1.62329	0	1.11017	2.28419	2.13549	0	0	0	0	0	0	7.15313
ccRCC1_ACAACCATCTAACGCA-1	0.813858	0	0	2.14471	3.04954	0	0	0	0	0	0	6.00811
ccRCC1_ACAACCATCTAGTACG-1	0.595498	0	0	2.01643	2.11931	0	0	0	0	0	0	4.73124
ccRCC1_ACAAGCTAGATGAAGG-1	0	0	0.948188	2.49049	1.42601	0	0	0	0	0	0	4.86469
ccRCC1_ACAAGCTAGGCCTAGA-1	1.75918	0	0	1.22491	1.75918	0	0	0	0	0	0	4.74327
ccRCC1_ACAAGCTAGGTCTGGA-1	0	0	0	2.26281	0.802007	0	0	0	0	0	0	3.06482
ccRCC1_ACAAGCTCAACCGACC-1	1.54825	0	0	1.9702	2.26602	0	0	0.80398	0	0	0	6.58844
ccRCC1_ACAAGCTCAAGACAAT-1	1.20893	0	0	1.20893	2.22188	0	0	0	0	0	0	4.63974
ccRCC1_ACAAGCTCAAGCTGCC-1	0.970429	0.970429	0	2.2187	1.77787	0	0	0	0	0	0	5.93743
ccRCC1_ACAAGCTCACCAATTG-1	1.11315	0	0	2.21657	2.72835	0	0	0	0	0	0	6.05807
ccRCC1_ACAAGCTCATTAGGCT-1	2.4408	0	0	0	2.4408	0	0	0	0	0	0	4.88159
ccRCC1_ACAAGCTGTACGACAG-1	1.01848	0	0	1.84165	2.28695	0	1.01848	0	0	0	0	6.16555
ccRCC1_ACAAGCTGTGGCCACT-1	1.06936	0	0	1.90814	1.57423	0	0	0	0	0	0	4.55173
ccRCC1_ACACAGTAGGGCAACT-1	2.28478	0	0	1.92896	3.19987	0	0	0	0	0	0	7.41361
ccRCC1_ACACAGTAGGTAGTCG-1	1.38581	0	0	1.38581	1.94535	0	0.915901	0	0	0	0	5.63287
ccRCC1_ACACAGTAGTCGCCCA-1	1.1429	0	0	2.0025	2.0025	0	0	0	0	0	0	5.14789
ccRCC1_ACACAGTCAAGTTCCA-1	0.622928	0	0.622928	1.00385	2.26631	0	1.00385	0	0	0	0	5.51986
ccRCC1_ACACAGTCACTTGGGC-1	1.08222	0	0	2.37547	2.80999	0	0	0	0	0	0	6.26768
ccRCC1_ACACAGTGTCAATGGG-1	2.86559	0	1.04378	2.86559	2.86559	0	1.54327	0	0	0	0	11.1838
ccRCC1_ACACAGTGTGCCCACA-1	1.0753	0	0	1.0753	1.5814	0	1.0753	0	0	0	0	4.8073
ccRCC1_ACACAGTGTTCTGACA-1	1.59901	0	1.45632	1.08993	2.55291	0	0	0	0	0	0	6.69817
ccRCC1_ACACAGTGTTGCTCAA-1	0	0	0	2.42774	2.16905	0	0	0	0	0	0	4.59679
ccRCC1_ACACAGTTCAATCCAG-1	0.879231	0	1.13577	1.89254	1.50909	0	0.533285	0	0	0	0	5.94991
ccRCC1_ACACAGTTCGCTCTAC-1	2.01742	0	1.15467	2.01742	2.01742	0	0	0	0	0	0	7.20693
ccRCC1_ACACAGTTCTATCCAT-1	1.39715	0.565836	0.565836	2.51881	1.95831	0	0.565836	0	0	0	0	7.57178
ccRCC1_ACACCAAAGCAACAAT-1	1.58922	0	0.748709	1.69691	1.69691	0	0	0	0	0	0	5.73176
ccRCC1_ACACCAAAGTCTAGAA-1	1.45793	0	0	0	2.02738	0	0	0	0	0	0	3.48531
ccRCC1_ACACCAACATAATCCG-1	2.44312	0	0	2.30335	0.916801	0	0	0	0	0	0	5.66327
ccRCC1_ACACCAAGTACGTAGG-1	2.08071	0	0	0	2.08071	0	0	0	0	0	0	4.16142
ccRCC1_ACACCAAGTCGAAGCA-1	0.916801	0	0	2.14082	2.30335	0	0	0	0	0	0	5.36097
ccRCC1_ACACCAAGTCGCAACC-1	1.59168	0	0	2.17747	2.81229	0	0	0	0	0	0	6.58143
ccRCC1_ACACCAATCATTCCTA-1	0	0	0	2.23994	1.98713	0	1.13082	0	0	0	0	5.35789
ccRCC1_ACACGCGAGCCTCCAG-1	1.22457	0	1.03034	1.85724	1.64956	0	0	0	0	0	0	5.76171
ccRCC1_ACACGCGAGCGATCGA-1	1.21506	0	0	1.21506	2.09329	0	0	0	0	0	0	4.52342
ccRCC1_ACACGCGAGCGCAATG-1	1.78029	0	0	1.78029	2.12792	0	0	0	0	0	0	5.6885
ccRCC1_ACACGCGAGGAACTAT-1	0.591905	0	0	1.44213	1.89492	0	1.23031	0	0	0	0	5.15927
ccRCC1_ACACGCGAGGGTACAC-1	1.15076	0	0	1.79864	2.52759	0	0	0	0	0	0	5.47699
ccRCC1_ACACGCGCAACAGATA-1	0	0	1.09609	1.6064	1.6064	0	0	0	0	0	0	4.3089
ccRCC1_ACACGCGCAACGTATC-1	0	0	1.3728	0	2.28637	0	0	0	0	0	0	3.65916
ccRCC1_ACACGCGCAGCGGTCT-1	0	0	0	1.60205	2.27409	0	0	0	0	0	0	3.87615
ccRCC1_ACACGCGCATAAGCAA-1	1.75032	0	0	1.56969	2.03589	0	1.0656	0	0	0	0	6.42151
ccRCC1_ACACGCGGTCTAACTG-1	1.4215	0	0	1.98605	2.68247	0	0	0	0	0	0	6.09002
ccRCC1_ACACGCGGTGGATACG-1	1.43416	0	0	1.70011	1.70011	0	0.823493	0	0	0	0	5.65788
ccRCC1_ACACGCGTCGCCAACG-1	1.27369	0	1.27369	1.81613	1.81613	0	0	0	0	0	0	6.17963
ccRCC1_ACACGCGTCGGCCCAA-1	0	0	1.27647	2.63332	2.42798	0	0	0	0	0	0	6.33777
ccRCC1_ACACTGAAGTCAATCC-1	1.4192	0	0	1.98343	2.34194	0	0	0	0	0	0	5.74457
ccRCC1_ACACTGAAGTTTGAGA-1	1.20116	0	0	1.73129	1.73129	0	0	0	0	0	0	4.66373
ccRCC1_ACACTGACACCGTCGA-1	1.38177	0	0	1.94074	1.38177	0	1.69982	0	0	0	0	6.40411
ccRCC1_ACACTGACAGAGGACT-1	1.00161	0	0	1.81937	1.49185	0	0	0	0	0	0	4.31282
ccRCC1_ACACTGAGTCAACCTA-1	0	0	0	0	1.85441	0	1.3067	0	0	0	0	3.16111
ccRCC1_ACACTGAGTCAGTCGC-1	0	0	0	2.75046	1.36863	0	0	0	0	0	0	4.1191
ccRCC1_ACACTGAGTGACAACG-1	1.61498	0	0.696615	2.20338	1.61498	0	0	0	0	0	0	6.12996
ccRCC1_ACACTGATCCAACTGA-1	0	0	0	2.19439	2.562	0	0	0	0	0	0	4.75639
ccRCC1_ACAGAAAAGACCTGGA-1	1.77339	0	0	0.967082	3.09979	0	0	0	0	0	0	5.84026
ccRCC1_ACAGAAACACCAGTTA-1	1.48402	0	0	1.66076	1.8109	0	0	0	0	0	0	4.95568
ccRCC1_ACAGAAACACGGCTAC-1	1.16702	0	1.16702	2.12521	2.35963	0	0.552426	0	0	0	0	7.37129
ccRCC1_ACAGAAACAGTCCGTG-1	2.54582	0	0	2.08594	2.54582	0	3.19897	0	0	0	0	10.3765
ccRCC1_ACAGAAATCGCAGTCG-1	0	0	0	0	0	0	0	0	0	0	0	0
ccRCC1_ACAGCCGAGCATCTTG-1	1.08871	0	0	0	2.184	0	0	0	0	0	0	3.27271
ccRCC1_ACAGCCGAGTCATGGG-1	0	0	0	1.79993	2.92704	0	0	0	0	0	0	4.72697
ccRCC1_ACAGCCGAGTTGCGCC-1	0	0	0	1.94986	1.94986	0	0	0	0	0	0	3.89973
ccRCC1_ACAGCCGCATGTCAGT-1	1.20091	0	0.770837	1.731	2.21168	0	0	0	0	0	0	5.91443
ccRCC1_ACAGCCGCATTGTGCA-1	0	0	0	0	2.30187	0	0	0	0	0	0	2.30187
ccRCC1_ACAGCCGGTCCATCTC-1	0	0	0	0	0	0	0	0	0	0	0	0
ccRCC1_ACAGCCGGTCGTGGTC-1	0	0	1.62826	1.62826	2.85532	0	0	0	0	0	0	6.11184
ccRCC1_ACAGGGAAGCGACATG-1	1.63507	0	0.602111	2.38983	2.59447	0	0	0	0	0	0	7.22149
ccRCC1_ACAGGGAAGCGGCTCT-1	0	0	0	0	0	0	0	0	0	0	0	0
ccRCC1_ACAGGGACAATTAGGA-1	1.69641	0	0	1.17161	2.93478	0	2.03882	0	0	0	0	7.84162
ccRCC1_ACAGGGACACTACCGG-1	2.39759	0.747039	1.16984	2.03659	2.87137	0	2.03659	0	0	0	0	11.259
ccRCC1_ACAGGGACACTGGAAG-1	0	0	0	1.98028	1.64156	0	0	0	0	0	0	3.62184
ccRCC1_ACAGGGAGTCCTATAG-1	2.13376	0	0.556558	1.38094	1.93979	0	1.38094	0	0	0	0	7.39198
ccRCC1_ACAGGGAGTTCCGTTC-1	1.64408	0	0	1.64408	1.12756	0	0	0	0	0	0	4.41572
ccRCC1_ACAGGGATCACCTCTG-1	0	0	0	0	1.77732	0	0	0	0	0	0	1.77732
ccRCC1_ACAGGGATCCCAGGCA-1	1.56736	0	0.667058	1.74789	1.74789	0	0	0	0	0	0	5.7302
ccRCC1_ACAGGGATCGACCCAG-1	0	0	0	2.30796	0	0	0	0	0	0	0	2.30796
ccRCC1_ACAGGGATCTCAAAGC-1	0	0	0	0	3.06572	0	0	0	0	0	0	3.06572
ccRCC1_ACAGGGATCTCGTCAC-1	0	0	1.02097	1.84493	1.51552	0	0	0	0	0	0	4.38141
ccRCC1_ACATCCCAGAGTATAC-1	0	0	1.32072	1.87061	1.63299	0	0	0	0	0	0	4.82432
ccRCC1_ACATCCCAGCACCAGA-1	1.42134	0	0	2.3445	2.3445	0	0	0	0	0	0	6.11034
ccRCC1_ACATCCCCACCAGCCA-1	1.14926	0	0	2.63442	3.25008	0	2.46635	0	0	0	0	9.50011
ccRCC1_ACATCCCCACTTGGGC-1	1.05781	0	0	1.05781	1.89314	0	0	0	0	0	0	4.00875
ccRCC1_ACATCCCTCAGGTAAA-1	1.82002	0	0	1.82002	2.01022	0	0	0	0	0	0	5.65026
ccRCC1_ACATCCCTCATGACAC-1	1.33909	0	0	1.05677	1.73917	0	0	0	0	0	0	4.13503
ccRCC1_ACATCGAAGGATGCGT-1	1.37544	0	0	2.55158	3.20497	0	0	0	0	0	0	7.13199
ccRCC1_ACATCGAAGTCGGCAA-1	1.86694	0	0	2.11521	1.99876	0	0	0	0	0	0	5.9809
ccRCC1_ACATCGACAAACGGCA-1	2.01366	0	2.2674	2.2674	2.63773	0	0	0	0	0	0	9.18619
ccRCC1_ACATCGACACACACTA-1	0	0	0	2.55212	2.34827	0	2.09194	0	0	0	0	6.99233
ccRCC1_ACATCGACACGACAAG-1	0	0	0	2.32964	2.9729	0	0	0	0	0	0	5.30255
ccRCC1_ACATCGACAGTTGAAA-1	0	0	0	1.06911	2.35744	0	1.57393	0	0	0	0	5.00047
ccRCC1_ACATCGACATGATAGA-1	1.00897	0	1.00897	2.27355	0	0	0	0	0	0	0	4.29149
ccRCC1_ACATGCAAGTAGGCCA-1	2.02595	0	0	0	2.65088	0	0	0	0	0	0	4.67683
ccRCC1_ACATGCAAGTGGCGAT-1	0	0	0	1.96536	1.96536	0	0	0	0	0	0	3.93072
ccRCC1_ACATGCACAGGCGAAT-1	0.955413	0	0.955413	1.75773	1.75773	0	0	0	0	0	0	5.42628
ccRCC1_ACATGCAGTAACAGGC-1	1.69835	0	0	0.911606	1.69835	0	0	0	0	0	0	4.30832
ccRCC1_ACATGCAGTTCCAAAC-1	0.836289	0	0	1.82956	1.59399	0	0	0	0	0	0	4.25984
ccRCC1_ACATGCATCCGCATAA-1	1.3943	0	0	2.31218	2.31218	0	0	0	0	0	0	6.01866
ccRCC1_ACATGCATCCGTCCTA-1	2.39774	0	1.46621	2.53882	1.46621	0	0.980725	0	0	0	0	8.84971
ccRCC1_ACATGCATCCTAGCCT-1	1.39727	0	0	1.95844	1.95844	0	2.31574	0	0	0	0	7.62989
ccRCC1_ACATTTCAGCCGTAAG-1	0.877135	0	1.13334	1.88949	2.16585	0	0	0	0	0	0	6.06581
ccRCC1_ACATTTCAGGTAACTA-1	0	0	0	0	0	0	0	0	0	0	0	0
ccRCC1_ACATTTCAGTCTCTGA-1	0	0	1.4534	0	1.4534	0	0	0	0	0	0	2.90679
ccRCC1_ACATTTCCAAGAATGT-1	1.30025	0	0	2.0944	2.5998	0	0	0	0	0	0	5.99446
ccRCC1_ACATTTCCACCAAAGG-1	1.78265	0	0	2.83751	2.83751	0	0.481314	0	0	0	0	7.93898
ccRCC1_ACATTTCGTTCTAAGC-1	0.697222	0	1.10404	1.61595	2.30991	0	1.3924	0	0	0	0	7.11952
ccRCC1_ACATTTCTCCACAGCG-1	0	0	0	1.49762	0	0	0	0	0	0	0	1.49762
ccRCC1_ACATTTCTCTTAGCCC-1	1.24211	0	0.479784	1.87817	2.3259	0	0	0	0	0	0	5.92596
ccRCC1_ACCAAACAGAATCCCT-1	1.58227	0	0.827966	1.70662	2.00731	0	0	0	0	0	0	6.12417
ccRCC1_ACCAAACAGACATAGT-1	1.02428	0	0	2.09683	2.93655	0	0	0	0	0	0	6.05766
ccRCC1_ACCAAACAGCCTAGGA-1	0	0	0.752635	1.17717	2.18133	0	0	0	0	0	0	4.11114
ccRCC1_ACCAAACCAAGCAGGT-1	0	0	0	1.21816	1.21816	0	0	0	0	0	0	2.43631
ccRCC1_ACCAAACGTCTTTATC-1	2.7482	0	0	1.53765	1.53765	0	0	0	0	0	0	5.8235
ccRCC1_ACCAAACTCACTAGCA-1	1.10146	0	0	2.51624	2.27252	0	0	0	0	0	0	5.89022
ccRCC1_ACCAACAAGCTTCGTA-1	1.93974	0	0.615721	2.62212	2.41698	0	2.5583	0	0	0	0	10.1529
ccRCC1_ACCAACACAAATGAAC-1	0.772025	0	0.772025	1.50239	1.91997	0	0	0	0	0	0	4.96641
ccRCC1_ACCAACACAATCTAGC-1	0.929419	0	0.929419	0.929419	1.40268	0	0	0	0	0	0	4.19093
ccRCC1_ACCAACACAGACCCGT-1	1.76974	0	0	2.37385	2.51461	0	0	0	0	0	0	6.6582
ccRCC1_ACCAACACAGATGCGA-1	1.22017	0	1.22017	1.75363	2.46343	0	1.22017	0	0	0	0	7.87758
ccRCC1_ACCAACAGTGATGGCA-1	1.00434	0	0	2.26701	2.99729	0	0	0	0	0	0	6.26864
ccRCC1_ACCAACAGTTAACCTG-1	1.0401	0	0.649585	1.32022	2.40353	0	0.649585	0	0	0	0	6.06302
ccRCC1_ACCAACATCAACACCA-1	1.62777	0	0.704642	2.4187	1.96554	0	0.704642	0	0	0	0	7.42128
ccRCC1_ACCACAAAGGGCGAGA-1	0	0	0	0	2.25241	0	0	0	0	0	0	2.25241
ccRCC1_ACCACAAAGTACAACA-1	1.32412	0.65213	0	1.54298	1.87453	0	2.1231	0	0	0	0	7.51686
ccRCC1_ACCACAACATGAAGGC-1	1.48139	0	0.8585	2.05388	1.11167	0	0	0	0	0	0	5.50544
ccRCC1_ACCACAAGTAGATCGG-1	1.07556	0	0	2.16636	1.07556	0	0	0	0	0	0	4.31747
ccRCC1_ACCACAAGTCGAACAG-1	1.08701	0	1.08701	2.18173	2.54886	0	1.08701	0	0	0	0	7.99163
ccRCC1_ACCACAATCCTTGAAG-1	0.853749	0	0.853749	1.85532	0.853749	0	0	0	0	0	0	4.41657
ccRCC1_ACCACAATCGCTGCGA-1	0	0	0	0	0	0	0	0	0	0	0	0
ccRCC1_ACCACAATCGGCACTG-1	2.77514	0	0	1.14699	1.66721	0	0	0	0	0	0	5.58934
ccRCC1_ACCATTTAGCATCAAA-1	2.55176	0	0	2.47181	2.47181	0	0	0	0	0	0	7.49538
ccRCC1_ACCATTTCAACTCATG-1	0	0	0	0	2.34592	0	0	0	0	0	0	2.34592
ccRCC1_ACCATTTCAGCAGTGA-1	1.83104	0	0.837291	2.54873	2.31951	0	0	0	0	0	0	7.53658
ccRCC1_ACCATTTCAGGTGACA-1	0.998782	0	0	1.81562	0.998782	0	0	0	0	0	0	3.81319
ccRCC1_ACCATTTCAGTAGTTC-1	0	0	1.67864	1.67864	2.47617	0	0	0	0	0	0	5.83344
ccRCC1_ACCATTTCATAACAGA-1	1.28767	0	0	2.55019	2.18301	0	0.838184	0	0	0	0	6.85905
ccRCC1_ACCATTTGTAGTCTTG-1	1.30454	0	1.30454	1.30454	1.30454	0	0	0	0	0	0	5.21817
ccRCC1_ACCATTTGTCAAAGTA-1	1.01499	0	0	2.28204	1.83705	0	0	0	0	0	0	5.13407
ccRCC1_ACCATTTTCAAATGCC-1	1.94703	0	0	1.94703	1.38727	0	0	0	0	0	0	5.28132
ccRCC1_ACCATTTTCGAGTGAG-1	0	0	0	2.30089	0	0	0	0	0	0	0	2.30089
ccRCC1_ACCATTTTCTCGGGAC-1	1.52229	0	0.540309	1.79438	2.00806	0	0.540309	0	0	0	0	6.40535
ccRCC1_ACCCAAAAGACTTCGT-1	1.09186	0	1.09186	0	1.09186	0	0	0	0	0	0	3.27557
ccRCC1_ACCCAAAAGTCGGGAT-1	0.615721	0	0.615721	1.80926	2.62212	0	0	0	0	0	0	5.66283
ccRCC1_ACCCAAACATCGGAGA-1	0	0	0	1.7269	1.7269	0	0	0	0	0	0	3.4538
ccRCC1_ACCCAAAGTAGCTGAG-1	0.92646	0	0	0.92646	1.71859	0	0.92646	0	0	0	0	4.49797
ccRCC1_ACCCAAAGTATCGATC-1	0	0	0	1.72122	1.72122	0	0	0	0	0	0	3.44245
ccRCC1_ACCCAAAGTGCCCACA-1	1.97966	0	0	1.97966	2.50409	0	1.05503	0	0	0	0	7.51844
ccRCC1_ACCCAAAGTTTCACTT-1	0	0	0	1.95923	1.95923	0	0	0	0	0	0	3.91846
ccRCC1_ACCCAAATCAAAGGAT-1	0.913212	0	0	2.43766	1.94151	0	0	0	0	0	0	5.29238
ccRCC1_ACCCAAATCAAATGAG-1	2.03529	0	1.46493	2.53729	2.03529	0	0	0	0	0	0	8.07279
ccRCC1_ACCCAAATCGGATAAA-1	0	0	0	2.25432	2.25432	0	0	0	0	0	0	4.50863
ccRCC1_ACCCTCAAGAGACAAG-1	1.36302	0	0	2.14719	2.9761	0	0.458436	0	0	0	0	6.94475
ccRCC1_ACCCTCACAGAAATTG-1	0	0	0	0	0	0	0	0	0	0	0	0
ccRCC1_ACCCTCACAGTTGGTT-1	0	0	0	2.06884	2.9063	0	0	0	0	0	0	4.97514
ccRCC1_ACCCTCAGTGCTATTG-1	1.52459	0	0	1.85471	1.52459	0	0	0	0	0	0	4.90389
ccRCC1_ACCCTCAGTTTGTGGT-1	0	0	0.615291	1.80848	0.993397	0	0	0	0	0	0	3.41717
ccRCC1_ACCCTTGAGAGTCTTC-1	0.623088	0	0	1.49486	2.35247	0	0	0	0	0	0	4.47041
ccRCC1_ACCCTTGAGATGGTAT-1	1.09941	0	0.511306	2.26976	2.83434	0	0.847984	0	0	0	0	7.56281
ccRCC1_ACCCTTGAGCTGCCAC-1	1.59812	0	0	1.289	1.59812	0	0	0	0	0	0	4.48524
ccRCC1_ACCCTTGAGTTACGTC-1	1.92495	0	0	1.08235	2.6852	0	0	0	0	0	0	5.6925
ccRCC1_ACCCTTGCAGAAATTG-1	1.91292	0	1.35749	2.10609	2.26792	0	0	0	0	0	0	7.64441
ccRCC1_ACCCTTGCAGAGTCAG-1	0	0	0	0	1.90879	0	1.06986	0	0	0	0	2.97865
ccRCC1_ACCCTTGGTCGAATTC-1	1.88012	0	0	2.17203	2.49392	0	0	0	0	0	0	6.54607
ccRCC1_ACCCTTGTCCAATCTT-1	1.02761	0	1.02761	1.5236	2.29976	0	0	0	0	0	0	5.87858
ccRCC1_ACCCTTGTCGGTGAAG-1	2.37636	0	0	1.23588	2.37636	0	0	0	0	0	0	5.9886
ccRCC1_ACCGTTCAGTATGACA-1	1.25054	0	0	2.39506	2.20824	0	0	0	0	0	0	5.85383
ccRCC1_ACCGTTCAGTCACTGT-1	2.05058	0	0.67676	2.27289	1.58309	0	0	0	0	0	0	6.58332
ccRCC1_ACCGTTCCAGTGGGTA-1	0.467646	0	0	1.64357	2.41018	0	0.785026	0	0	0	0	5.30642
ccRCC1_ACCGTTCGTAGGAGTC-1	1.72254	0	0	1.72254	1.19373	0	0	0	0	0	0	4.63882
ccRCC1_ACCGTTCGTGTCGATT-1	0	0	0	2.02738	1.45793	0	0	0	0	0	0	3.48531
ccRCC1_ACCGTTCTCCTACCGT-1	1.49238	0	0	1.49238	2.4286	0	0	0	0	0	0	5.41337
ccRCC1_ACCGTTCTCGTCCATC-1	1.52656	0	0.542592	1.79894	2.26649	0	0.542592	0	0	0	0	6.67718
ccRCC1_ACCGTTCTCTCTGCCA-1	1.77556	0	2.01997	1.45139	2.01997	0	0	0	0	0	0	7.26688
ccRCC1_ACCTACCAGGCATCAG-1	0	0	0	0	0	0	0	0	0	0	0	0
ccRCC1_ACCTACCAGTAGTCTC-1	0	0	0	1.06523	2.89666	0	0	0	0	0	0	3.96189
ccRCC1_ACCTACCCAACGACTT-1	0.56951	0	0	1.40355	1.19459	0	0	0	0	0	0	3.16765
ccRCC1_ACCTACCCAGCCTTCT-1	0	0	0	0	0	0	0	0	0	0	0	0
ccRCC1_ACCTACCCATTCCTAT-1	1.76357	0	0.590861	1.44035	1.76357	0	0	0	0	0	0	5.55836
ccRCC1_ACCTACCGTAGGTAGC-1	0	0	1.51871	2.09589	2.09589	0	0	0	0	0	0	5.71049
ccRCC1_ACCTACCGTGAGTTTC-1	0.90564	0	0	1.37296	1.81764	0	0	0	0	0	0	4.09624
ccRCC1_ACCTACCGTGATGTAA-1	0	0	1.28454	0	2.8141	0	0	0	0	0	0	4.09864
ccRCC1_ACCTACCGTGTCGCTG-1	1.8157	0	1.27332	1.27332	2.62925	0	0	0	0	0	0	6.99158
ccRCC1_ACCTACCTCATGCAGT-1	0	0	0	1.12841	1.98406	0	0	0	0	0	0	3.11247
ccRCC1_ACCTACCTCGATCCAA-1	0.739692	0	0.436735	2.33311	2.38487	0	0.436735	0	0	0	0	6.33114
ccRCC1_ACCTACCTCGCACGAC-1	1.88204	0	1.04929	0	2.6383	0	0	0	0	0	0	5.56964
ccRCC1_ACCTGAAAGTTCCATG-1	1.62616	0	0.59711	1.77515	1.77515	0	0	0.59711	0	0	0	6.37067
ccRCC1_ACCTGAAAGTTGCATC-1	1.48746	0	0	0	2.42281	0	0	0	0	0	0	3.91027
ccRCC1_ACCTGAACAAACCATC-1	0.96106	0	0.96106	2.00927	2.36901	0	0	0	0	0	0	6.3004
ccRCC1_ACCTGAACACACAGCC-1	2.03967	0	0	2.75454	2.75454	0	0	0.849131	0	0	0	8.39787
ccRCC1_ACCTGAACACGGCACT-1	1.91934	0	0	1.36309	2.41402	0	0	0	0	0	0	5.69646
ccRCC1_ACCTGAACAGACAATA-1	1.14993	0	1.14993	2.63532	2.46724	0	0	0	0	0	0	7.40241
ccRCC1_ACCTGAACATTAGGCT-1	0	0	0	2.47001	2.47001	0	0	0	0	0	0	4.94001
ccRCC1_ACCTGAATCGGACCAC-1	1.52726	0	1.52726	2.30397	2.84636	0	1.03061	0	0	0	0	9.23547
ccRCC1_ACCTGAATCTAGTTCT-1	0	0	0	0	1.61345	0	0	0	0	0	0	1.61345
ccRCC1_ACCTGTCAGATACTGA-1	0	0	0	2.9954	0	0	0	0	0	0	0	2.9954
ccRCC1_ACCTGTCAGTGTAGTA-1	1.31163	0	0	2.47224	1.86011	0	0	0	0	0	0	5.64398
ccRCC1_ACCTGTCCAAGTGGAC-1	0	0	0	2.34763	2.1481	0	1.89859	0	0	0	0	6.39432
ccRCC1_ACCTGTCGTGGCCTCA-1	2.69365	0	0	1.87398	1.87398	0	2.69365	0	0	0	0	9.13526
ccRCC1_ACCTGTCGTTTGGAGG-1	0	0	0	1.31921	2.48173	0	0	0	0	0	0	3.80094
ccRCC1_ACCTGTCTCCGATAAC-1	0	0	0	2.09651	2.29477	0	0	0	0	0	0	4.39129
ccRCC1_ACCTGTCTCGCTTACC-1	2.48745	0	0	2.18369	3.20425	0	0	0	0	0	0	7.87538
ccRCC1_ACCTGTCTCTGCGGAC-1	0	0	0	1.83801	1.83801	0	0	0	0	0	0	3.67602
ccRCC1_ACGATCAAGCCGCACT-1	0.880015	0	0	2.17021	1.89367	0	0	0	0	0	0	4.9439
ccRCC1_ACGATCAAGTTCCATG-1	0	0	0	0	0	0	0	0	0	0	0	0
ccRCC1_ACGATCACAGATCCTA-1	2.48089	0	0.648494	1.537	1.71619	0	0	0	0	0	0	6.38258
ccRCC1_ACGATCACAGCGGTTC-1	1.88583	0	0	2.97753	2.50009	0	1.0522	0	0	0	0	8.41565
ccRCC1_ACGATCAGTGGCTCTG-1	2.29161	0	0	2.49433	1.69478	0	2.03708	0	0	0	0	8.51779
ccRCC1_ACGATCATCATGACAC-1	1.26724	0	1.26724	3.06377	2.15791	0	1.26724	0	0	0	0	9.02339
ccRCC1_ACGATCATCCACACAA-1	0	0	0	2.26392	2.26392	0	0	0	0	0	0	4.52783
ccRCC1_ACGATCATCGAAGGAC-1	1.3875	0	0	0	0	0	0	0	0	0	0	1.3875
ccRCC1_ACGATCATCGGCGATC-1	1.32042	0	0	1.87026	0	0	0	0	0	0	0	3.19068
ccRCC1_ACGATCATCGTGCGAC-1	1.5493	0	0.655986	2.41569	2.13017	0	0	0	0	0	0	6.75115
ccRCC1_ACGATCATCTAGCCAA-1	0	0	0	2.79346	0	0	0	0	0	0	0	2.79346
ccRCC1_ACGATGTAGCCATTTG-1	1.83093	0	0	1.83093	2.1815	0	0.627694	0	0	0	0	6.47106
ccRCC1_ACGATGTAGGTAGTAT-1	1.48719	0	0	1.48719	0	0	0	0	0	0	0	2.97439
ccRCC1_ACGATGTAGTCAGCCC-1	0	0	0	1.16885	1.69315	0	0	0	0	0	0	2.86199
ccRCC1_ACGATGTAGTCGAATA-1	0	0	0	1.97305	1.97305	0	1.81816	0	0	0	0	5.76426
ccRCC1_ACGATGTGTAGTAAGT-1	1.10048	0	0	1.94831	2.9471	0	3.55807	0	0	0	0	9.55396
ccRCC1_ACGATGTGTGGCTGAA-1	0	0	0	1.34655	2.2547	0	0	0	0	0	0	3.60125
ccRCC1_ACGATGTGTGGGAGAG-1	2.18016	0	0	1.92946	2.54723	0	0	0	0	0	0	6.65685
ccRCC1_ACGATGTGTTTCCATT-1	1.32527	0	1.32527	0	1.87585	0	0	0	0	0	0	4.52639
ccRCC1_ACGATGTTCACTACTT-1	1.09258	0	1.37951	1.09258	1.93815	0	0.688628	0	0	0	0	6.19145
ccRCC1_ACGATGTTCGACGTCG-1	2.38231	0	0	2.0548	2.51302	0	0.921194	0	0	0	0	7.87132
ccRCC1_ACGCACGAGGTATTGA-1	1.19277	0	1.19277	2.52421	1.72141	0	0	0	0	0	0	6.63117
ccRCC1_ACGCACGAGGTGATAT-1	0	0	0	1.99496	2.88694	0	0	0	0	0	0	4.8819
ccRCC1_ACGCACGAGTATGTAG-1	1.63388	0	0	1.63388	1.63388	0	0	0	0	0	0	4.90164
ccRCC1_ACGCACGCAAGCGCAA-1	1.95557	0	0	1.10614	1.10614	0	0	0	0	0	0	4.16784
ccRCC1_ACGCACGCAAGTGCTT-1	1.81473	0	0	3.07073	3.07073	0	0.826301	0	0	0	0	8.78249
ccRCC1_ACGCACGCACCTGAAT-1	1.46565	0	0	1.69387	2.29061	0	0	0	0	0	0	5.45014
ccRCC1_ACGCACGCAGCTTCGG-1	1.32149	0	0	2.11995	2.00342	0	1.32149	0	0	0	0	6.76635
ccRCC1_ACGCACGGTAGCGAGT-1	0	0	0.924988	0	1.71659	0	0	0	0	0	0	2.64158
ccRCC1_ACGCACGGTAGCGTTT-1	0	0	0	1.55127	2.49753	0	0	0	0	0	0	4.0488
ccRCC1_ACGCACGGTTCCCAAA-1	0	0	0	0	2.83372	0	2.45722	0	0	0	0	5.29094
ccRCC1_ACGCACGTCCGTACGG-1	0	0	1.99404	0	1.42854	0	0	0	0	0	0	3.42258
ccRCC1_ACGCACGTCGGCCTTT-1	1.66686	0	2.00731	2.26083	2.4629	0	1.66686	0	0	0	0	10.0648
ccRCC1_ACGCACGTCGTCCTCA-1	1.39681	0	0	2.31519	1.39681	0	0	0	0	0	0	5.10881
ccRCC1_ACGCACGTCTACCCAC-1	2.3043	0	0	2.86399	2.67592	0	0	0	0	0	0	7.84421
ccRCC1_ACGGAAGAGATCGGTG-1	0	0	0	1.29445	2.65641	0	0	0	0	0	0	3.95086
ccRCC1_ACGGAAGAGGTCCTGC-1	1.1733	0	0	1.88428	2.40215	0	0.749679	0	0	0	0	6.20941
ccRCC1_ACGGAAGAGTGCACAG-1	2.63813	0	1.28021	2.17387	2.63813	0	1.28021	0	0	0	0	10.0105
ccRCC1_ACGGAAGCAACAGAGC-1	1.55098	0	0	1.05014	2.63951	0	1.05014	1.05014	0	0	0	7.3409
ccRCC1_ACGGAAGCACAATGTC-1	1.46123	0	1.46123	2.39186	0	0	0	0	0	0	0	5.31432
ccRCC1_ACGGAAGCACCCTTGT-1	1.4759	0	0.753765	1.17865	2.18323	0	1.17865	0	0	0	0	6.77018
ccRCC1_ACGGAAGCAGAGGGTT-1	1.35964	0	0	2.53204	2.27051	0	0	0	0	0	0	6.16218
ccRCC1_ACGGAAGCAGCAGAAC-1	0	0	0	1.51123	0	0	0	0	0	0	0	1.51123
ccRCC1_ACGGAAGGTCCATCTC-1	0	0	0	2.48683	2.30448	0	0.694199	0	0	0	0	5.48551
ccRCC1_ACGGAAGGTGCCTTCT-1	1.60133	0	0	2.18821	3.12579	0	0	0	0	0	0	6.91533
ccRCC1_ACGGAAGGTTTGGGAG-1	0	0	1.23019	1.76538	2.57333	0	0	0	0	0	0	5.56891
ccRCC1_ACGGAAGTCCGTGGTG-1	1.49319	0	0	1.49319	2.26469	0	1.49319	0	0	0	0	6.74424
ccRCC1_ACGGAAGTCGGTCTGG-1	2.39065	0	0	2.13304	2.13304	0	1.24708	0	0	0	0	7.90381
ccRCC1_ACGGGTCAGAGGGTAA-1	0	0	0	0	1.25276	0	0	0	0	0	0	1.25276
ccRCC1_ACGGGTCAGTGGACTG-1	0.736841	0	0.736841	0	2.27363	0	0	0	0	0	0	3.74731
ccRCC1_ACGGGTCAGTGGTTCT-1	1.51649	0	0	2.09339	1.51649	0	1.51649	0	0	0	0	6.64285
ccRCC1_ACGGGTCGTCACTGAT-1	0	0	0	1.19751	1.727	0	0.768225	0	0	0	0	3.69274
ccRCC1_ACGGGTCTCAAAGCCT-1	0	0	2.02652	3.03317	2.02652	0	0	0	0	0	0	7.0862
ccRCC1_ACGGGTCTCTTTGGAG-1	1.34866	0	1.34866	0	2.25725	0	0	0	0	0	0	4.95457
ccRCC1_ACGGTCGAGCATCCCG-1	1.62465	0	0	0	1.62465	0	0	0	0	0	0	3.2493
ccRCC1_ACGGTCGCAACTAGAA-1	1.53422	0	0	1.53422	1.53422	0	0	0	0	0	0	4.60265
ccRCC1_ACGGTCGCATGTTTGG-1	0	0	0	1.3682	1.3682	0	1.3682	0	0	0	0	4.10459
ccRCC1_ACGGTCGGTAGCGAGT-1	2.73317	0	0	2.3597	1.22287	0	1.7568	0	0	0	0	8.07254
ccRCC1_ACGGTCGGTCAAATCC-1	0.820848	0	0	0.820848	2.61917	0	0.820848	0.820848	0	0	0	5.90256
ccRCC1_ACGGTCGTCCTTGAAG-1	0	0	2.14161	2.14161	2.14161	0	0	0	0	0	0	6.42484
ccRCC1_ACGGTCGTCTACCTTA-1	0	0	0	0	0	0	0	0	0	0	0	0
ccRCC1_ACGGTTAAGATCACTC-1	0.775106	0	0	1.50684	1.73753	0	0	0	0	0	0	4.01948
ccRCC1_ACGGTTAAGGCACTCC-1	2.8484	0	0	0	0	0	0	0	0	0	0	2.8484
ccRCC1_ACGGTTAAGTCCTACA-1	1.17982	0	0	0	2.04915	0	0	0	0	0	0	3.22897
ccRCC1_ACGGTTACAAGGCCTC-1	0.882873	0	0	0.882873	1.34434	0	0	0	0	0	0	3.11009
ccRCC1_ACGGTTACACCTCGTT-1	2.50438	0	0	1.17779	2.30146	0	1.17779	0	0	0	0	7.16142
ccRCC1_ACGGTTACAGACAAAT-1	1.52178	0	0	1.52178	1.70028	0	0	0	0	0	0	4.74384
ccRCC1_ACGGTTAGTCGTTGGC-1	2.02224	0	0	1.77773	2.52346	0	0	0	0	0	0	6.32343
ccRCC1_ACGGTTAGTTGGCTAT-1	0	0	0	1.50339	1.73387	0	0.772715	0	0	0	0	4.00998
ccRCC1_ACGGTTATCGTCCTCA-1	1.03939	0	0	2.11745	1.8691	0	0.796752	0	0	0	0	5.82269
ccRCC1_ACGGTTATCTAGCATG-1	0	0	0	2.31851	2.82273	0	0.980413	0	0	0	0	6.12166
ccRCC1_ACGTAACAGTACTGTC-1	0	2.21375	0	1.62432	1.62432	0	0	0	0	0	0	5.46239
ccRCC1_ACGTAACCAGTTAGGG-1	1.61911	0	1.61911	1.10668	1.61911	0	1.61911	0	0	0	0	7.58311
ccRCC1_ACGTAACGTCCTTAAG-1	0	0	0	0	0	0	0	0	0	0	0	0
ccRCC1_ACGTAACGTTCAGCTA-1	2.02614	0	1.16156	2.02614	2.65109	1.16156	2.02614	1.16156	0	0	0	12.2142
ccRCC1_ACGTAACTCATGCTAG-1	0	0	0	0.997483	0	0	0	0	0	0	0	0.997483
ccRCC1_ACGTAACTCTACCCAC-1	1.03686	0	0	1.71395	2.21828	0	0	0	0	0	0	4.96908
ccRCC1_ACGTACAAGATTGATG-1	1.85646	0	0.854524	1.95673	2.5239	0	0	0	0	0	0	7.19161
ccRCC1_ACGTACAAGTGGACTG-1	1.43741	0	0	2.19993	2.83608	0	0	0	0	0	0	6.47342
ccRCC1_ACGTACAAGTGTTCCA-1	1.4474	0	0	2.8484	2.01544	0	0	0	0	0	0	6.31124
ccRCC1_ACGTACAAGTTGGCGA-1	0.782763	0	0.782763	1.2164	2.35138	0.782763	1.74921	0	0	0	0	7.66527
ccRCC1_ACGTACACAAGGCAAC-1	1.18847	0	0	1.71634	1.18847	0	0	0	0	0	0	4.09328
ccRCC1_ACGTACACACCTGTCT-1	1.91124	0	0	2.26615	2.8521	0	0.67307	0	0	0	0	7.70256
ccRCC1_ACGTACACAGCTTTGA-1	1.87215	0	0	1.59538	2.34492	0	0	0	0	0	0	5.81246
ccRCC1_ACGTACAGTAACAGGC-1	1.40592	0	1.96831	1.40592	2.46619	0	0	0	0	0	0	7.24635
ccRCC1_ACGTACAGTATTGCCA-1	1.16015	0	1.36623	2.02436	2.02436	0	0	0	0	0	0	6.57511
ccRCC1_ACGTACAGTGTGACCC-1	0	0	0	0	2.33237	0	0	0	0	0	0	2.33237
ccRCC1_ACGTAGTAGAGCATTA-1	0.884414	0	0	1.90005	1.66102	0	0	0	0	0	0	4.44549
ccRCC1_ACGTAGTAGCATTTGC-1	0	0	1.18107	2.30572	1.18107	0	0	0	0	0	0	4.66785
ccRCC1_ACGTAGTAGTACTCGT-1	2.30746	0	1.10223	1.95055	2.48987	0	0	0	0	0	0	7.85011
ccRCC1_ACGTAGTAGTCATACC-1	0	1.15945	0	1.68201	1.68201	0	0	0	0	0	0	4.52348
ccRCC1_ACGTAGTAGTCCTGCG-1	1.14865	0	0.890339	1.14865	1.79606	0	0	0	0	0	0	4.9837
ccRCC1_ACGTAGTCATCGAACT-1	1.78533	0	0	2.39088	2.39088	0	0	0	0	0	0	6.56709
ccRCC1_ACGTAGTCATGGAGAC-1	1.39876	0.926276	0.926276	3.2348	2.87785	0	0	0	0	0	0	9.36396
ccRCC1_ACGTAGTGTCAATGGG-1	0	0	0	0	2.8168	0	0	0	0	0	0	2.8168
ccRCC1_ACGTAGTGTCAGTCTA-1	0	0	0	1.50821	0	0	0	0	0	0	0	1.50821
ccRCC1_ACGTAGTGTCCACATA-1	1.83957	0	1.13704	1.42942	1.13704	0	0.722104	0	0	0	0	6.26517
ccRCC1_ACGTAGTGTCCATAGT-1	2.34047	0	0	2.14111	2.50662	0	0	0	0	0	0	6.9882
ccRCC1_ACGTAGTGTCTAGGCC-1	0	0	0	1.13438	2.61415	0	0	0	0	0	0	3.74853
ccRCC1_ACGTAGTTCCTGTAGA-1	0.892887	0	0.892887	2.10546	2.63759	0	1.35695	0	0	0	0	7.88578
ccRCC1_ACGTAGTTCGTCTCAC-1	0	0	1.83868	1.83868	0	0	1.83868	1.83868	0	0	0	7.3547
ccRCC1_ACGTCCTAGATGTAGT-1	0	0	0.969717	1.77692	1.77692	0	0.969717	0	0	0	0	5.49326
ccRCC1_ACGTCCTCACCCAACG-1	1.63299	0	0	1.87061	1.87061	0	0.522673	0	0	0	0	5.89688
ccRCC1_ACGTCCTCAGACGATG-1	0	0	0	2.51437	2.39233	0	0	0	0	0	0	4.9067
ccRCC1_ACGTCCTCAGTGAGCA-1	0	0	0	2.32208	2.79288	0	0	0	0	0	0	5.11496
ccRCC1_ACGTCCTGTGCTAGCC-1	1.8691	0	0	2.48198	1.31941	0	0	0	0	0	0	5.67049
ccRCC1_ACGTCCTGTGTAGCAG-1	0	0	0	2.06613	2.69384	0	0	0	0	0	0	4.75996
ccRCC1_ACGTCCTGTGTGGACA-1	2.26218	0	1.14772	2.00862	1.14772	0	2.00862	0	0	0	0	8.57485
ccRCC1_ACGTCCTTCAACTGAC-1	0	0	1.39819	1.39819	1.39819	0	1.95949	0	0	0	0	6.15405
ccRCC1_ACGTCCTTCCTAGCTC-1	1.36973	0	0	1.36973	2.12055	0	0	0	0	0	0	4.86
ccRCC1_ACGTCCTTCGCAGAGA-1	1.28021	0	0.832344	2.17387	2.63813	0	0	0	0	0	0	6.92455
ccRCC1_ACGTTCCAGACGCCAA-1	0	0	0	0	2.76303	0	0	0	0	0	0	2.76303
ccRCC1_ACGTTCCAGCTTAAGA-1	0	0	1.3561	1.91132	2.7347	0	0	0	0	0	0	6.00212
ccRCC1_ACGTTCCAGGACTGGT-1	1.53118	0	0	1.53118	1.76327	0	0.792031	0	0	0	0	5.61766
ccRCC1_ACGTTCCAGGAGATAG-1	0	0	0	1.46839	2.40032	0	0	0	0	0	0	3.86871
ccRCC1_ACGTTCCCAGCGCTTG-1	0	0	0	2.38616	1.78101	0	0	0	0	0	0	4.16717
ccRCC1_ACGTTCCCATCCCGTT-1	1.36168	0	0	1.36168	2.27298	0	0	0	0	0	0	4.99635
ccRCC1_ACGTTCCGTCACTCGG-1	0	0	0	1.88765	1.3355	0	0	0	0	0	0	3.22315
ccRCC1_ACGTTCCGTTCCGCTT-1	1.17593	0	1.8875	2.74518	3.15323	0	2.17974	0	0	0	0	11.1416
ccRCC1_ACGTTCCTCTCTTGCG-1	1.22734	0	0.590035	1.61348	2.10857	0	0	0	0	0	0	5.53943
ccRCC1_ACTACGAAGCACTCGC-1	0	0	0.90123	2.54168	2.99644	0	0	0	0	0	0	6.43935
ccRCC1_ACTACGAAGGCAGGGA-1	0	0	0	2.84871	1.44765	0	0	0	0	0	0	4.29635
ccRCC1_ACTACGACACAGTCCG-1	0	0	0	2.43539	2.43539	0	1.00676	0	0	0	0	5.87754
ccRCC1_ACTACGACAGTTACCA-1	1.27909	0	0	1.82241	1.82241	0	1.27909	0	0	0	0	6.20299
ccRCC1_ACTACGAGTAACTGCT-1	1.09397	0	0	2.55851	2.19103	0	1.60386	0	0	0	0	7.44737
ccRCC1_ACTACGATCGACATCA-1	0	0	0	0	1.8977	0	1.8977	0	0	0	0	3.7954
ccRCC1_ACTATCTAGAACTTCC-1	0.603384	0	1.24843	1.91664	2.13472	0	0	0	0	0	0	5.90317
ccRCC1_ACTATCTAGACTTCAC-1	1.64144	0.526957	0	2.30448	2.43419	0	2.54898	0	0	0	0	9.45606
ccRCC1_ACTATCTAGAGATTCA-1	0.69026	0	0	2.19209	1.78694	0	0.69026	0	0	0	0	5.35955
ccRCC1_ACTATCTCAAGCTGCC-1	1.45453	0	0	2.21987	1.77896	0	0	0	0	0	0	5.45336
ccRCC1_ACTATCTCACCATAAC-1	0	0	1.10451	1.61652	1.95349	0	0	0	0	0	0	4.67452
ccRCC1_ACTATCTCAGGGACTA-1	0.90149	0	0	1.68451	2.11822	0	0	0	0	0	0	4.70423
ccRCC1_ACTATCTGTCTAGGTT-1	1.09206	0	1.09206	2.47588	1.93747	0	0	0	0	0	0	6.59746
ccRCC1_ACTATCTGTCTGTAAC-1	1.73589	0	0	1.20507	2.08081	0	0	0	0	0	0	5.02178
ccRCC1_ACTATCTTCATGGTAC-1	1.19566	0	0	1.4047	1.57751	0	0	0	0	0	0	4.17788
ccRCC1_ACTATCTTCGGTCAGC-1	0	0	0.700221	2.20977	2.20977	0	0	0	0	0	0	5.11975
ccRCC1_ACTATCTTCGTTGTTT-1	1.09808	0	1.09808	1.94522	1.94522	0	0	0	0	0	0	6.08661
ccRCC1_ACTATGGCAGCAGACA-1	2.05784	0	0	1.18673	2.05784	0	1.18673	0	0	0	0	6.48914
ccRCC1_ACTATGGGTCGTAATC-1	0.950032	0	0.950032	1.60231	2.42548	0	0	0	0	0	0	5.92785
ccRCC1_ACTATGGTCAGTCATG-1	1.75819	0	0	2.36122	1.75819	0	0	0	0	0	0	5.87759
ccRCC1_ACTATGGTCCATTTCA-1	1.35014	0	0	1.35014	2.52026	0	0	0	0	0	0	5.22054
ccRCC1_ACTATGGTCTACCACC-1	1.32425	0	0	1.87468	2.69442	0	3.01139	0	0	0	0	8.90475
ccRCC1_ACTATTCAGTGGAAGA-1	1.06598	0	1.06598	1.90375	2.25827	0	0.668771	0	0	0	0	6.96275
ccRCC1_ACTATTCCACTGGAAG-1	0	0	0	0	0	0	0	0	0	0	0	0
ccRCC1_ACTATTCCAGGCCCTA-1	0	0	0	0	2.70712	0	0	0	0	0	0	2.70712
ccRCC1_ACTATTCGTAAGGAGA-1	1.18495	0	0.449567	1.48292	2.25282	0	0.449567	0	0	0	0	5.81983
ccRCC1_ACTATTCGTGTGGTCC-1	1.47512	0	0	2.54948	2.78328	0	0	0	0	0	0	6.80787
ccRCC1_ACTATTCGTTGCTTGA-1	2.20347	0	0	1.95193	2.40428	0	0	0	0	0	0	6.55969
ccRCC1_ACTATTCTCAAGAGTA-1	1.44269	0	0	0	2.36989	0	0	0	0	0	0	3.81258
ccRCC1_ACTATTCTCTACTGAG-1	2.3197	0	0	1.54096	2.12084	0	0	0	0	0	0	5.98149
ccRCC1_ACTCCCAAGAAACCAT-1	0	0	0	2.08904	2.08904	0	2.08904	0	0	0	0	6.26711
ccRCC1_ACTCCCAAGTAGCTCT-1	1.69988	0	1.69988	3.24271	2.29723	0	0	0	0	0	0	8.93969
ccRCC1_ACTCCCAAGTATTCCG-1	2.45698	0	0	1.29948	1.29948	0	0	0	0	0	0	5.05593
ccRCC1_ACTCCCAAGTCTCGTA-1	0	0	0	2.24332	0	0	0	0	0	0	0	2.24332
ccRCC1_ACTCCCAAGTTCCGTA-1	3.04719	0	0	1.61168	2.83585	0	0	0	0	0	0	7.49473
ccRCC1_ACTCCCACACCTTCCA-1	0	0	0.698083	0.698083	2.40685	0	0	0	0	0	0	3.80302
ccRCC1_ACTCCCAGTGTATTCG-1	1.67147	0	0.542321	2.46809	2.58324	0	0	0	0	0	0	7.26512
ccRCC1_ACTCCCATCAGCTAGT-1	2.14029	0	0	2.50576	1.55834	0	0	0	0	0	0	6.20438
ccRCC1_ACTCCCATCTTCGTGC-1	0.902361	0	0	1.6857	2.11951	0	0	0	0	0	0	4.70758
ccRCC1_ACTCTCGAGAGCCGTA-1	1.01836	0	0	2.08873	1.51234	0	0	0	0	0	0	4.61943
ccRCC1_ACTCTCGAGATCCCGC-1	0	0	0	1.09808	1.6088	0	0	0	0	0	0	2.70688
ccRCC1_ACTCTCGAGGCTCAAG-1	0	0	1.32588	1.32588	2.22963	0	0	0	0	0	0	4.88139
ccRCC1_ACTCTCGCAAGACCTT-1	2.23807	0	0	2.11966	1.98532	0	0	0	0	0	0	6.34305
ccRCC1_ACTCTCGCAGCAGAAC-1	2.51386	0	0.96386	3.16569	2.74703	0	1.44541	0	0	0	0	10.8359
ccRCC1_ACTCTCGCAGCGTGCT-1	0	0	0	0	2.01404	0	0	0	0	0	0	2.01404
ccRCC1_ACTCTCGGTAGGTAGC-1	1.38825	0	0.69445	2.71048	1.94814	0	0	0	0	0	0	6.74132
ccRCC1_ACTCTCGGTCGATTAC-1	1.30317	0	0	1.30317	0	0	1.30317	0	0	0	0	3.90952
ccRCC1_ACTCTCGGTTCTGACA-1	0	0	0	0.979269	1.78968	0	0	0	0	0	0	2.76895
ccRCC1_ACTGATGAGCATCTTG-1	2.02766	0	0	2.65272	1.45819	0	0	0	0	0	0	6.13857
ccRCC1_ACTGATGAGGGAGGTG-1	1.79489	0	0	2.60617	2.14338	0	0	0	0	0	0	6.54444
ccRCC1_ACTGATGCACACCGCA-1	0	0	0	1.21984	1.21984	0	0	0	0	0	0	2.43967
ccRCC1_ACTGATGGTATGACAA-1	0.79702	0	1.77082	1.23484	2.2547	0	1.95933	0	0	0	0	8.01671
ccRCC1_ACTGATGGTGCCCACA-1	0	0	0	3.00065	2.66507	0	0	0	0	0	0	5.66572
ccRCC1_ACTGATGTCGACGTCG-1	0	0	1.60784	1.60784	2.19545	0	0	0	0	0	0	5.41113
ccRCC1_ACTGATGTCGTGCAGC-1	1.99082	0	0.532036	1.77779	2.99396	0	0.532036	0	0	0	0	7.82665
ccRCC1_ACTGATGTCTACCCAC-1	1.30709	0	1.10577	1.4746	1.74344	0	0	0	0	0	0	5.63091
ccRCC1_ACTGCAAAGGACAACC-1	1.08209	0	0	1.08209	2.92088	0	1.08209	0	0	0	0	6.16715
ccRCC1_ACTGCAAAGTAAGCAT-1	2.74704	0	0	2.64878	2.27807	0	0.900015	0	0	0	0	8.57391
ccRCC1_ACTGCAAAGTCACTCA-1	0	0	0	1.07137	1.07137	0	0	0	0	0	0	2.14275
ccRCC1_ACTGCAAAGTCTGGAG-1	1.56141	0	0	1.98457	1.98457	0	0	0	0	0	0	5.53054
ccRCC1_ACTGCAAAGTGACCTT-1	3.03618	0	0	1.09278	1.60243	0	1.60243	0	0	0	0	7.33383
ccRCC1_ACTGCAAAGTGCGACA-1	0	0	0	0	2.13633	0	0	0	0	0	0	2.13633
ccRCC1_ACTGCAACACAGTCCG-1	0	0	0	1.36689	0	0	0	0	0	0	0	1.36689
ccRCC1_ACTGCAACAGTAGAGC-1	1.1608	0	0	0.74015	1.456	0	0	0	0	0	0	3.35695
ccRCC1_ACTGCAAGTACGAAAT-1	2.59176	0	1.40814	2.32874	2.32874	0	0	0	0	0	0	8.65738
ccRCC1_ACTGCAAGTGCGTCGT-1	0	0	0	0	0	0	0	0	0	0	0	0
ccRCC1_ACTGCAAGTGGGACAT-1	1.58079	0	0	1.91518	2.60572	0	0	0	0	0	0	6.10169
ccRCC1_ACTGCAATCGCCTATC-1	0	0	0	1.54786	2.26557	0	0	0	0	0	0	3.81344
ccRCC1_ACTGTCCAGATGAAGG-1	0	0	0	2.35955	0.954626	0	0	0	0	0	0	3.31418
ccRCC1_ACTGTCCAGGTTCTTG-1	1.59378	0	0	1.92913	2.17982	0	1.08558	0	0	0	0	6.78831
ccRCC1_ACTGTCCAGTTCGCAT-1	1.34845	0	1.34845	1.34845	1.34845	0	0	0	0	0	0	5.39379
ccRCC1_ACTGTCCCAGAACTCT-1	0	0	0	2.05151	2.05151	0	0	0	0	0	0	4.10303
ccRCC1_ACTGTCCCAGCTACAT-1	0	0	0	0	0	0	0	0	0	0	0	0
ccRCC1_ACTGTCCCAGTTTCGA-1	0	0	0	0	0.728479	0	0	0	0	0	0	0.728479
ccRCC1_ACTGTCCGTCAATCTG-1	0.878161	0	0	1.3384	1.3384	0	0	0	0	0	0	3.55496
ccRCC1_ACTGTCCGTTGAGGAC-1	0	0	0	2.03833	2.77415	0	0.981872	0	0	0	0	5.79436
ccRCC1_ACTGTCCGTTTCACAG-1	2.28697	0	0	1.99033	2.40773	0	1.99033	0	0	0	0	8.67535
ccRCC1_ACTGTGAAGCACACCC-1	0	0	0	2.74139	2.30934	0	0	0	0	0	0	5.05073
ccRCC1_ACTGTGAAGCCACCGT-1	1.95366	0	1.10465	0	1.95366	0	0	0	0	0	0	5.01198
ccRCC1_ACTGTGACACGGTGTC-1	1.13381	0	1.13381	0	1.99094	0	0	0	0	0	0	4.25857
ccRCC1_ACTGTGAGTCATGACT-1	1.33354	0	0	1.33354	1.33354	0	0	0	0	0	0	4.00063
ccRCC1_ACTGTGAGTCGTCAGC-1	1.79134	0	0	1.79134	2.39744	0	1.79134	0	0	0	0	7.77147
ccRCC1_ACTTAGGAGATGGTAT-1	2.12016	0	0.902796	0.902796	3.06949	0	0	0	0	0	0	6.99524
ccRCC1_ACTTAGGAGGTACAGC-1	1.79755	0.609297	0.985173	2.04292	2.47728	0	1.79755	0	0	0	0	9.70976
ccRCC1_ACTTAGGCAGTCAGTT-1	1.78476	0	0	2.22609	2.86375	0	1.16428	0	0	0	0	8.03887
ccRCC1_ACTTAGGGTAATACCC-1	0	0	0	0.958178	0.958178	0	0	0	0	0	0	1.91636
ccRCC1_ACTTAGGGTCACATTG-1	0	0	0	1.01611	2.28362	0	1.01611	1.01611	0	0	0	5.33195
ccRCC1_ACTTAGGGTCTACATG-1	0	0	1.18279	0	1.70963	0	0	0	0	0	0	2.89242
ccRCC1_ACTTAGGGTTAGAGTA-1	1.19695	0	0.455842	2.07065	2.3263	0	1.00522	0	0	0	0	7.05496
ccRCC1_ACTTATCCAGACACCC-1	1.21665	0	0	1.21665	0	0	0	0	0	0	0	2.4333
ccRCC1_ACTTATCCAGCAGATG-1	0	0	0	0	0	0	0	0	0	0	0	0
ccRCC1_ACTTATCCATCGTGCG-1	0.749091	0	0	2.40113	2.49739	0	0	0	0	0	0	5.64762
ccRCC1_ACTTATCGTCCGGTGT-1	0	0	0	1.31881	1.31881	0	1.31881	0	0	0	0	3.95644
ccRCC1_ACTTATCGTGAGCTCC-1	2.45052	0	1.13747	2.35469	2.45052	0	0.722431	0	0	0	0	9.11563
ccRCC1_ACTTATCGTTGCGGCT-1	0	0	0	1.64955	2.0804	0	0	0	0	0	0	3.72995
ccRCC1_ACTTATCGTTGGACCC-1	0	1.89987	0	2.51528	1.89987	0	0	0	0	0	0	6.31503
ccRCC1_ACTTATCTCCGATAAC-1	0	0	0	0.982185	1.79357	0	0.982185	0	0	0	0	3.75794
ccRCC1_ACTTATCTCGCCGTGA-1	0	0	0	0	3.05217	0	0	0	0	0	0	3.05217
ccRCC1_ACTTATCTCTCGCAGG-1	0.791899	0	1.76307	1.95131	2.24634	0	1.53099	0	0	0	0	8.28362
ccRCC1_ACTTCCGAGTGCGCTC-1	1.45164	0	1.1569	2.3805	2.47657	0	0	0	0	0	0	7.46562
ccRCC1_ACTTCCGCAACTCCCT-1	0	0	1.73416	0	0	0	0	0	0	0	0	1.73416
ccRCC1_ACTTCCGCAAGAGAGA-1	0	0	1.5033	1.5033	3.09009	0	0	0	0	0	0	6.09669
ccRCC1_ACTTCCGCAAGAGATT-1	1.91662	0	0	2.53337	2.41112	0	0	0	0	0	0	6.86111
ccRCC1_ACTTCCGCAAGGACAC-1	0.843431	0	0.843431	1.84012	2.32926	0	0	0	0	0	0	5.85624
ccRCC1_ACTTCCGGTAAGGCTG-1	0	0	0	1.24938	2.13589	0	0	0	0	0	0	3.38527
ccRCC1_ACTTCCGGTAATCAGA-1	0	0	0	2.6948	2.06703	0	0	0	0	0	0	4.76183
ccRCC1_ACTTCCGGTGCCGTAC-1	0.915631	0	0.915631	1.70385	1.70385	0	0	0	0	0	0	5.23896
ccRCC1_ACTTCCGGTTCTCCAC-1	0	0	1.64582	1.64582	2.37636	0	1.33241	0	0	0	0	7.00041
ccRCC1_ACTTCCGTCTCGTTTA-1	1.19102	0	0	2.06322	2.31863	0	0	0	0	0	0	5.57286
ccRCC1_ACTTCGCAGACATAGT-1	1.5127	0	0	0.77917	1.74373	0	0	0	0	0	0	4.03561
ccRCC1_ACTTCGCAGCGACCCT-1	2.11169	0	0	1.53279	2.85301	0	0	0	0	0	0	6.49749
ccRCC1_ACTTCGCAGTATGAGT-1	0	0	0	0	1.07112	0	0	0	0	0	0	1.07112
ccRCC1_ACTTCGCAGTCAGGGT-1	1.92195	0	0	2.53913	1.92195	0	0	0	0	0	0	6.38304
ccRCC1_ACTTCGCAGTCGCTAT-1	0.638551	0	0	1.30324	1.85041	0	0.638551	0	0	0	0	4.43075
ccRCC1_ACTTCGCCACAGTCGC-1	1.59269	0	0	1.28407	1.59269	0	0.835364	0.835364	0	0	0	6.14018
ccRCC1_ACTTCGCCAGACAATA-1	0.951395	0	0	1.42999	2.49529	0	0	0	0	0	0	4.87667
ccRCC1_ACTTCGCCAGGTTCCG-1	1.81476	0	0	0.998132	2.42297	0	0	0	0	0	0	5.23586
ccRCC1_ACTTCGCCATGGATCT-1	1.24982	0	0	1.41395	1.97745	0	0	0	0	0	0	4.64123
ccRCC1_ACTTCGCGTCAACATC-1	1.50185	0	0	1.91937	2.21302	0	0	0	0	0	0	5.63424
ccRCC1_ACTTCGCGTGATGGCA-1	1.90732	0	0	1.57347	2.79076	0	0	0	0	0	0	6.27156
ccRCC1_ACTTCGCTCATCGCAA-1	0.940032	0	0	0.940032	1.73698	0	0.940032	0	0	0	0	4.55708
ccRCC1_ACTTCGCTCATGAAAG-1	2.28141	0	0	1.50767	2.71235	0	1.01454	0	0	0	0	7.51596
ccRCC1_ACTTTCAAGCATCCCG-1	0	0	0	0	2.38348	0	0	0	0	0	0	2.38348
ccRCC1_ACTTTCAAGCCTCATA-1	0	0	0	0	0	0	0	0	0	0	0	0
ccRCC1_ACTTTCAAGGGCATGT-1	0	0	2.37902	1.45039	1.45039	0	0	0	0	0	0	5.2798
ccRCC1_ACTTTCAAGTTGCGCC-1	1.75022	0	0	1.75022	2.35249	0	0	0	0	0	0	5.85293
ccRCC1_ACTTTCACAAGTTTGC-1	1.53966	0	0	2.11938	1.87096	0	0	0	0	0	0	5.53
ccRCC1_ACTTTCACATATCTCT-1	1.70079	0	0	2.93986	2.04348	0	0	0	0	0	0	6.68413
ccRCC1_ACTTTCAGTACGGCAA-1	0	0	0	2.39535	2.39535	0	0	0	0	0	0	4.79071
ccRCC1_ACTTTCAGTATGCGTT-1	0	0	1.26925	1.26925	0	0	1.26925	0	0	0	0	3.80776
ccRCC1_ACTTTCAGTCCTACGG-1	1.32507	0	1.87562	1.32507	2.86645	0	0	0	0	0	0	7.3922
ccRCC1_ACTTTCAGTTTCCATT-1	2.62304	0	0	1.99996	1.99996	0	0.95443	0	0	0	0	7.57739
ccRCC1_ACTTTCATCCCAGGAC-1	2.57311	0	0	2.06914	2.4316	0	1.8227	0	0	0	0	8.89654
ccRCC1_ACTTTGTAGACGGAAA-1	0	0	0	1.70695	2.05004	0	0.755197	0	0	0	0	4.51218
ccRCC1_ACTTTGTAGGTATTGA-1	0	0	1.51704	2.09401	2.45755	0	0	0	0	0	0	6.06861
ccRCC1_ACTTTGTCAATCTGCA-1	0.64122	0	1.02876	1.30736	2.20708	0	2.46687	0	0	0	0	7.65129
ccRCC1_ACTTTGTCACTTCTCG-1	1.31621	0	0	1.31621	2.68419	0	2.47797	0	0	0	0	7.79457
ccRCC1_ACTTTGTCATTGACCA-1	0.70599	0	0	2.10181	2.10181	0	0	0	0	0	0	4.90961
ccRCC1_ACTTTGTTCCGAAGGA-1	0	0	0	1.41047	0	0	0	0	0	0	0	1.41047
ccRCC1_ACTTTGTTCTCGCTCA-1	2.72982	0	0	2.56046	2.56046	0	2.64872	0	0	0	0	10.4994
ccRCC1_ACTTTGTTCTGAGGCC-1	1.54031	0	1.32163	2.31896	2.55836	0	3.00799	2.22447	0	0	0	12.9717
ccRCC1_AGAAATGAGAATGTTG-1	1.04306	0	0	2.12245	2.48719	0	0	0	0	0	0	5.6527
ccRCC1_AGAAATGAGATTAGTG-1	0.671147	0	1.35311	2.35753	2.35753	0	0	0	0	0	0	6.73931
ccRCC1_AGAAATGAGCAGGCAT-1	0	0	0.616897	2.34035	2.25462	0	0.995597	0	0	0	0	6.20747
ccRCC1_AGAAATGAGCGCCTTG-1	0	0	0	1.77305	2.37747	0	0	0	0	0	0	4.15052
ccRCC1_AGAAATGAGGAGCTGT-1	1.21133	0	0	1.21133	2.54864	0	1.21133	0	0	0	0	6.18262
ccRCC1_AGAAATGAGGTTCAGG-1	0.756095	0	0.756095	1.70834	1.89457	0	0.756095	0	0	0	0	5.8712
ccRCC1_AGAAATGAGTGTTGAA-1	0	0	2.08718	1.21017	1.74189	0	0	0	0	0	0	5.03923
ccRCC1_AGAAATGCAAATGAGT-1	1.20515	0	1.20515	1.92325	2.3369	0	1.50539	0	0	0	0	8.17584
ccRCC1_AGAAATGGTACTGTTG-1	1.04851	0	0	1.72873	2.01315	0	0	0	0	0	0	4.79039
ccRCC1_AGAAATGGTAGGCAGT-1	0.47126	0.47126	1.03177	1.3888	2.2437	0	1.3888	0	0	0	0	6.9956
ccRCC1_AGAAATGGTGATAGTA-1	1.69714	0	0	0	0	0	0	0	0	0	0	1.69714
ccRCC1_AGAAATGGTGTTACTG-1	1.42517	0	0	2.18565	2.7562	0	1.13324	0	0	0	0	7.50026
ccRCC1_AGAAATGGTTCACCGG-1	0	0	0	3.04338	1.60848	0	0	0	0	0	0	4.65186
ccRCC1_AGAAATGTCGCAGTGC-1	1.33641	0	0	1.8	1.97016	0	0.987017	0	0	0	0	6.09359
ccRCC1_AGAAATGTCTATACTC-1	0	0	0.989558	1.47707	0.989558	0	0	0	0	0	0	3.45619
ccRCC1_AGAAATGTCTCAACCC-1	2.00992	0	0	2.46566	2.46566	0	1.14875	1.14875	0	0	0	9.23873
ccRCC1_AGAAATGTCTCCGCAT-1	1.75581	0	1.22203	0	1.75581	0	1.22203	0	0	0	0	5.95567
ccRCC1_AGAACAAAGACAGTCG-1	1.72957	0	0.769902	2.43677	2.70234	0	0	0	0	0	0	7.63858
ccRCC1_AGAACAAAGCATCAAA-1	1.6424	0	0	1.32929	1.88049	0	1.12615	0	0	0	0	5.97833
ccRCC1_AGAACAACACACCGAC-1	1.72861	0	1.19889	2.62034	2.62034	0	0	0	0	0	0	8.16817
ccRCC1_AGAACAACATGTCAGT-1	2.43258	0	0.832271	2.01392	2.43258	0	0.832271	0	0	0	0	8.54363
ccRCC1_AGAACAAGTAGCTGTT-1	0	0	0	2.22434	2.42562	0	0	0	0	0	0	4.64997
ccRCC1_AGAACAAGTCTAGATC-1	0	0	0	1.11487	2.58739	0	0	0	0	0	0	3.70227
ccRCC1_AGAACAATCCGAGCTG-1	1.61415	0	0.850664	2.042	2.042	0	0.850664	0	0	0	0	7.39948
ccRCC1_AGAACAATCGCATGAT-1	1.75245	0.669747	0.669747	1.75245	2.26006	0	0.669747	0	0	0	0	7.7742
ccRCC1_AGAACAATCTTTCAGT-1	0.983965	0	0	1.4702	1.4702	0	0.983965	0	0	0	0	4.90832
ccRCC1_AGAACCTAGACTTCCA-1	0	0	0	0	2.50582	0	0	0	0	0	0	2.50582
ccRCC1_AGAACCTAGCCGCACT-1	1.66223	0	0	1.34739	1.90133	0	0	0	0	0	0	4.91095
ccRCC1_AGAACCTAGTCCGTCG-1	2.69288	0	0	0	2.69288	0	0	0	0	0	0	5.38575
ccRCC1_AGAACCTCAGCTATTG-1	1.31064	0	0	1.85897	2.21109	0	0	0	0	0	0	5.3807
ccRCC1_AGAACCTCAGGCGTTC-1	0	0	0	0	2.15803	0	2.52421	0	0	0	0	4.68224
ccRCC1_AGAACCTCATCTGCGG-1	1.67077	0	0	1.91028	2.58244	0	0.54196	0	0	0	0	6.70544
ccRCC1_AGAACCTTCATCCCGT-1	1.53436	0	0	2.11344	1.86525	0	1.86525	0	0	0	0	7.37829
ccRCC1_AGAACCTTCTGCGATA-1	0	0	1.2614	1.2614	1.80183	0	1.80183	0	0	0	0	6.12646
ccRCC1_AGAAGCGAGCACCTGC-1	0	0	0	1.33159	2.49719	0	0	0	0	0	0	3.82878
ccRCC1_AGAAGCGAGTCCGTCG-1	1.10209	0	0	2.56976	2.94938	0	1.10209	0	0	0	0	7.72332
ccRCC1_AGAAGCGAGTTGTCAC-1	1.38975	0	0	1.38975	2.30674	0	0	0	0	0	0	5.08624
ccRCC1_AGAAGCGCAGCACAAG-1	1.52421	0	1.22211	1.38453	2.30046	0	0.787172	0	0	0	0	7.21849
ccRCC1_AGAAGCGCATGGGATG-1	1.4856	0	0	2.25592	2.05864	0	0	0	0	0	0	5.80016
ccRCC1_AGAAGCGGTACTGAGG-1	2.18103	0	0	1.83049	0	0	0	0	0	0	0	4.01153
ccRCC1_AGAAGCGGTATTTCGG-1	0.9919	0	0.9919	1.80649	2.24937	0	0	0	0	0	0	6.03966
ccRCC1_AGAAGCGGTTCGTACA-1	0	0	1.34919	0.886715	2.25789	0	0	0	0	0	0	4.49379
ccRCC1_AGAAGCGTCAGTCTTT-1	2.18274	0	1.01124	1.6813	2.76422	0	0.628346	0	0	0	0	8.26785
ccRCC1_AGAAGCGTCTCTCTAA-1	0	0	0	0	0	0	0	0	0	0	0	0
ccRCC1_AGAAGTAAGCAATAAC-1	2.71039	0	0	2.85499	3.58595	0	0	0	0	0	0	9.15133
ccRCC1_AGAAGTAAGTGTCATC-1	1.54457	0	0	2.20927	1.93116	0	1.69068	0	0	0	0	7.37568
ccRCC1_AGAAGTATCCGTCAAA-1	0	0	1.10062	2.1999	1.61184	0	0	0	0	0	0	4.91235
ccRCC1_AGAAGTATCGTGGGAA-1	2.63332	0	0	0	2.63332	0	0	0	0	0	0	5.26664
ccRCC1_AGAAGTATCTATCACT-1	1.46276	0	1.46276	1.46276	2.86729	0	0	0	0	0	0	7.25556
ccRCC1_AGACAAAAGACCTGGA-1	1.81462	0	0	2.06073	1.81462	0	0	0	0	0	0	5.68997
ccRCC1_AGACAAAAGATCACCT-1	0	0	0	1.94338	1.94338	0	0	0	0	0	0	3.88675
ccRCC1_AGACAAAAGCTTCGTA-1	1.64864	0	0	1.33499	2.07942	0	0	0	0	0	0	5.06305
ccRCC1_AGACAAACAGACTCTA-1	1.20417	0	0.773342	2.49209	2.81866	0	1.62619	0.459637	0	0	0	9.3741
ccRCC1_AGACAAACATAACTCG-1	0	0	0	0	2.36536	0	0	0	0	0	0	2.36536
ccRCC1_AGACAAACATCGCCTT-1	1.80494	0	0	2.41226	2.67728	0	0	0	0	0	0	6.89448
ccRCC1_AGACAAAGTCATCTAG-1	1.70704	0	1.07636	1.58268	1.70704	0	1.07636	0	0	0	0	7.14949
ccRCC1_AGACAAAGTCCTCAGG-1	0.808576	0	0	2.13633	2.68729	0	0	0	0	0	0	5.63219
ccRCC1_AGACAAAGTGTTACTG-1	1.6309	0	0	1.6309	1.6309	0	1.6309	0	0	0	0	6.52359
ccRCC1_AGACAAATCCTAGCTC-1	0.935398	0	0	0.935398	1.41012	0	0	0	0	0	0	3.28092
ccRCC1_AGACAAATCGCAGAGA-1	1.00908	0	0	2.07597	2.07597	0	1.00908	0	0	0	0	6.1701
ccRCC1_AGACACTAGATCGCCC-1	1.77352	0	0	2.37798	2.01784	0.967183	0	0	0	0	0	7.13653
ccRCC1_AGACACTCAAAGGGCT-1	0	0	1.04229	1.3227	1.72085	0	0	0	0	0	0	4.08584
ccRCC1_AGACACTCAAATCGTC-1	0.569543	0	0	2.1604	1.19464	0	0	0	0	0	0	3.92459
ccRCC1_AGACAGGAGACTAAGT-1	1.87843	0	2.12716	2.49209	1.04653	0	1.04653	0	0	0	0	8.59073
ccRCC1_AGACAGGAGACTAGAT-1	1.9776	0	1.12334	2.43147	1.9776	0	0	0	0	0	0	7.51001
ccRCC1_AGACAGGAGTGAACAT-1	1.29215	0	0	2.1885	2.44776	0	1.83757	1.83757	0	0	0	9.60355
ccRCC1_AGACAGGAGTGGCGAT-1	0	0	0	1.69994	1.38189	0	0	0	0	0	0	3.08182
ccRCC1_AGACAGGAGTGTTCCA-1	1.23496	0	0.965267	2.11802	1.6221	0	0	0	0	0	0	5.94035
ccRCC1_AGACAGGCATCTCAAG-1	1.7692	0	0.679675	1.7692	1.9227	0	0	0	0	0	0	6.14078
ccRCC1_AGACAGGGTAGGAGTC-1	0	0	0	1.80204	1.26158	0	1.26158	0	0	0	0	4.32521
ccRCC1_AGACAGGGTGCTTATG-1	0	0	2.27925	1.36689	1.9237	0	0	0	0	0	0	5.56984
ccRCC1_AGACAGGTCCCGTAAA-1	1.34445	0	0	2.39117	2.09065	0	2.51319	0	0	0	0	8.33947
ccRCC1_AGACAGGTCGTGGAAG-1	1.14934	0	1.67001	2.2643	2.77837	0	1.67001	0	0	0	0	9.53202
ccRCC1_AGACCATAGCCGTAAG-1	1.58401	0	0	1.58401	2.16893	0	0	0	0	0	0	5.33695
ccRCC1_AGACCATGTGGAGGTT-1	0	0	0	2.18191	1.93114	0	0	0	0	0	0	4.11305
ccRCC1_AGACCATTCCTGTACC-1	1.72576	0	0	1.72576	3.08079	0	0	0	0	0	0	6.53232
ccRCC1_AGACCATTCGCGGACT-1	1.37324	0	0	1.37324	1.37324	0	0.905859	0	0	0	0	5.02557
ccRCC1_AGACCATTCGCTGATA-1	0	0	0	1.89314	2.508	0	0	0	0	0	0	4.40113
ccRCC1_AGACCATTCTACCACC-1	0	0	0.98386	2.23792	2.6671	0	0	0	0	0	0	5.88888
ccRCC1_AGACCATTCTCTATAC-1	2.37309	0	0.55876	1.9442	2.67229	0	3.15509	0	0	0	0	10.7034
ccRCC1_AGACCCGAGACTCTTG-1	1.52646	0	0	1.94636	1.94636	0	0	0	0	0	0	5.41918
ccRCC1_AGACCCGAGAGAGCAA-1	1.14465	0	0	1.66443	2.77192	0	0	0	0	0	0	5.58099
ccRCC1_AGACCCGAGCTGCCAC-1	0.81709	0	0	2.40796	2.2872	0	0	0	0	0	0	5.51225
ccRCC1_AGACCCGCAGCCTTCT-1	0	0	1.49252	2.69416	1.49252	0	0	0	0	0	0	5.67919
ccRCC1_AGACCCGTCGCAGTGC-1	0	0	0	2.60385	2.09824	0	2.60385	0	0	0	0	7.30593
ccRCC1_AGACCCGTCGTAGAGG-1	1.99441	0	0	1.65478	1.65478	0	0	0	0	0	0	5.30396
ccRCC1_AGACTCAAGCCTGACC-1	1.48534	0	0	1.48534	1.48534	0	0	0	0	0	0	4.45602
ccRCC1_AGACTCAAGGAGAGGC-1	0	0	0	1.26852	2.79322	0	0	0	0	0	0	4.06174
ccRCC1_AGACTCAAGGGAGGTG-1	0	0	0	1.60784	2.56311	0	0	0	0	0	0	4.17095
ccRCC1_AGACTCAAGTCATCCA-1	1.44399	0	1.23203	2.11439	2.2076	0	0	0	0	0	0	6.998
ccRCC1_AGACTCAAGTTGCATC-1	0	0	0	2.6599	2.6599	0	0	0	0	0	0	5.31981
ccRCC1_AGACTCAGTGCATGAG-1	1.23398	0	0.475437	1.03892	1.39713	0	0	0	0	0	0	4.14546
ccRCC1_AGACTCAGTGCTTATG-1	0	0	1.21487	1.87636	1.99056	0	0.582189	0	0	0	0	5.66397
ccRCC1_AGACTCATCAATCCGA-1	1.58386	0	1.07734	1.07734	2.16876	0	0	0	0	0	0	5.9073
ccRCC1_AGACTCATCCATTCGC-1	1.85966	0	0	1.31124	3.33604	0	0	0	0	0	0	6.50693
ccRCC1_AGAGAATAGACACACG-1	0	0	0	0	3.85643	0	0	0	0	0	0	3.85643
ccRCC1_AGAGAATAGCGTCTCG-1	0	0	0	2.04519	2.04519	0	0	0	0	0	0	4.09037
ccRCC1_AGAGAATAGGAGGTTC-1	1.3601	0	0.675762	2.16611	1.58148	0	2.27107	0	0	0	0	8.05452
ccRCC1_AGAGAATAGGGAGGCA-1	1.33272	0	0.873664	1.64616	2.23794	0	0	0	0	0	0	6.09049
ccRCC1_AGAGAATCAAGATGTA-1	1.21265	0	0	2.09028	2.55038	0	1.7448	0	0	0	0	7.59811
ccRCC1_AGAGAATCAGTTCACA-1	2.974	0	1.29551	3.31523	2.74668	0	2.45199	0	0	0	0	12.7834
ccRCC1_AGAGAATGTATTCTCT-1	0	0	0	1.39979	0	0	1.39979	0	0	0	0	2.79959
ccRCC1_AGAGAATTCCATTTAC-1	1.39043	0	0	1.70926	0.919603	0	0	0	0	0	0	4.0193
ccRCC1_AGAGAATTCCCAAGCG-1	1.0375	0	0	0	2.62141	0	1.0375	0	0	0	0	4.69641
ccRCC1_AGAGAATTCGACATTG-1	1.02177	0	0	1.84598	1.84598	0	1.84598	0	0	0	0	6.55969
ccRCC1_AGAGAATTCGGTCTGG-1	1.07862	0	0	1.07862	0	0	0	0	0	0	0	2.15724
ccRCC1_AGAGAGCAGACGAAGA-1	1.36379	0.546819	0.546819	1.80734	1.92015	0	0	0	0	0	0	6.18493
ccRCC1_AGAGAGCAGAGTCTTC-1	1.56131	0	0	2.77635	2.34302	0	0	0	0	0	0	6.68068
ccRCC1_AGAGAGCAGATTGCGG-1	0	0	0	1.31382	1.86264	0	0	0	0	0	0	3.17645
ccRCC1_AGAGAGCAGCGTCAGA-1	0	0	0	1.6899	2.65723	0	0	0	0	0	0	4.34712
ccRCC1_AGAGAGCAGGTTAAAC-1	1.34908	0	0	2.51895	3.04343	0	0	0	0	0	0	6.91146
ccRCC1_AGAGAGCCAATTCTTC-1	0	0	0	0	1.87656	0	0	0	0	0	0	1.87656
ccRCC1_AGAGAGCCACTTGGCG-1	1.25581	0	0	2.60663	2.77658	0	1.25581	0	0	0	0	7.89483
ccRCC1_AGAGAGCCATACTGAC-1	1.49047	0	1.19173	1.19173	1.49047	0	0	0	0	0	0	5.36441
ccRCC1_AGAGAGCCATAGGTAA-1	2.02583	0	0	2.18593	2.8967	0	0	0	0	0	0	7.10846
ccRCC1_AGAGAGCGTATACCTG-1	0.9563	0	1.75892	2.36201	2.36201	0	1.43606	0	0	0	0	8.87531
ccRCC1_AGAGAGCGTTCCACGG-1	0	0	0	1.76237	3.12316	0	0	0	0	0	0	4.88554
ccRCC1_AGAGAGCGTTTAGAGA-1	1.45164	0	1.45164	0	2.52135	0	1.45164	0	0	0	0	6.87627
ccRCC1_AGAGAGCTCAGTGGGA-1	1.04521	0	0	1.72455	2.00875	0	0	0	0	0	0	4.77851
ccRCC1_AGAGAGCTCCCTAGGG-1	1.49721	0	0	2.57583	2.99976	0	0	0	0	0	0	7.0728
ccRCC1_AGAGAGCTCGAGTTGT-1	0	0	1.76264	0.95907	1.43949	0	0.95907	0	0	0	0	5.12027
ccRCC1_AGAGAGCTCGCATTAG-1	1.32425	0	0	1.32425	2.86541	0	1.32425	0	0	0	0	6.83818
ccRCC1_AGAGAGCTCTCTCTTC-1	0	0	0	0	0	0	0	0	0	0	0	0
ccRCC1_AGAGCAGAGAGAATCT-1	0.972879	0	0	1.45654	1.45654	0	0.972879	0	0	0	0	4.85884
ccRCC1_AGAGCAGAGTGTACAA-1	1.18736	0	1.18736	2.05864	2.51706	0	0	0	0	0	0	6.95042
ccRCC1_AGAGCAGCAGCGAACA-1	0	0	0	3.14511	3.14511	0	0	0	0	0	0	6.29022
ccRCC1_AGAGCAGCAGTCTGGC-1	1.36244	0	0	1.36244	1.9186	0	0	0	0	0	0	4.64348
ccRCC1_AGAGCAGGTACAGTTC-1	1.46904	0	0.983022	1.46904	1.79468	0	0	0	0	0	0	5.71577
ccRCC1_AGAGCAGGTACCCGCA-1	1.11357	0	1.11357	2.09902	1.9651	0	0	0	0	0	0	6.29125
ccRCC1_AGAGCAGGTCGTAATC-1	1.11309	0	0	1.62678	1.11309	0	2.72825	0	0	0	0	6.58121
ccRCC1_AGAGCAGGTTAGCGGA-1	3.44463	0	0	2.14978	2.34934	0	2.65817	0	0	0	0	10.6019
ccRCC1_AGAGCAGGTTGGCTAT-1	0.939177	0	0	1.73583	1.97845	0	0	0	0	0	0	4.65345
ccRCC1_AGAGCAGTCATTGAGC-1	1.4464	0	0	2.01432	2.37429	0	0	0	0	0	0	5.83502
ccRCC1_AGAGCAGTCTGTAACG-1	0	0	2.24634	2.24634	2.88515	0	0	0	0	0	0	7.37783
ccRCC1_AGAGCCCAGACAGTCG-1	1.13396	0	0	1.13396	2.75719	0	1.13396	0	0	0	0	6.15905
ccRCC1_AGAGCCCAGTTAGTGA-1	1.85078	0	0	0	1.85078	0	0	0	0	0	0	3.70157
ccRCC1_AGAGCCCCAGGACATG-1	1.23675	0	0	1.77305	2.58188	0	2.75151	0	0	0	0	8.34319
ccRCC1_AGAGCCCCAGTTTGGT-1	1.65546	0	0	2.61787	2.24823	0	0	0	0	0	0	6.52156
ccRCC1_AGAGCCCCATGACTGT-1	1.50712	0	0	1.50712	2.7117	0	0	0	0	0	0	5.72593
ccRCC1_AGAGCCCGTCCGGTGT-1	0	0	0	0	3.23437	0	0	0	0	0	0	3.23437
ccRCC1_AGATAGAAGACGCAGT-1	0	0	0	2.27183	1.49937	0	0	0	0	0	0	3.7712
ccRCC1_AGATAGAAGGAACATT-1	0	0	0	2.40627	2.04489	0	0	0	0	0	0	4.45117
ccRCC1_AGATAGAAGGTCTGGA-1	1.23675	0	0	2.12024	1.77305	0	0	0	0	0	0	5.13004
ccRCC1_AGATAGAAGTCATAGA-1	0	0	1.38323	1.38323	1.9424	0	0	0	0	0	0	4.70886
ccRCC1_AGATAGACAATAGAGT-1	0.975685	0	0	2.0996	2.0996	0	0.438896	0	0	0	0	5.61379
ccRCC1_AGATAGACACGCAAAG-1	1.52143	0	0.639058	0.639058	1.52143	0	0	0	0	0	0	4.32098
ccRCC1_AGATAGACAGAGCGTA-1	1.83506	0.560883	0.560883	1.56048	1.1807	0	0.560883	0	0	0	0	6.25889
ccRCC1_AGATAGAGTACGATGG-1	1.72583	0	0.570712	2.07012	2.5887	0	0	0	0	0	0	6.95535
ccRCC1_AGATAGAGTTTCCATT-1	1.74021	0	1.74021	1.74021	2.34152	0	1.74021	0	0	0	0	9.30234
ccRCC1_AGATAGATCCGAGTGC-1	0.847069	0	0	2.19687	1.84549	0	0	0	0	0	0	4.88943
ccRCC1_AGATCCAAGACTGGGT-1	0	0	0	1.5834	1.5834	0	0	0	0	0	0	3.16679
ccRCC1_AGATCCAAGCAACAGC-1	0	0	0	0	0	0	0	0	0	0	0	0
ccRCC1_AGATCCACACACCTAA-1	1.51635	0	0	2.09323	2.09323	0	0	0	0	0	0	5.70282
ccRCC1_AGATCCAGTAGTCCTA-1	1.27304	0	0	1.81537	2.53152	0	0	0	0	0	0	5.61993
ccRCC1_AGATCGTAGAGTGGCT-1	0	0	1.41944	1.9837	2.34223	0	1.41944	0	0	0	0	7.1648
ccRCC1_AGATCGTAGGCATGCA-1	1.47317	0.610179	0.610179	1.79916	2.0446	0	0	0	0	0	0	6.53729
ccRCC1_AGATCGTAGTGCAACG-1	0	0	0	0	2.48904	0	0	0	0	0	0	2.48904
ccRCC1_AGATCGTCATGACGGA-1	1.10062	0	0	1.61184	1.61184	0	0	0	0	0	0	4.3243
ccRCC1_AGATCGTGTAAGTTGA-1	0	0	0	1.58927	2.17479	0	1.58927	0	0	0	0	5.35332
ccRCC1_AGATCGTTCTCGCTTG-1	1.44072	0	0	0	2.20379	0	0.960064	0	0	0	0	4.60458
ccRCC1_AGATGAAAGGTAGCAC-1	0.904631	0	1.16519	1.81622	1.16519	0	0.904631	0	0	0	0	5.95586
ccRCC1_AGATGAAAGTGAGTGC-1	0	0	0	0	0	0	3.10965	0	0	0	0	3.10965
ccRCC1_AGATGAACAGACCAGA-1	0.767111	0	0	0	2.06954	0	0	0	0	0	0	2.83666
ccRCC1_AGATGAACAGTAACCT-1	1.51843	0	0	0	0	0	0	0	0	0	0	1.51843
ccRCC1_AGATGAAGTCGCCACA-1	1.66108	0	0	2.25444	2.39349	0	1.34634	0	0	0	0	7.65536
ccRCC1_AGATGAAGTCTGCCTT-1	2.3876	0	0	1.9362	2.9337	0	0	0	0	0	0	7.2575
ccRCC1_AGATGAATCCATCAGA-1	0	0	0	0	1.89746	0	0	0	0	0	0	1.89746
ccRCC1_AGATGAATCCCGAGGT-1	1.31501	0	0	1.31501	1.31501	0	1.31501	0	0	0	0	5.26005
ccRCC1_AGATGAATCGATGCTA-1	1.82119	0	0	0.710909	1.82119	0	0	0	0	0	0	4.35329
ccRCC1_AGATGCTCAAGGTCTT-1	2.04124	0	0	2.04124	1.4702	0	0	0	0	0	0	5.55268
ccRCC1_AGATGCTCACGACCTG-1	0	0	0	2.10771	0	0	1.03224	0	0	0	0	3.13994
ccRCC1_AGATGCTCATCCGTTC-1	0	0	0	1.71466	2.31348	0	0	0	0	0	0	4.02814
ccRCC1_AGATGCTCATGCCGGT-1	1.29831	0	0	0	1.8447	0	0	0	0	0	0	3.14302
ccRCC1_AGATGCTGTAACGGTG-1	1.27536	0	0.497737	1.91765	2.23911	0	2.09124	0	0	0	0	8.02109
ccRCC1_AGATGCTGTCAGTTTG-1	0.974519	0	0.974519	2.22457	2.86214	0	0	0	0	0	0	7.03574
ccRCC1_AGATGCTGTGTTCATG-1	1.14043	0	0.724673	2.6224	2.35864	0	0	0	0	0	0	6.84613
ccRCC1_AGATGCTGTTACCCAA-1	1.37869	0	0.688086	2.47561	2.07057	0	1.09186	0	0	0	0	7.70481
ccRCC1_AGATGCTGTTCTGAGT-1	0	0	0	0	0	0	0	0	0	0	0	0
ccRCC1_AGATGCTGTTTGATCG-1	0.889494	0	0	2.10041	1.90741	0	0.889494	0	0	0	0	5.7868
ccRCC1_AGATGCTTCATTACTC-1	0	0	0	1.65993	1.65993	0	0	0	0	0	0	3.31986
ccRCC1_AGCATCAAGATCCAAA-1	1.81214	0	0.760134	2.12831	1.81214	0	0.760134	0	0	0	0	7.27286
ccRCC1_AGCATCACAAGGTCAG-1	2.20886	0	1.10735	1.95714	2.95684	0	0	0	0	0	0	8.2302
ccRCC1_AGCATCAGTAGGACCA-1	2.29542	0	0	2.60269	2.46081	0	1.0245	0	0	0	0	8.38342
ccRCC1_AGCATCAGTCGTATTG-1	1.87212	0	0	2.22496	1.87212	0	0	0	0	0	0	5.9692
ccRCC1_AGCATCAGTGCTGTCG-1	0	0	0	0	0	0	0	0	0	0	0	0
ccRCC1_AGCATCAGTTACCCTC-1	1.72934	0	1.04899	2.3296	2.49557	0	0.656165	0	0	0	0	8.25967
ccRCC1_AGCATCAGTTGGCTAT-1	0	0	0	0	1.76337	0	0	0	0	0	0	1.76337
ccRCC1_AGCATCATCACTGATG-1	0	0	0	2.30853	2.30853	0	0	0	0	0	0	4.61706
ccRCC1_AGCATCATCCGAAGGA-1	1.03352	0	0	1.5308	1.86141	0	0	0	0	0	0	4.42573
ccRCC1_AGCATCATCGCAATTG-1	2.16176	0	0	0	2.16176	0	0	0	0	0	0	4.32352
ccRCC1_AGCATCATCTTAGCCC-1	0.979841	0	0.605417	1.79044	1.92046	0	0.605417	0	0	0	0	5.90158
ccRCC1_AGCCAATAGCGGACAT-1	0.876193	0	0	2.24182	1.88812	0	0	0	0	0	0	5.00613
ccRCC1_AGCCAATAGCGTCTGC-1	0	0	1.55716	1.55716	2.22351	0	0	0	0	0	0	5.33783
ccRCC1_AGCCAATAGGTTGTTC-1	0.934646	0	1.97203	1.7297	1.97203	0	0	0	0	0	0	6.6084
ccRCC1_AGCCAATAGTTGCTGT-1	1.41305	0	0	2.59778	1.41305	0	0	0	0	0	0	5.42389
ccRCC1_AGCCAATCACGAGGAT-1	0	0	0	2.36798	1.22934	0	0	0	0	0	0	3.59732
ccRCC1_AGCCAATGTAGCTGAG-1	1.07939	0	0	0	1.92113	0	0	0	0	0	0	3.00051
ccRCC1_AGCCAATGTTTCGGCG-1	3.40031	0	1.12153	1.12153	1.12153	0	0	0	0	0	0	6.76489
ccRCC1_AGCCAATTCATAGGCT-1	0	0	0	0	2.90125	0	0	0	0	0	0	2.90125
ccRCC1_AGCCAATTCCTCGATC-1	0.833815	0	0.501406	2.24745	2.09942	0	0.501406	0	0	0	0	6.1835
ccRCC1_AGCCACGCAAAGGGTC-1	1.66808	0	0	1.44137	2.55183	0	0	0	0	0	0	5.66128
ccRCC1_AGCCACGCAAGTGTCT-1	1.3781	0	0	2.29274	2.13042	0	0	0	0	0	0	5.80126
ccRCC1_AGCCACGTCTAGGCCG-1	1.05928	0	1.56205	2.34387	2.34387	0	1.56205	0	0	0	0	8.87114
ccRCC1_AGCCACGTCTCATGCC-1	1.96818	0	0	1.96818	2.58891	0	0	0	0	0	0	6.52527
ccRCC1_AGCCAGCAGCCAACCC-1	0.822705	0	0	1.99921	1.99921	0	0.822705	0	0	0	0	5.64384
ccRCC1_AGCCAGCAGGATTTAG-1	1.85498	0	1.61813	1.30719	2.57498	0	0	0	0	0	0	7.35528
ccRCC1_AGCCAGCAGGCCACTC-1	1.96277	0.928122	0	0	2.32028	0	0.928122	0	0	0	0	6.13929
ccRCC1_AGCCAGCCACAAAGTA-1	1.93139	0	0	2.38249	2.62332	0	1.08734	0	0	0	0	8.02455
ccRCC1_AGCCAGCCACCCTGTT-1	0	0	0	1.49207	1.49207	0	0	0	0	0	0	2.98414
ccRCC1_AGCCAGCGTAGATTAG-1	1.77163	0	0	0	1.77163	0	0	0	0	0	0	3.54326
ccRCC1_AGCCAGCGTCAGACGA-1	1.67229	0	1.67229	1.15126	1.15126	0	0	0	0	0	0	5.64708
ccRCC1_AGCCAGCGTCGCATGC-1	1.0298	0	1.0298	1.0298	2.73463	0	0	0	0	0	0	5.82403
ccRCC1_AGCCAGCGTGACAACG-1	0	0	0	0	1.78719	0	0	0	0	0	0	1.78719
ccRCC1_AGCCAGCTCCCACAGG-1	0	0	0	2.08389	2.08389	0	0	0	0	0	0	4.16778
ccRCC1_AGCCAGCTCGCTACGG-1	1.29773	0	0	1.29773	2.03503	0	0	0	0	0	0	4.6305
ccRCC1_AGCCAGCTCTAGGCAT-1	2.3902	0	0	1.78471	3.03646	0	0	0	0	0	0	7.21138
ccRCC1_AGCGATTCAAGTGACG-1	1.39487	0	0	0.923155	1.7141	0	0	0	0	0	0	4.03212
ccRCC1_AGCGATTCAGAGAGGG-1	2.3678	0	0	0	1.87609	0	0	0	0	0	0	4.24388
ccRCC1_AGCGATTGTTACCTGA-1	1.11405	0	0	1.96571	1.96571	0	0	0	0	0	0	5.04547
ccRCC1_AGCGATTTCGAGAGCA-1	1.58663	0	0	1.58663	1.07965	0	0	0	0	0	0	4.25291
ccRCC1_AGCGATTTCTGTTCAT-1	0	0	0	2.34991	2.34991	0	0	0	0	0	0	4.69983
ccRCC1_AGCGCCAAGAAGCCTG-1	2.65518	0	0	1.6881	1.6881	0	0	0	0	0	0	6.03137
ccRCC1_AGCGCCACACCACATA-1	1.96567	0	0.930162	2.46338	2.96625	0	2.96625	0	0	0	0	11.2917
ccRCC1_AGCGCCACATGTGGTT-1	0	0	0	1.50005	0	0	0	0	0	0	0	1.50005
ccRCC1_AGCGCCAGTAGGCTGA-1	0	0	0	0	2.09495	0	0	0	0	0	0	2.09495
ccRCC1_AGCGCCAGTTATCTTC-1	2.53734	0	0	1.58555	3.01602	0	2.17065	0	0	0	0	9.30956
ccRCC1_AGCGCCATCCCTGTTG-1	0	0	0	1.9267	1.9267	0	1.36951	0	0	0	0	5.22291
ccRCC1_AGCGCCATCGGCCAAC-1	1.00445	0	0	1.49533	2.69754	0	2.26717	0	0	0	0	7.46449
ccRCC1_AGCGCCATCGTGCGAC-1	0	0	0	1.93274	1.93274	0	0	0	0	0	0	3.86548
ccRCC1_AGCGCTGAGCCGAACA-1	1.04437	0	0	1.54399	1.87562	0	0	0	0	0	0	4.46398
ccRCC1_AGCGCTGAGCGCTGAA-1	1.2492	0	0	1.2492	1.2492	0	1.7876	0	0	0	0	5.53521
ccRCC1_AGCGCTGAGGAGAGGC-1	1.83712	0	0	0	2.65297	0	0.841399	0	0	0	0	5.33149
ccRCC1_AGCGCTGAGTCTCCTC-1	1.50652	0	0.53192	1.88973	2.84203	0	1.88973	0	0	0	0	8.65993
ccRCC1_AGCGCTGCACGCTATA-1	1.33674	0	0	2.24282	2.50361	0	0	0	0	0	0	6.08317
ccRCC1_AGCGCTGGTATACCCA-1	1.74305	0	0	1.74305	1.74305	0	0	0	0	0	0	5.22916
ccRCC1_AGCGCTGGTTCACCGG-1	1.92482	0	0	2.41987	1.92482	0	0	0	0	0	0	6.26952
ccRCC1_AGCGCTGGTTCTTGTT-1	0	0	0	3.06728	0	0	0	0	0	0	0	3.06728
ccRCC1_AGCGCTGGTTGGAGGT-1	1.4995	0	0	1.82764	2.43698	0	0	0	0	0	0	5.76412
ccRCC1_AGCGCTGGTTTCGCTC-1	1.1608	0	1.1608	2.65007	1.68362	0	0	0	0	0	0	6.6553
ccRCC1_AGCGCTGTCATCTATC-1	1.08571	0	0	2.54705	2.81496	0	1.08571	0	0	0	0	7.53343
ccRCC1_AGCGCTGTCTCCCATG-1	0	0	0	2.0146	2.63873	0	0	0	0	0	0	4.65333
ccRCC1_AGCGTATCAATGAAAC-1	0	0	0	1.0941	1.60402	0	0	0	0	0	0	2.69812
ccRCC1_AGCGTATCAGAGGTTG-1	1.5977	0	0	0	2.18418	0	1.5977	0	0	0	0	5.37958
ccRCC1_AGCGTATCATGGCGCT-1	0	0	1.08688	1.59535	1.93081	0	0	0	0	0	0	4.61304
ccRCC1_AGCGTATGTATGAAGT-1	0	0	0	2.43841	0	0	0	0	0	0	0	2.43841
ccRCC1_AGCGTATGTGTACATC-1	1.69823	0	0	0	1.69823	0	0	0	0	0	0	3.39647
ccRCC1_AGCGTATGTTAAACAG-1	1.59812	0	0	2.18464	2.02458	0	0	0	0	0	0	5.80734
ccRCC1_AGCGTATGTTTGGGTT-1	0	0	0	2.1977	1.84628	0	0	0	0	0	0	4.04397
ccRCC1_AGCGTATTCAGCCCAG-1	2.06748	0	0	1.8211	2.42986	0	0	0	0	0	0	6.31845
ccRCC1_AGCGTATTCATTCTTG-1	1.91823	0	1.36212	0	1.91823	0	0	0	0	0	0	5.19857
ccRCC1_AGCGTATTCGACCCAG-1	1.24646	0	0	1.7844	1.7844	0	0	0	0	0	0	4.81526
ccRCC1_AGCGTATTCGCTCCTA-1	0.88504	0	0.88504	1.66189	0.88504	0	0	0	0	0	0	4.31701
ccRCC1_AGCGTATTCTTCACAT-1	2.13337	0	1.55215	1.55215	2.76547	0	0	0	0	0	0	8.00314
ccRCC1_AGCGTCGAGCTAAGTA-1	2.34592	0	0	0	0	0	0	0	0	0	0	2.34592
ccRCC1_AGCGTCGCAAAGCAAT-1	0	0	0	2.17321	2.29241	0	0	0	0	0	0	4.46562
ccRCC1_AGCGTCGCAGGCGAAT-1	2.11874	0	1.23553	1.23553	2.11874	0	0	0	0	0	0	6.70855
ccRCC1_AGCGTCGCATGTCAGT-1	2.05581	0	0	0.994469	2.68282	0	0	0	0	0	0	5.7331
ccRCC1_AGCGTCGGTCACCGAC-1	0	0	0	0	1.62106	0	0	0	0	0	0	1.62106
ccRCC1_AGCGTCGGTCCCTAAA-1	1.22791	0	0	0.590394	2.50681	0	1.43955	0	0	0	0	5.76467
ccRCC1_AGCTACAAGACCTCAT-1	0	0	0	1.92812	2.17877	0	0	0	0	0	0	4.1069
ccRCC1_AGCTACAAGCTTAAGA-1	0.985225	0	0.985225	2.54545	2.04299	0	0	0	0	0	0	6.55889
ccRCC1_AGCTACACACTTCTCG-1	1.94638	0	0	2.44285	2.30308	0	0	0	0	0	0	6.69231
ccRCC1_AGCTACATCAAGTCTG-1	1.28561	0	1.00963	1.96095	1.67924	0	0	0	0	0	0	5.93544
ccRCC1_AGCTACATCAGATGCT-1	0	0	1.87632	2.4898	2.22939	0	0	0	0	0	0	6.59551
ccRCC1_AGCTACATCGGTTCAA-1	0.679963	0	0	1.76969	2.37379	0	0	0	0	0	0	4.82344
ccRCC1_AGCTACATCTTACGGA-1	0	0	1.20474	1.20474	2.33637	0	0	0	0	0	0	4.74586
ccRCC1_AGCTCAACACTAGGTT-1	2.54886	0	0	0	3.02791	0	0	0	0	0	0	5.57677
ccRCC1_AGCTCAAGTACGGCAA-1	1.48402	0	1.48402	0	0	0	0	0	0	0	0	2.96804
ccRCC1_AGCTCAATCGGCATCG-1	2.17433	0	0	0	1.82415	0	1.82415	0	0	0	0	5.82262
ccRCC1_AGCTCAATCTAACACG-1	1.58171	0	1.91617	2.36632	1.91617	0	0	0	0	0	0	7.78036
ccRCC1_AGCTCAATCTCCGCAT-1	1.46916	0	0.983127	2.04008	2.04008	0	0	0	0	0	0	6.53244
ccRCC1_AGCTCAATCTTCCGTG-1	1.43144	0	0	2.19297	2.49704	0	0	0	0	0	0	6.12145
ccRCC1_AGCTTCCAGGAAAGGT-1	1.70686	0	0	2.82082	2.94688	0	1.18044	0	0	0	0	8.655
ccRCC1_AGCTTCCAGGCCTGAA-1	1.06237	0	0	1.89907	0	0	0	0	0	0	0	2.96144
ccRCC1_AGCTTCCAGTCTAGCT-1	1.31163	0	0	0	2.35069	0	0	0	0	0	0	3.66232
ccRCC1_AGCTTCCCACTTCTCG-1	1.94745	0	1.09981	2.19883	1.09981	0	0	0	0	0	0	6.34591
ccRCC1_AGCTTCCCAGAGCCCT-1	2.06442	0	1.19197	2.96262	3.07465	0	2.52316	0	0	0	0	11.8168
ccRCC1_AGCTTCCCAGAGGCTA-1	1.41908	0	0	0.942606	1.74046	0	0.942606	0	0	0	0	5.04476
ccRCC1_AGCTTCCCAGCTGTTA-1	0	0	0	2.04255	1.7972	0	0.98491	0	0	0	0	4.82466
ccRCC1_AGCTTCCGTAACAGGC-1	1.61555	0	0	2.57199	2.20401	0	0	0	0	0	0	6.39155
ccRCC1_AGCTTCCGTCTCAAGT-1	0	0	0	0	0	0	0	0	0	0	0	0
ccRCC1_AGGAAATCACGCGTGT-1	0	0	0	0	1.27257	0	0	0	0	0	0	1.27257
ccRCC1_AGGAAATCACTGGATT-1	0	0	0	1.58109	2.53217	0	0	0	0	0	0	4.11326
ccRCC1_AGGAAATCAGGCCCTA-1	1.10939	0	0	3.31137	3.38287	0	0	0	0	0	0	7.80364
ccRCC1_AGGAAATCAGGGATAC-1	0	0	0	2.53249	0.769404	0	0	0	0	0	0	3.30189
ccRCC1_AGGAAATGTACCTGTA-1	0	0	0	2.30565	1.94883	0	0	0	0	0	0	4.25448
ccRCC1_AGGAAATTCACTGTTT-1	0	0	0	0	0	0	0	0	0	0	0	0
ccRCC1_AGGAAATTCCATCCGT-1	1.63222	0	1.11763	1.63222	2.22251	0	0	0	0	0	0	6.60459
ccRCC1_AGGAAATTCTCAGGCG-1	0.728312	0	1.14523	2.14019	1.8497	0	0	0	0	0	0	5.86343
ccRCC1_AGGAATAAGGCTCTAT-1	1.45377	0	0	1.77814	2.64737	0	0	0.970632	0	0	0	6.84992
ccRCC1_AGGAATACACTCTAGA-1	0.731934	0	0	1.15	2.26517	0	0.731934	0	0	0	0	4.87904
ccRCC1_AGGAATAGTAAGTTAG-1	0	0	0	2.04756	2.26977	0	1.35903	0	0	0	0	5.67636
ccRCC1_AGGAATAGTTATGTGC-1	0	0	0	2.08533	2.71433	0	1.50931	0	0	0	0	6.30896
ccRCC1_AGGAATAGTTGTCTAG-1	1.32567	0	0	1.32567	1.87632	0	0	0	0	0	0	4.52767
ccRCC1_AGGAATATCACTACTT-1	1.6158	0	0	1.44115	1.6158	0	0.591328	0	0	0	0	5.26409
ccRCC1_AGGAATATCTGGTTGA-1	0.653322	0	0.653322	1.32594	1.54493	0	0	0	0	0	0	4.17752
ccRCC1_AGGACGAAGATCCGAG-1	0	0	0	1.82154	2.43034	0	0	0	0	0	0	4.25187
ccRCC1_AGGACGAAGGAACTCG-1	1.78039	0	0	2.12803	1.24303	0	0	0	0	0	0	5.15145
ccRCC1_AGGACGACACCAGGTC-1	0	0	0	1.79745	0.696565	0	0	0	0	0	0	2.49401
ccRCC1_AGGACGACAGAGGCAT-1	0	0	0	2.59386	1.11958	0	0	0	0	0	0	3.71344
ccRCC1_AGGACGACAGCCGTCA-1	0	0	0	1.82677	2.75826	0	1.0072	0	0.625383	0	0	6.21761
ccRCC1_AGGACGACATGACGGA-1	1.54724	0	0	2.49283	2.42973	0	1.54724	0	0	0	0	8.01705
ccRCC1_AGGACGATCGCATAGT-1	1.14195	0	0.95538	2.2546	2.2546	0	0.42737	0	0	0	0	7.03391
ccRCC1_AGGACGATCGTTGTAG-1	1.62563	0	0	2.32079	2.79154	0	0	0	0	0	0	6.73796
ccRCC1_AGGACGATCTCATTGT-1	0	0	1.29273	0	2.18921	0	0	0	0	0	0	3.48193
ccRCC1_AGGACTTAGGATGAGA-1	0.868774	0	0.525907	1.76541	2.59942	0	1.87732	0	0	0	0	7.63682
ccRCC1_AGGACTTAGTGATAGT-1	0	0	1.72881	0	1.72881	0	0	0	0	0	0	3.45761
ccRCC1_AGGACTTCAGTCAACT-1	2.03005	0	1.4603	1.68819	1.87366	0	0	0	0	0	0	7.05219
ccRCC1_AGGACTTCATCATCCC-1	1.04426	0	0	2.32302	2.32302	0	0	0	0	0	0	5.69029
ccRCC1_AGGACTTCATGGGCAA-1	0	0	0.803434	1.24312	1.24312	0	0	0	0	0	0	3.28967
ccRCC1_AGGACTTGTCCCTGTT-1	1.24572	0	0.601662	1.45876	1.45876	0	0	0	0	0	0	4.7649
ccRCC1_AGGACTTGTGACTCGC-1	1.29967	0	0	2.90923	2.66308	0	0.847603	0	0	0	0	7.71958
ccRCC1_AGGACTTGTTAAACCC-1	0.726709	0	0.726709	2.13745	1.66261	0	0	0	0	0	0	5.25348
ccRCC1_AGGACTTTCATGACAC-1	0	0	1.38144	1.38144	1.94036	0	0	0	0	0	0	4.70324
ccRCC1_AGGACTTTCTCGACCT-1	1.31611	0	0.860542	1.31611	2.05697	0	0	0	0	0	0	5.54973
ccRCC1_AGGAGGTAGCGACCCT-1	1.77305	0	0	1.54043	1.77305	0	0.798495	0	0	0	0	5.88502
ccRCC1_AGGAGGTCACGCTATA-1	0	0	0	2.24307	2.50386	0	0	0	0	0	0	4.74694
ccRCC1_AGGAGGTCACTTGAAC-1	1.55963	0	1.05728	1.89244	2.21269	0	0	0	0	0	0	6.72204
ccRCC1_AGGAGGTCATCCCACT-1	2.14693	0	0.920966	2.57213	1.71112	0	0.920966	0	0	0	0	8.27212
ccRCC1_AGGAGGTCATGGGCAA-1	0	0	0	1.77285	1.44889	0	0	0	0	0	0	3.22174
ccRCC1_AGGAGGTGTCAGACGA-1	0	0	1.48905	2.42468	2.42468	0	0.999323	0	0	0	0	7.33774
ccRCC1_AGGAGGTGTCGTTATG-1	1.127	0	0	1.76955	1.98226	0	0	0	0	0	0	4.87881
ccRCC1_AGGAGGTGTGGTCAAG-1	1.40106	0	0.928122	2.32028	1.72085	0	0	0.928122	0	0	0	7.29843
ccRCC1_AGGATAAAGAACAAGG-1	1.67176	0	0	0	1.67176	0	0	0	0	0	0	3.34352
ccRCC1_AGGATAAAGATTCGAA-1	1.03504	0	0	1.53265	1.8634	0	2.11153	0	0	0	0	6.54262
ccRCC1_AGGATAAAGTGCACCC-1	1.40697	0	0	1.40697	1.72728	0	0	0	0	0	0	4.54122
ccRCC1_AGGATAACATTGTAGC-1	0.807611	0	1.24849	1.97585	1.97585	0	1.24849	0	0	0	0	7.25629
ccRCC1_AGGATAAGTAGACGGT-1	1.18169	0	0	0	2.05151	0	0	0	0	0	0	3.23321
ccRCC1_AGGATAAGTGCCGAAA-1	1.63438	0	0	1.11944	1.11944	0	1.11944	0	0	0	0	4.99269
ccRCC1_AGGATAAGTGTCTTGA-1	0.731738	0	0.731738	1.76714	2.31933	0	0	0	0	0	0	5.54995
ccRCC1_AGGATAATCGGCGATC-1	2.22735	0	0	1.21323	2.55114	0	0	0	0	0	0	5.99172
ccRCC1_AGGATCTAGGTAACTA-1	0.61064	0	0.61064	1.6502	1.6502	0	0	0	0	0	0	4.52169
ccRCC1_AGGATCTCAGTTGTCA-1	1.2244	0	0	0	1.75859	0	0	0	0	0	0	2.98298
ccRCC1_AGGATCTGTCGTGATT-1	1.25392	0	0	1.79311	2.39937	0	0.811834	0	0	0	0	6.25825
ccRCC1_AGGATCTGTGGAGAAA-1	1.48967	0	0	2.31863	2.31863	0	2.06322	0	0	0	0	8.19014
ccRCC1_AGGATCTGTGTGTCGC-1	0	0	0	2.57782	3.13127	0	1.23363	0	0	0	0	6.94273
ccRCC1_AGGATCTTCGCCACTT-1	1.3546	0	0	1.3546	2.26443	0	0	0	0	0	0	4.97363
ccRCC1_AGGATCTTCGTAGTGT-1	1.65466	0	0	1.65466	1.34048	0	1.34048	0	0	0	0	5.99028
ccRCC1_AGGATCTTCGTTCCCA-1	1.52769	0	1.22525	2.56687	2.47001	0	0.789594	0	0	0	0	8.5794
ccRCC1_AGGATCTTCTCTCCGA-1	0.915362	0	0	1.38513	1.94458	0	0	0	0	0	0	4.24508
ccRCC1_AGGATCTTCTGGCCGA-1	1.07645	0	0	1.58278	2.53413	0	1.07645	0	0	0	0	6.2698
ccRCC1_AGGCATTAGCATCAGG-1	1.89955	0	0	1.06274	1.89955	0	0	0	0	0	0	4.86185
ccRCC1_AGGCATTAGGGTCACA-1	0	0	0	1.72551	2.69774	0	0	0	0	0	0	4.42325
ccRCC1_AGGCATTCATCAGCAT-1	2.24937	0	0	2.51033	2.51033	0	0	0	0	0	0	7.27003
ccRCC1_AGGCATTGTCGTTATG-1	1.1606	0	0	1.81064	2.02493	0	0	0	0	0	0	4.99617
ccRCC1_AGGCATTGTGCGGCTT-1	1.57841	0	0	2.16269	2.36257	0	0	0	0	0	0	6.10367
ccRCC1_AGGCATTTCCAGTGCG-1	1.26158	0	0	1.80204	2.40911	0	1.99164	0.817797	0	0	0	8.28216
ccRCC1_AGGCATTTCCATTTGT-1	1.76297	0	0	2.10956	2.74015	0	0	0	0	0	0	6.61268
ccRCC1_AGGCATTTCGTCGACG-1	1.30376	0	0	1.85101	2.839	0	2.839	0	0	0	0	8.83278
ccRCC1_AGGCATTTCTCGACCT-1	0.737808	0	0.737808	2.02129	2.38159	0	1.15773	0	0	0	0	7.03623
ccRCC1_AGGCCACAGACCCGCT-1	1.85578	0	0	1.02922	1.85578	0	0	0	0	0	0	4.74077
ccRCC1_AGGCCACAGCCGGAAT-1	1.45724	0	1.45724	0.973442	2.22302	0	2.59173	0	0	0	0	8.70266
ccRCC1_AGGCCACAGGCCTAGA-1	0	0	0	2.46065	2.66657	0	0	0	0	0	0	5.12721
ccRCC1_AGGCCACCAGTCAACT-1	0.656566	0	0	0.656566	2.13124	0	0	0	0	0	0	3.44437
ccRCC1_AGGCCACTCAAAGACA-1	0.896565	0	0	1.36158	1.36158	0	0	0	0	0	0	3.61972
ccRCC1_AGGCCACTCCGATTAG-1	2.01404	0	0	1.152	1.152	0	0	0	0	0	0	4.31803
ccRCC1_AGGCCACTCGCCGTGA-1	1.18784	0	0	2.68648	1.18784	0	1.18784	0	0	0	0	6.24999
ccRCC1_AGGCCACTCTTAGCTT-1	1.63355	0	1.11874	1.11874	2.59272	0	0	0	0	0	0	6.46375
ccRCC1_AGGCTGCCAGAACATA-1	1.31551	0	0	2.05625	2.35549	0	0	0	0	0	0	5.72725
ccRCC1_AGGCTGCGTACAAAGT-1	0	0	0	0.943755	1.74202	0	0	0	0	0	0	2.68577
ccRCC1_AGGCTGCGTGAGATAT-1	0	0	0	2.24748	1.99441	0	0.721724	0	0	0	0	4.96361
ccRCC1_AGGCTGCTCCCTAGGG-1	1.58201	0	0	1.58201	2.1667	0	1.07581	0	0	0	0	6.40654
ccRCC1_AGGCTGCTCGAGTCCG-1	1.65924	0	0	0	1.65924	0	0	0	0	0	0	3.31848
ccRCC1_AGGCTGCTCGTGTCAA-1	0.83666	0	0.83666	2.02065	2.69062	0	0	0	0	0	0	6.38459
ccRCC1_AGGGAGTCAACAAAGT-1	2.19186	0	1.18539	1.8991	1.7127	0	0	0	0	0	0	6.98904
ccRCC1_AGGGAGTCAACTGATC-1	1.21166	1.21166	1.21166	3.45529	2.34528	0	0	0	0	0	0	9.43555
ccRCC1_AGGGAGTTCTATCACT-1	0	0	1.14304	1.66252	1.14304	0	0	0	0	0	0	3.94861
ccRCC1_AGGGCCTAGTAATTGG-1	0	0	0	0	2.12326	0	0	0	0	0	0	2.12326
ccRCC1_AGGGCCTCAATGTCTG-1	1.96028	0	0	0	0	0	0	0	0	0	0	1.96028
ccRCC1_AGGGCCTCACAGTGTT-1	1.32143	0	0	1.87142	2.31871	0	0	0	0	0	0	5.51156
ccRCC1_AGGGCCTGTAGGTTTC-1	1.51492	0	0	1.51492	2.34795	0	0	0	0	0	0	5.37778
ccRCC1_AGGGCCTGTTAGGGTG-1	0	0	1.23936	2.12348	1.7761	0	0	0	0	0	0	5.13893
ccRCC1_AGGGCCTTCCACATAG-1	2.17652	0	1.36885	2.17652	1.77236	0	0	0	0	0	0	7.49425
ccRCC1_AGGGCCTTCCATGAGT-1	0	0	3.47049	2.80798	0	0	0	0	0	0	0	6.27847
ccRCC1_AGGGCCTTCTAACGGT-1	0.742105	0.742105	0	1.68666	2.02843	0	0	0	0	0	0	5.1993
ccRCC1_AGGGCTCAGCACGATG-1	1.09848	0	0	2.48472	2.83303	0	0	0	0	0	0	6.41623
ccRCC1_AGGGCTCAGGAGCTGT-1	2.08004	0	0	1.64921	1.64921	0	0.875866	0	0	0	0	6.25432
ccRCC1_AGGGCTCAGGTCTTTG-1	1.10756	0	0.699864	1.80293	2.09117	0	0	0	0	0	0	5.70152
ccRCC1_AGGGCTCAGTGGTGAC-1	0	0	0	2.84779	2.37488	0	0	0	0	0	0	5.22267
ccRCC1_AGGGCTCCACTGGACC-1	1.8153	0	0	2.79903	2.65497	0	0	0	0	0	0	7.2693
ccRCC1_AGGGCTCCACTTGAGT-1	0	0	1.59144	0	0	0	0	0	0	0	0	1.59144
ccRCC1_AGGGCTCGTACGTAGG-1	1.7052	0	1.7052	2.7731	2.67466	0	0.916621	0	0	0	0	9.77478
ccRCC1_AGGGCTCTCATAAGGA-1	1.28492	0	0	2.64418	2.49412	0	0	0	0	0	0	6.42322
ccRCC1_AGGGCTCTCTGGGCCA-1	0	0	0	1.91798	0	0	0	0	0	0	0	1.91798
ccRCC1_AGGGTCCAGAACTGAT-1	1.56729	0	0	1.06361	2.34986	0	0	0	0	0	0	4.98076
ccRCC1_AGGGTCCAGCGTCAAG-1	0.921057	0	0	0	0.921057	0	0	0	0	0	0	1.84211
ccRCC1_AGGGTCCCAAACTCGT-1	0.632247	0	0.632247	1.9703	2.59119	0	0	0	0	0	0	5.82599
ccRCC1_AGGGTCCCACCTTCGT-1	1.5274	1.5274	1.5274	1.5274	2.10565	0	1.5274	0	0	0	0	9.74266
ccRCC1_AGGGTCCCAGCAGATG-1	2.28168	0	0	1.68576	2.28168	0	0	0	0	0	0	6.24913
ccRCC1_AGGGTCCCATGATGCT-1	0	0	0	2.1436	2.1436	0	0	0	0	0	0	4.28721
ccRCC1_AGGGTCCCATGCGGTC-1	0	0	0	0	2.99759	0	0	0	0	0	0	2.99759
ccRCC1_AGGGTCCGTCACCTTC-1	1.00467	0	0	2.0699	2.69787	0	1.4956	0	0	0	0	7.26803
ccRCC1_AGGGTCCGTGCTATTG-1	1.52487	0	0	1.02864	3.33074	0	0	0	0	0	0	5.88425
ccRCC1_AGGGTCCGTTGTCCCT-1	1.84712	0	0	1.84712	2.27006	0	1.3004	0	0	0	0	7.2647
ccRCC1_AGGGTCCTCGATACGT-1	3.10674	0	0	1.96001	1.96001	0	0	0	0	0	0	7.02676
ccRCC1_AGGGTCCTCTCTCTAA-1	0.913838	0	0	2.13646	2.13646	0	0.913838	0	0	0	0	6.10059
ccRCC1_AGGGTGAAGGTGATCG-1	1.05274	0	0	2.50086	2.24015	0	1.05274	0	0	0	0	6.84649
ccRCC1_AGGGTGACAGATTCGT-1	0	0	0	1.6434	1.127	0	0	0	0	0	0	2.7704
ccRCC1_AGGGTGAGTAGTCTTG-1	0	0	0	1.69134	1.69134	0	0	0	0	0	0	3.38268
ccRCC1_AGGGTGATCGACTCCT-1	2.07065	0	1.49627	1.00522	1.49627	0	0	1.00522	0	0	0	7.07363
ccRCC1_AGGGTTTAGGATTACA-1	1.68917	0	0	0	2.92638	0	0	0	0	0	0	4.61556
ccRCC1_AGGGTTTAGGCTAACG-1	1.45031	0	1.15571	1.67757	1.45031	0	1.67757	0	0	0	0	7.41147
ccRCC1_AGGGTTTAGTCGGCAA-1	0	0	0	1.63721	2.22803	0	0	0	0	0	0	3.86524
ccRCC1_AGGGTTTAGTGGAATT-1	1.93188	0	0	2.22608	2.22608	0	0	0	0	0	0	6.38404
ccRCC1_AGGGTTTCAAATACAG-1	0	0	0	2.1316	1.6969	0	0	0	0	0	0	3.82849
ccRCC1_AGGGTTTCATGAATCC-1	0	0	2.15364	1.90391	2.15364	0	0	0	0	0	0	6.21119
ccRCC1_AGGGTTTGTCTACTGA-1	0	0	0	2.53698	3.18977	0	0	0	0	0	0	5.72675
ccRCC1_AGGTAGGAGGCGTTAG-1	1.19086	0	0	1.19086	2.06302	0	0	0	0	0	0	4.44474
ccRCC1_AGGTAGGAGTTTCGGT-1	1.69224	0	0	2.49148	3.14235	0	1.69224	0	0	0	0	9.01831
ccRCC1_AGGTAGGCACTTCAGA-1	1.52783	0	0	1.85821	2.10612	0	0	0	0	0	0	5.49216
ccRCC1_AGGTAGGCATTCGGGC-1	1.25641	0	0.608456	1.47026	1.92616	0	0.608456	0	0	0	0	5.86974
ccRCC1_AGGTAGGGTACCATAC-1	1.10223	0	0	1.61377	1.95055	0	0	0	0	0	0	4.66655
ccRCC1_AGGTAGGTCCACGTCT-1	0.685926	0	0	1.59786	1.37544	0	0	0	0	0	0	3.65923
ccRCC1_AGGTAGGTCCAGCACG-1	1.17958	0	0.754481	1.89199	2.30379	0	0	0	0	0	0	6.12984
ccRCC1_AGGTCATAGATGCTGG-1	0	0	0	0.927845	0.927845	0	1.40072	0	0	0	0	3.2564
ccRCC1_AGGTCATAGCCTTCTC-1	1.26971	0	0	1.57686	0	0	2.00142	0	0	0	0	4.848
ccRCC1_AGGTCATCAAACGGCA-1	1.20671	0	1.20671	2.08286	1.98053	0	0	0	0	0	0	6.47681
ccRCC1_AGGTCATCAACCGCTG-1	1.70189	0	0	2.29944	0	0	1.70189	0	0	0	0	5.70322
ccRCC1_AGGTCATCAACCGGAA-1	2.51737	0	0	1.56834	1.90181	0	0	0	0	0	0	5.98752
ccRCC1_AGGTCATCACTTACAG-1	0	0	0	1.85143	1.96514	0	0	0	0	0	0	3.81657
ccRCC1_AGGTCATCATGAAAGT-1	0	0	0	2.24609	2.71367	0	1.33944	0	0	0	0	6.2992
ccRCC1_AGGTCATGTTTACTTC-1	1.33334	0	0	1.64684	2.3775	0	0	0	0	0	0	5.35767
ccRCC1_AGGTCATTCATTCTTG-1	2.83895	0	0	1.76291	1.43973	0	0	0	0	0	0	6.0416
ccRCC1_AGGTCATTCCGGTAGC-1	0.741184	0	0	1.45751	1.68523	0	0	0	0	0	0	3.88392
ccRCC1_AGGTCATTCTTCCCGA-1	1.86563	0	0	2.77353	3.00122	0	0	0	0	0	0	7.64038
ccRCC1_AGGTCTAAGCCTCTTC-1	0	1.13467	0	0	1.65255	0	0	0	0	0	0	2.78723
ccRCC1_AGGTCTAAGCTTCGTA-1	1.46955	0	0.983441	1.46955	0	0	0	0	0	0	0	3.92254
ccRCC1_AGGTCTAAGGGACACT-1	1.67176	0	1.15081	1.67176	2.71104	0	0.732551	0	0	0	0	7.93792
ccRCC1_AGGTCTAAGGGTAGCT-1	1.52571	0	0	1.75749	2.24032	0	0	0	0	0	0	5.52352
ccRCC1_AGGTCTAAGTAGATCA-1	0	0	0	0	2.06763	0	0	0	0	0	0	2.06763
ccRCC1_AGGTCTAAGTCAGCGA-1	1.14919	0	0	1.14919	2.01048	0	0	0	0	0	0	4.30886
ccRCC1_AGGTCTACAACGTTAC-1	0	0	0	2.11713	2.62378	0	0	0	0	0	0	4.74091
ccRCC1_AGGTCTACATTCACCC-1	0	0	1.25455	1.79385	2.60501	0	1.25455	0	0	0	0	6.90796
ccRCC1_AGGTCTAGTACAGGTG-1	1.83766	0	0.919921	1.95109	2.23002	0	0.919921	0	0	0	0	7.85861
ccRCC1_AGGTCTAGTGATATAG-1	0	0	0	0	3.19313	0	0	0	0	0	0	3.19313
ccRCC1_AGGTCTATCACCTCAC-1	0.717883	0	0.717883	1.83265	0.717883	0	0	0	0	0	0	3.9863
ccRCC1_AGGTCTATCAGGCGAA-1	0	0	0	0	0	0	0	0	0	0	0	0
ccRCC1_AGGTGTTAGCGTGTCC-1	0	0	0	1.39316	1.39316	0	0	0	0	0	0	2.78632
ccRCC1_AGGTGTTAGCTACTGT-1	0	0	0	1.50493	2.44335	0	1.50493	0	0	0	0	5.45322
ccRCC1_AGGTGTTCAAGCAATA-1	0	0	0	0	2.27246	0	0	0	0	0	0	2.27246
ccRCC1_AGGTGTTCACAGCTTA-1	1.16757	0	0.552771	2.03373	1.69164	0	0	0	0	0	0	5.44572
ccRCC1_AGGTGTTGTAACGATA-1	0.807474	0	0	2.13457	1.97563	0	0	0	0	0	0	4.91768
ccRCC1_AGGTGTTGTAGGCAAC-1	2.37062	0	0	1.5345	2.1136	0	1.2314	0	0	0	0	7.25012
ccRCC1_AGGTGTTGTCCATAGT-1	1.46136	0	0.603196	1.78636	1.91628	0	0	0	0	0	0	5.7672
ccRCC1_AGGTGTTGTCGGAACA-1	1.36104	0	0	0.676379	2.16722	0	0	0	0	0	0	4.20463
ccRCC1_AGGTGTTGTGCAATGG-1	1.66803	0	0.889494	2.63225	2.40128	0	0	0	0	0	0	7.59105
ccRCC1_AGGTGTTTCAGAATAG-1	0	0	0	1.69823	1.93908	0	0	0	0	0	0	3.63732
ccRCC1_AGGTGTTTCATTACTC-1	2.00766	0	0	1.44053	2.20358	0	0.590969	0	0	0	0	6.24274
ccRCC1_AGGTGTTTCGCCACTT-1	0.985804	0	0	2.4782	1.9286	0	0	0	0	0	0	5.39261
ccRCC1_AGGTTACAGAGGTATT-1	0	0	0	1.3409	1.89385	0	0	0	0	0	0	3.23475
ccRCC1_AGGTTACAGAGGTCAC-1	1.64077	0	1.32781	1.64077	2.37068	0	1.87878	0	0	0	0	8.85882
ccRCC1_AGGTTACAGCGCCGTT-1	1.63721	0	0	0	0	0	0	0	0	0	0	1.63721
ccRCC1_AGGTTACAGTGGTTAA-1	1.23744	0	0.596413	1.90347	2.1211	0	0.967436	0	0	0	0	6.82587
ccRCC1_AGGTTACCAAGCAATA-1	0	0	0	2.23553	2.03877	0	0.982185	0	0	0	0	5.25648
ccRCC1_AGGTTACCAGATTAAG-1	0.944667	0	1.21133	1.74325	1.98621	0	1.21133	0	0	0	0	7.09677
ccRCC1_AGGTTACCATCGATAC-1	1.16747	0	0	2.28802	2.28802	0	0	0	0	0	0	5.74352
ccRCC1_AGGTTACCATGGCGCT-1	1.31956	0	0	2.06108	2.29363	0	0	0	0	0	0	5.67428
ccRCC1_AGGTTACGTACGACTT-1	1.44349	0	0	1.89643	2.44367	0	0	0	0	0	0	5.78359
ccRCC1_AGGTTACGTAGAGATT-1	0	0	0	2.17756	2.68739	0	0	0	0	0	0	4.86495
ccRCC1_AGGTTACGTATCAAGA-1	0	0	0	1.3975	1.3975	0	0	0	0	0	0	2.795
ccRCC1_AGGTTACGTCGTAATC-1	0	0	0	0	2.7449	0	0	0	0	0	0	2.7449
ccRCC1_AGGTTACGTTATCTGG-1	1.09309	0	0.842564	1.09309	1.45996	0	0	0	0	0	0	4.4887
ccRCC1_AGGTTACGTTCACGAT-1	1.64189	0	0.713554	1.98064	2.23322	0	1.64189	0	0	0	0	8.2112
ccRCC1_AGGTTACTCAGGACGA-1	0	0	1.0808	1.0808	2.37353	0	0	0	0	0	0	4.53513
ccRCC1_AGGTTGTAGACCAGCA-1	1.19986	0	0	1.72976	1.72976	0	0	0	0	0	0	4.65938
ccRCC1_AGGTTGTAGGCACTCC-1	0.804594	0	0.804594	2.12998	1.97115	0	0	0	0	0	0	5.71032
ccRCC1_AGGTTGTAGGGCTGAT-1	1.13898	0	0.535244	1.78424	1.34325	0	0.882001	0	0	0	0	5.68371
ccRCC1_AGGTTGTAGTTTGAGA-1	0.55299	0	0	1.93261	2.12638	0	0.907002	0	0	0	0	5.51898
ccRCC1_AGGTTGTCAACACACT-1	1.29909	0	0	2.093	2.093	0	0	0	0	0	0	5.48509
ccRCC1_AGGTTGTCACTGCGTG-1	0	0	0	0	2.18453	0	0	0	0	0	0	2.18453
ccRCC1_AGGTTGTTCATTGTTC-1	0	0	0.663066	2.42905	2.42905	0	0.663066	0	0	0	0	6.18423
ccRCC1_AGGTTGTTCCATTTGT-1	1.58617	0	1.07926	2.17134	2.17134	0	1.58617	0	0	0	0	8.59428
ccRCC1_AGGTTGTTCCTGTTAT-1	0	0	0	1.92345	1.92345	0	1.92345	0	0	0	0	5.77035
ccRCC1_AGGTTGTTCGGTCACG-1	2.0022	0	1.27036	2.62544	2.71415	0	1.27036	0	0	0	0	9.88251
ccRCC1_AGGTTGTTCTGAGTCA-1	1.08286	0	0	1.92562	1.92562	0	1.08286	0	0	0	0	6.01696
ccRCC1_AGGTTGTTCTGGGTCG-1	1.87492	0	0	2.69468	2.69468	0	0	0	0	0	0	7.26427
ccRCC1_AGTAACCAGCGGCTCT-1	0	0	1.40164	2.96378	1.96343	0	0	0	0	0	0	6.32885
ccRCC1_AGTAACCGTAAGGTCG-1	0.979737	0	0	2.03536	1.46499	0	0	0	0	0	0	4.48009
ccRCC1_AGTAACCGTGGGAGAG-1	0.794916	0	0.474449	2.11451	2.18523	0	0.794916	0	0	0	0	6.36402
ccRCC1_AGTAACCTCGCAAGAG-1	1.83868	0	0	1.83868	1.83868	0	0	0	0	0	0	5.51603
ccRCC1_AGTACCAAGCCACCGT-1	0	0	0	2.4052	1.10397	0	0	0	0	0	0	3.50917
ccRCC1_AGTACCAAGTAAGCAT-1	1.52248	0	0	1.02668	1.85244	0	0	0	0	0	0	4.40161
ccRCC1_AGTACCACACCTGCTT-1	2.19075	0	0	2.5133	2.19075	0	0.75826	0	0	0	0	7.65306
ccRCC1_AGTACCACACTATCGA-1	1.93249	0	1.59692	2.69343	2.81847	0	0	0	0	0	0	9.0413
ccRCC1_AGTACTGAGGACTAAT-1	1.68148	0	1.159	2.27696	2.0229	0	0	0	0	0	0	7.14034
ccRCC1_AGTACTGAGGTATAGT-1	0	0	0	2.11724	2.11724	0	0	0	0	0	0	4.23448
ccRCC1_AGTACTGCACACACTA-1	1.24672	0	0	1.24672	1.55147	0	1.24672	0	0	0	0	5.29164
ccRCC1_AGTACTGCACGTACAT-1	0	0	0	1.53564	2.4793	0	0	0	0	0	0	4.01495
ccRCC1_AGTACTGCATGATGCT-1	3.22943	0	0	1.61824	0.853595	0	0	0	0	0	0	5.70127
ccRCC1_AGTACTGTCTCAACGA-1	2.38945	0	0	1.4592	2.02881	0	1.4592	0	0	0	0	7.33666
ccRCC1_AGTAGCTAGAAGAACG-1	1.10249	0	0	2.57032	2.40318	0	0	0	0	0	0	6.076
ccRCC1_AGTAGCTAGCAAGCCA-1	0	0	0.882333	1.89704	2.32312	0	0.535479	0	0	0	0	5.63797
ccRCC1_AGTAGCTAGCGACTTT-1	0	0	0	1.87003	0	0	0	0	0	0	0	1.87003
ccRCC1_AGTAGCTAGTACCCTA-1	2.46605	0	0	1.85441	1.85441	0	0	0	0	0	0	6.17487
ccRCC1_AGTAGCTCAGTATACC-1	0	0	0	2.27637	2.27637	0	0	0	0	0	0	4.55274
ccRCC1_AGTAGCTCATAACTCG-1	2.3403	0	1.05671	2.14095	2.64888	0	1.55893	0	0	0	0	9.74577
ccRCC1_AGTAGCTGTCCCGGTA-1	2.12305	0	0	2.12305	2.12305	0	0	0	0	0	0	6.36914
ccRCC1_AGTAGCTGTGTATCCA-1	2.1795	0	0	2.34279	2.1795	0	0	0	0	0	0	6.7018
ccRCC1_AGTAGCTGTTGTCCCT-1	3.44098	0	0	1.95211	2.7148	0	0	0	0	0	0	8.10788
ccRCC1_AGTAGCTTCAGCCTTC-1	1.12615	0	1.12615	1.6424	2.23378	0	0	0	0	0	0	6.12848
ccRCC1_AGTAGCTTCATCTCTA-1	1.7309	0	0	1.7309	1.7309	0	0	0	0	0	0	5.19271
ccRCC1_AGTAGCTTCATTACGG-1	1.20491	0	0	2.33658	2.5402	0	0	0	0	0	0	6.08169
ccRCC1_AGTAGTCAGAAGCGGG-1	0	0	0	0	2.34209	0	0	0	0	0	0	2.34209
ccRCC1_AGTAGTCAGTCTCGTA-1	0.812531	0	0.812531	1.56042	1.56042	0	0	0	0	0	0	4.7459
ccRCC1_AGTAGTCCAATAGAGT-1	1.81548	0	0	0	2.16517	0	2.62901	0	0	0	0	6.60966
ccRCC1_AGTAGTCCAGAGCGTA-1	2.10122	0	0	2.20532	2.38575	0	0	0	0	0	0	6.6923
ccRCC1_AGTAGTCCAGTGGCTC-1	1.97258	0.633489	0.633489	1.29542	1.29542	0	0	0	0	0	0	5.83039
ccRCC1_AGTAGTCGTAACACGG-1	1.15878	0	0	2.38298	2.47907	0.738606	2.15769	0	0	0	0	8.91712
ccRCC1_AGTAGTCGTAGGTTTC-1	2.25556	0	0.45068	1.98282	2.60464	0	0.760225	0	0	0	0	8.05392
ccRCC1_AGTAGTCGTAGTCACT-1	1.01108	0	0	2.44159	1.50344	0	0	0	0	0	0	4.95611
ccRCC1_AGTAGTCGTGTAACGG-1	0.940793	0	0	1.59026	1.98073	0	0	0	0	0	0	4.51179
ccRCC1_AGTAGTCGTTACGCCG-1	0.836326	0	1.2853	1.59404	2.02014	0	0	0	0	0	0	5.73581
ccRCC1_AGTAGTCGTTGTGCCG-1	2.74309	0	0	0	0	0	0	0	0	0	0	2.74309
ccRCC1_AGTAGTCTCTTCTAAC-1	1.81721	0	0	2.16699	2.42562	0	0	0	0	0	0	6.40982
ccRCC1_AGTCAACAGAATTCAG-1	0.924529	0	0	1.71597	1.71597	0	0	0	0	0	0	4.35646
ccRCC1_AGTCAACAGCATGGGT-1	0	0	0	0	0	0	0	0	0	0	0	0
ccRCC1_AGTCAACAGCTCGCAC-1	2.18733	0	0	0	2.38778	0	0	0	0	0	0	4.57511
ccRCC1_AGTCAACAGCTGACCC-1	1.41188	0	0	1.9751	1.9751	0	0	0	0	0	0	5.36208
ccRCC1_AGTCAACAGGAAAGGT-1	1.83535	0	0	2.58704	2.65101	0	0	0	0	0	0	7.0734
ccRCC1_AGTCAACAGGGCTGAT-1	1.68116	0	0.628265	1.68116	2.44167	0	0	0	0	0	0	6.43226
ccRCC1_AGTCAACCAATAACGA-1	1.29793	0	0	1.29793	1.84426	0	0	0	0	0	0	4.44011
ccRCC1_AGTCAACCACGTATAC-1	1.38368	0	0	2.29944	1.94292	0	0	0	0	0	0	5.62603
ccRCC1_AGTCAACGTACGACAG-1	1.87922	0	0	1.87922	2.12797	0	1.54733	0	0	0	0	7.43373
ccRCC1_AGTCAACGTCATTCCC-1	0.997051	0	0	0.997051	2.05938	0	0.997051	0	0	0	0	5.05054
ccRCC1_AGTCAACGTGAGCCAA-1	1.30966	0	0.733309	2.1487	2.37375	0	0.432418	0	0	0	0	6.99784
ccRCC1_AGTCAACGTGTGGACA-1	0	0	0	1.9424	1.38323	0	0	0	0	0	0	3.32563
ccRCC1_AGTCAACTCGCTGATA-1	1.31437	0	0.43469	2.21564	2.21564	0	0.736671	0	0	0	0	6.91701
ccRCC1_AGTCACAAGTGTTGAA-1	0.620414	0	0.620414	1.94846	1.94846	0	0	0	0	0	0	5.13775
ccRCC1_AGTCACACAAAGCTAA-1	1.04905	0	0	2.32969	2.32969	0	0	0	0	0	0	5.70842
ccRCC1_AGTCACACACTACGGC-1	0	0	0.985015	1.47149	2.23957	0	0	0	0	0	0	4.69607
ccRCC1_AGTCACAGTCGCAACC-1	1.05038	0	1.33187	1.33187	2.63985	0	0	0	0	0	0	6.35396
ccRCC1_AGTCACAGTGAATATG-1	0	0	0	1.79594	1.5621	0	0	0	0	0	0	3.35804
ccRCC1_AGTCACAGTGCAATAA-1	1.57788	0	0	2.1621	1.57788	0	0	0	0	0	0	5.31786
ccRCC1_AGTCATGAGAGAAGGT-1	0	0	0	2.60683	0	0	0	0	0	0	0	2.60683
ccRCC1_AGTCATGAGCAATAAC-1	1.01853	0	0.633697	1.29574	2.08896	0	1.01853	0	0	0	0	6.05546
ccRCC1_AGTCATGCAAAGGGTC-1	1.4759	0	2.04768	1.4759	2.67414	0	0	0	0	0	0	7.67361
ccRCC1_AGTCATGCACAGTGTT-1	1.54291	0	1.32405	1.72236	1.72236	0	0	0	0	0	0	6.31167
ccRCC1_AGTCATGCAGTAGTTC-1	1.14871	0.430829	0	2.07956	2.07956	0	0	0	0	0	0	5.73865
ccRCC1_AGTCATGGTAATGATG-1	0	0	0	1.87422	0	0	0	0	0	0	0	1.87422
ccRCC1_AGTCATGGTGACATCT-1	2.97514	0	0	3.267	3.49264	0	0	0	0	0	0	9.73477
ccRCC1_AGTCATGTCCGAAGGA-1	1.32082	0	1.32082	2.69006	2.861	0	1.87072	0	0	0	0	10.0634
ccRCC1_AGTCATGTCGAAGCCC-1	0	0	0	0	1.71186	0	0	0	0	0	0	1.71186
ccRCC1_AGTCATGTCGGTAACT-1	2.61434	0	0	0	3.27019	0	0	0	0	0	0	5.88454
ccRCC1_AGTCTCCAGCTCCCTT-1	0.976475	0	0	0	2.22737	0	0	0	0	0	0	3.20384
ccRCC1_AGTCTCCCAGTTTGGT-1	1.52281	0	0	1.52281	1.52281	0	0	0	0	0	0	4.56843
ccRCC1_AGTCTCCGTAATTGGA-1	3.24615	0	0	0	3.24615	0	3.24615	0	0	0	0	9.73846
ccRCC1_AGTCTCCGTCGAATGG-1	1.79678	0	1.25707	2.40337	2.14538	0	2.14538	0	0	0	0	9.74797
ccRCC1_AGTCTCCTCGCTGACG-1	1.1098	0	0	1.96028	1.62285	0	2.72368	0	0	0	0	7.41661
ccRCC1_AGTGACTAGCATCAAA-1	0	0	0	3.17501	2.79022	0	0	0	0	0	0	5.96523
ccRCC1_AGTGACTAGGAACTCG-1	0	0	0	1.91567	1.07517	0	0	0	0	0	0	2.99085
ccRCC1_AGTGACTGTAAGGCCA-1	1.72529	0	0	2.52855	2.90707	0	0	0	0	0	0	7.16091
ccRCC1_AGTGACTGTAATTAGG-1	0	0	0	0	0	0	0	0	0	0	0	0
ccRCC1_AGTGACTGTACCCACG-1	2.10999	0	0	1.76337	3.12432	0	1.76337	0	0	0	0	8.76105
ccRCC1_AGTGACTGTCTTGAGT-1	0	0	0	2.40017	0	0	0	0	0	0	0	2.40017
ccRCC1_AGTGACTTCCTAGCTC-1	0.928631	0	1.19288	2.24291	2.32104	0	0.568446	0	0	0	0	7.25391
ccRCC1_AGTGACTTCGGAAACG-1	0.996944	0	0	1.48613	2.25653	0	0	0	0	0	0	4.73961
ccRCC1_AGTGATCAGTCACTCA-1	1.65211	0	0	1.65211	1.65211	0	0.611719	0	0	0	0	5.56805
ccRCC1_AGTGATCAGTCCGTCG-1	0	0	0	1.29831	0	0	0	0	0	0	0	1.29831
ccRCC1_AGTGATCCAGGACGAT-1	0	0	0	1.69896	2.66756	0	0	0	0	0	0	4.36653
ccRCC1_AGTGATCGTAACATGA-1	0	0	1.27499	2.16745	0	0	1.27499	0	0	0	0	4.71742
ccRCC1_AGTGATCGTACAACGG-1	0	0	2.33827	0	1.73724	0	1.73724	0	0	0	0	5.81275
ccRCC1_AGTGATCGTCAAACGG-1	2.18103	0	0	2.34436	2.18103	0	0	0	0	0	0	6.70642
ccRCC1_AGTGATCGTCCAACGC-1	2.04758	0	0	1.70465	2.50541	0	3.05624	0	0	0	0	9.31388
ccRCC1_AGTGATCGTGAACGGT-1	1.97992	0	0	1.41612	1.41612	0	0	0	0	0	0	4.81216
ccRCC1_AGTGATCTCCTGTACC-1	0.933614	0	0	2.16544	1.7283	0	0	0	0	0	0	4.82735
ccRCC1_AGTGATCTCGTGGCTG-1	2.16346	0	0	2.16346	1.0734	0	0	0	0	0	0	5.40032
ccRCC1_AGTGATCTCTCTGAGA-1	0	0	1.36776	1.36776	1.9247	0	0	0	0	0	0	4.66022
ccRCC1_AGTGCCGAGCTGCGAA-1	0	0	0	0	1.70606	0	0	0	0	0	0	1.70606
ccRCC1_AGTGCCGAGGTAATCA-1	1.51206	0	0	1.01814	1.51206	0	0	0	0	0	0	4.04226
ccRCC1_AGTGCCGCACACTGGC-1	1.44914	0	0	1.77312	2.2136	0	0.96688	0	0	0	0	6.40274
ccRCC1_AGTGCCGCACCGTGAC-1	1.0861	0	1.0861	2.18051	2.18051	0	1.0861	0	0	0	0	7.61934
ccRCC1_AGTGCCGCAGACTGCC-1	0.688381	0	1.09225	1.93773	2.07109	0	0	0	0	0	0	5.78945
ccRCC1_AGTGCCGCAGCTACAT-1	2.67131	0	0	0	0	0	2.67131	0	0	0	0	5.34263
ccRCC1_AGTGCCGGTGGGAGAG-1	2.3663	0	0	1.63687	1.32425	0	1.32425	0	0	0	0	6.65168
ccRCC1_AGTGCCGGTGGTCTAT-1	1.76518	0	0	1.53298	2.36886	0	0.793288	0	0	0	0	6.46031
ccRCC1_AGTGCCGGTTAGTCGT-1	0	0	0	0	0	0	0	0	0	0	0	0
ccRCC1_AGTGCCGTCATCTACT-1	1.1135	0	0.704332	1.62727	2.79346	0	0.704332	0	0	0	0	6.94289
ccRCC1_AGTGCCGTCCAGTGTA-1	0	0	0	0	2.44159	0	0	0	0	0	0	2.44159
ccRCC1_AGTGCCGTCGACGCGT-1	1.4211	0	0	0	2.60762	0	0	0	0	0	0	4.02873
ccRCC1_AGTGCCGTCTTCACAT-1	1.66252	0	1.14304	2.25604	2.76971	0	1.66252	0	0	0	0	9.49384
ccRCC1_AGTGTTGAGAGCCCAA-1	0	0	0	2.32457	2.32457	0	0	0	0	0	0	4.64913
ccRCC1_AGTGTTGAGCCGTAAG-1	0	0	0	1.50371	2.27684	0	0	0	0	0	0	3.78055
ccRCC1_AGTGTTGAGCCTCCAG-1	0	0	0	0	2.31574	0	1.71671	0	0	0	0	4.03245
ccRCC1_AGTGTTGCAAGTCCCG-1	1.21249	0	1.51353	2.09007	1.93219	0	0	0	0	0	0	6.74828
ccRCC1_AGTGTTGCAGAAGTTA-1	1.43435	0	0	1.75706	2.92225	0	2.50056	0	0	0	0	8.61423
ccRCC1_AGTGTTGCAGCGACCT-1	1.82132	0	0	2.17134	2.84418	0	0.499259	0	0	0	0	7.3361
ccRCC1_AGTGTTGCAGGGATAC-1	1.10344	0	0	2.7148	2.57162	0	0	0	0	0	0	6.38985
ccRCC1_AGTGTTGCATCGGATT-1	0	0	0	2.34806	1.74617	0	0	0	0	0	0	4.09423
ccRCC1_AGTGTTGGTGATTGGG-1	0	0	1.64932	0	2.61083	0	0	0	0	0	0	4.26015
ccRCC1_AGTGTTGTCCCATTCG-1	1.74598	0	0	2.34784	2.55169	0	0	0	0	0	0	6.6455
ccRCC1_AGTGTTGTCTCTCTAA-1	1.43728	0	0	0	0	0	0	0	0	0	0	1.43728
ccRCC1_AGTGTTGTCTCTTCAA-1	1.01723	0	0	1.84001	2.2852	0	1.84001	2.45042	0	0	0	9.43288
ccRCC1_AGTTAGCAGCTAATGA-1	0.986489	0	0	2.24167	2.40612	0	0	0	0	0	0	5.63428
ccRCC1_AGTTAGCAGGCACTCC-1	0.683878	0	0.683878	2.9268	2.18069	0	0	0	0	0	0	6.47524
ccRCC1_AGTTAGCAGGCATCAG-1	1.40977	0	0	2.16763	2.33069	0	1.9727	0	0	0	0	7.88079
ccRCC1_AGTTAGCAGTGGTTCT-1	0.990302	0	0.990302	1.80437	2.05004	0	0	0	0	0	0	5.83501
ccRCC1_AGTTAGCCAAAGGGCT-1	0	0	0	2.09246	2.09246	0	1.02108	0	0	0	0	5.20599
ccRCC1_AGTTAGCCACACTTAG-1	0	0	0	1.53937	2.48365	0	0	0	0	0	0	4.02303
ccRCC1_AGTTAGCCACAGCGCT-1	0	0	0	0	1.43533	0	0	0	0	0	0	1.43533
ccRCC1_AGTTAGCCAGTTAGGG-1	1.71168	0	1.71168	2.95246	2.68203	0	2.05507	0	0	0	0	11.1129
ccRCC1_AGTTAGCGTCCAAGAG-1	0	0	0	0	0	0	0	0	0	0	0	0
ccRCC1_AGTTAGCGTGTACATC-1	1.8139	0	0.997483	1.4868	2.2573	0	2.05998	0.997483	0	0	0	9.61294
ccRCC1_AGTTAGCGTTCCATTT-1	1.07556	0	0.675905	1.91617	2.27133	0	0	0	0	0	0	5.93896
ccRCC1_AGTTAGCGTTTAGACC-1	1.1135	0	0	1.96501	1.62727	0	0	0	0	0	0	4.70578
ccRCC1_AGTTAGCTCACTGAAC-1	0	0	0	1.5629	2.28267	0	0	0	0	0	0	3.84557
ccRCC1_AGTTAGCTCAGTGGGA-1	1.32486	0	0	2.69519	2.2284	0	1.32486	0	0	0	0	7.57332
ccRCC1_AGTTCCCAGCTTTCTT-1	0.941985	0	0.578036	1.86837	1.73962	0	0	0	0	0	0	5.12802
ccRCC1_AGTTCCCCAGCCATTA-1	1.35524	0	0	0	1.91034	0	0	0	0	0	0	3.26558
ccRCC1_AGTTCCCCAGCGCGTT-1	1.02108	0	0	2.72193	1.02108	0	1.02108	0	0	0	0	5.78517
ccRCC1_AGTTCGAAGACCATAA-1	2.11169	0	0	0	2.47597	0	0	0	0	0	0	4.58766
ccRCC1_AGTTCGAAGAGTTGAT-1	0	0	1.17484	2.29763	2.29763	0	0	0	0	0	0	5.7701
ccRCC1_AGTTCGAAGCGAGTAC-1	1.5501	0	0.481598	1.97222	2.20194	0	0	0	0	0	0	6.20586
ccRCC1_AGTTCGAAGTTGCCTA-1	2.24659	0	0	0.879313	2.71419	0	0	0	0	0	0	5.8401
ccRCC1_AGTTCGACACAATGTC-1	1.03539	0	0	1.86386	1.53308	0	0.646108	0	0	0	0	5.07844
ccRCC1_AGTTCGACAGGACAGT-1	1.50986	0	1.01633	1.97	0.632082	0	0	0	0	0	0	5.12827
ccRCC1_AGTTCGACAGGTGTTT-1	1.27923	0	1.08024	2.2439	1.92223	0	0	0	0	0	0	6.52561
ccRCC1_AGTTCGACAGTTGAAA-1	1.28929	0	0	0	1.83424	0	1.28929	0	0	0	0	4.41281
ccRCC1_AGTTCGAGTGACTGAG-1	1.27787	0	0.499107	2.0943	2.5377	0	0	0	0	0	0	6.40897
ccRCC1_AGTTCGATCAGTGATC-1	0.711278	0	0	1.8218	1.63829	0	0	0	0	0	0	4.17137
ccRCC1_AGTTCGATCTAGAACC-1	1.96957	0	0.571516	2.64661	2.69982	0	0	0	0	0	0	7.88752
ccRCC1_AGTTCGATCTCATTAC-1	1.13754	0	0.880758	1.65598	2.32069	0	0.880758	0	0	0	0	6.87573
ccRCC1_AGTTCGATCTTTCCGG-1	0.883622	0	0	0	2.81037	0	0	0	0	0	0	3.694
ccRCC1_ATACCGAAGAGGTGCT-1	2.4855	0	0	1.87235	2.4855	0	0	0	0	0	0	6.84336
ccRCC1_ATACCGAAGGTCGCCT-1	1.38334	0	0	1.70152	1.94253	0	0	0	0	0	0	5.0274
ccRCC1_ATACCGACATCGGCCA-1	1.29619	0	0	0.844867	1.60603	0	0	0	0	0	0	3.74709
ccRCC1_ATACCGAGTAGATTAG-1	1.6627	0	0	0.885626	2.3953	0	0	0	0	0	0	4.94362
ccRCC1_ATACCTTCAAAGGCTG-1	0	0	0	0	0	0	0	0	0	0	0	0
ccRCC1_ATACCTTGTGGTCAAG-1	1.45667	0	0	1.45667	1.45667	0	0	0	0	0	0	4.37001
ccRCC1_ATACCTTGTTATCTGG-1	0	0	0	0	1.39567	0	0	0	0	0	0	1.39567
ccRCC1_ATACCTTGTTGAGAGC-1	1.05787	0	0.662747	1.74057	1.56034	0	0	0	0	0	0	5.02153
ccRCC1_ATACCTTTCAAGTCGT-1	1.92745	0	0	1.92745	2.54506	0	0	0	0	0	0	6.39997
ccRCC1_ATACTTCAGCTCCATA-1	0.99662	0	0	1.81276	2.42078	0	0	0	0	0	0	5.23016
ccRCC1_ATACTTCAGGAGGTTC-1	0	0	0	0	0	0	0	0	0	0	0	0
ccRCC1_ATACTTCAGGCGTTGA-1	0	0	0	1.66948	1.1489	0	0	0	0	0	0	2.81838
ccRCC1_ATACTTCAGGGCAATC-1	1.46047	0	0	1.46047	2.39095	0	0	0	0	0	0	5.31189
ccRCC1_ATACTTCAGGTCGAGT-1	0	0	0.952372	1.99706	1.4312	0	0	0	0	0	0	4.38063
ccRCC1_ATACTTCCACATGGTT-1	0.805551	0	0.805551	1.24584	1.97264	0	0	0	0	0	0	4.82959
ccRCC1_ATACTTCCACCAAATC-1	1.05268	0	1.05268	2.1355	2.64314	0	0	0	0	0	0	6.884
ccRCC1_ATACTTCCAGAAATCA-1	2.52933	0	0	2.16295	2.52933	0	1.07302	3.18181	0	0	0	11.4764
ccRCC1_ATACTTCGTCTCTCTG-1	1.5854	0	0	1.92013	1.07862	0	0	0	0	0	0	4.58415
ccRCC1_ATACTTCGTTGCCTAA-1	0	0.711225	0	2.11087	3.07868	0	1.12264	0	0	0	0	7.02341
ccRCC1_ATACTTCGTTGCTGAT-1	0.78199	0	0	1.2154	1.51676	0	0	0	0	0	0	3.51415
ccRCC1_ATACTTCTCAGCACCG-1	2.08904	0	0	2.71828	0	0	0	0	0	0	0	4.80732
ccRCC1_ATAGACCAGTCACTAC-1	0	0	0	0	1.98895	0	0	0	0	0	0	1.98895
ccRCC1_ATAGACCAGTCGCCAC-1	1.23251	0.795216	0.795216	0.795216	1.23251	0	0.795216	0	0	0	0	5.64589
ccRCC1_ATAGACCCAGAAACCG-1	1.7692	0	0	2.37326	0	0	0	0	0	0	0	4.14247
ccRCC1_ATAGACCGTGAGATAT-1	1.70557	0	1.30906	2.30349	1.70557	0	0.642328	0	0	0	0	7.66601
ccRCC1_ATAGACCTCCTTATCA-1	0	0	0.923567	1.95629	1.39538	0	0.564819	0	0	0	0	4.84006
ccRCC1_ATAGAGAAGAGGCCAT-1	1.17888	0	0	2.30288	0	0	0	0	0	0	0	3.48176
ccRCC1_ATAGAGACAACACGAG-1	0	0	0	1.68112	1.1587	0	0	0	0	0	0	2.83982
ccRCC1_ATAGAGACATCTATCT-1	0	0	0	0	0	0	0	0	0	0	0	0
ccRCC1_ATAGAGATCCATTGGA-1	0	0	0	2.28346	1.68738	0	0.903582	0	0	0	0	4.87442
ccRCC1_ATAGGCTAGATGCAGC-1	0	0	1.29696	2.45382	2.45382	0	0	0	0	0	0	6.20459
ccRCC1_ATAGGCTCAAATCAGA-1	0.690607	0	0	1.78752	1.78752	0	0	0	0	0	0	4.26565
ccRCC1_ATAGGCTCAAGAGCTG-1	1.22017	0	0	2.35623	2.72959	0	0	0	0	0	0	6.306
ccRCC1_ATAGGCTCACTCTCGT-1	0.684803	0	0	0.684803	2.28751	0	0.684803	0	0	0	0	4.34192
ccRCC1_ATAGGCTCAGCAGGAT-1	0	0	0	2.75335	2.12197	0	0	0	0	0	0	4.87531
ccRCC1_ATAGGCTCAGGCTACC-1	2.25298	0	0	1.65976	1.99973	0	0	0	0	0	0	5.91247
ccRCC1_ATAGGCTGTAGAGACC-1	1.36951	0	0	0	1.9267	0	2.75156	0	0	0	0	6.04777
ccRCC1_ATAGGCTGTCAAAGAT-1	2.07666	0	0	2.07666	2.07666	0	0	0	0	0	0	6.22997
ccRCC1_ATAGGCTGTCACATTG-1	1.26925	0	2.1604	1.26925	2.41884	0	0	0	0	0	0	7.11775
ccRCC1_ATAGGCTGTCCGGACT-1	0	0	0	0	2.03572	0	1.46531	0	0	0	0	3.50104
ccRCC1_ATAGGCTGTGACGTCC-1	1.92628	0	0	1.59113	1.59113	0	3.02269	0	0	0	0	8.13124
ccRCC1_ATAGGCTTCAGAGCGA-1	0	0	1.69605	0	1.69605	0	0	0	0	0	0	3.3921
ccRCC1_ATAGGCTTCAGGAAAT-1	0	0	0	1.24426	1.78183	0	0	0	0	0	0	3.02609
ccRCC1_ATAGGCTTCATAAGGA-1	2.59692	0	1.63721	1.63721	1.63721	0	1.63721	0	0	0	0	9.14575
ccRCC1_ATAGGCTTCTCGACGG-1	1.10048	0	0	1.10048	2.83585	0	1.61168	0	0	0	0	6.6485
ccRCC1_ATATCCTAGAAGCCTG-1	2.06342	0	0	1.48985	1.48985	0	0	0	0	0	0	5.04312
ccRCC1_ATATCCTAGAGTGAAG-1	0	0	0	1.58973	1.08222	0	0	0	0	0	0	2.67195
ccRCC1_ATATCCTAGGTAGTAT-1	1.16013	0	0	1.68281	2.15943	0	0	0	0	0	0	5.00237
ccRCC1_ATATCCTGTTGGGCCT-1	0	0	0	2.21248	2.96069	0	0	0	0	0	0	5.17317
ccRCC1_ATATCCTTCACCCATC-1	0	0	0	0.801804	1.54515	0	0	0	0	0	0	2.34695
ccRCC1_ATATCCTTCACCTACC-1	1.62498	0	0	1.96255	2.58286	0	2.85147	1.11158	0	0	0	10.1334
ccRCC1_ATATCCTTCGGTCTGG-1	1.77569	0	0	2.89951	2.38035	0	2.75449	0	0	0	0	9.81005
ccRCC1_ATCACAGAGAAGGTAG-1	0.608379	0	0.608379	0.983913	2.04117	0	0.983913	0	0	0	0	5.22575
ccRCC1_ATCACAGAGGTGCCTC-1	1.53493	0	1.03691	1.03691	1.86586	0	0	0	0	0	0	5.47462
ccRCC1_ATCACAGAGTATAGGT-1	0	0	0	1.07824	1.58494	0	0	0	0	0	0	2.66317
ccRCC1_ATCACAGCAGGGTCTC-1	1.81829	0	0	2.30581	1.81829	0	1.27554	0	0	0	0	7.21792
ccRCC1_ATCACAGCATGTTCGA-1	0.929605	0	0.929605	1.96488	2.46254	0	0	0	0	0	0	6.28662
ccRCC1_ATCACAGTCCAGTGCG-1	1.80237	0	0.544318	1.67534	2.73881	0	0.544318	0	0	0	0	7.30516
ccRCC1_ATCACAGTCCCAGCGA-1	1.20059	0	0.770588	1.99955	1.73062	0	0	0	0	0	0	5.70134
ccRCC1_ATCACGAAGGCCTTCG-1	1.29388	0	0	1.83957	2.19061	0	1.29388	0	0	0	0	6.61794
ccRCC1_ATCACGACACGCTTAA-1	2.06087	0	1.81476	1.48759	2.56437	0	0	0	0	0	0	7.9276
ccRCC1_ATCACGACACGTACTA-1	1.65649	0	0	0	1.99624	0	0	0	0	0	0	3.65273
ccRCC1_ATCACGACAGCAATTC-1	0	0	0	1.14494	2.62854	0	0	0	0	0	0	3.77347
ccRCC1_ATCACGACATGACCCG-1	0	0	0	0	2.06552	0	0	0	0	0	0	2.06552
ccRCC1_ATCACGAGTGACACAG-1	0	0	0	1.33159	1.33159	0	0	0	0	0	0	2.66318
ccRCC1_ATCACTTAGCGAATGC-1	0	0	0	2.09644	2.09644	0	0	0	0	0	0	4.19287
ccRCC1_ATCACTTAGGACAACC-1	1.73787	0	1.01413	2.74991	2.95257	0	0	0	0	0	0	8.45448
ccRCC1_ATCACTTAGGCTCAAG-1	1.29948	0	0	1.84605	2.19746	0	0	0	0	0	0	5.34299
ccRCC1_ATCACTTCATAGAAAC-1	0.935022	0	1.40965	2.16749	1.7302	0	0	0	0	0	0	6.24237
ccRCC1_ATCACTTGTACCTAAC-1	1.41644	0	0	2.11452	2.52162	0	0.713342	0	0	0	0	6.76592
ccRCC1_ATCACTTGTCCCGCAA-1	0.728368	0	0	1.66521	1.66521	0	0	0	0	0	0	4.05879
ccRCC1_ATCACTTGTCTGTAGT-1	1.31309	0	0	0	1.71008	0	0	0	0	0	0	3.02317
ccRCC1_ATCACTTGTGATTCTG-1	2.59635	0	0	2.42882	2.42882	0	0	0	0	0	0	7.454
ccRCC1_ATCACTTGTTACAGCT-1	0.662337	0	0	1.73987	1.8925	0	0	0	0	0	0	4.2947
ccRCC1_ATCACTTGTTGAGGAC-1	1.65529	0	0	1.65529	1.65529	0	0	0	0	0	0	4.96587
ccRCC1_ATCACTTTCATGAGAA-1	1.16854	0	0	1.69278	2.66052	0	0	0	0	0	0	5.52185
ccRCC1_ATCACTTTCCGAGATT-1	0	0	0	1.13927	2.25108	0	0	0	0	0	0	3.39035
ccRCC1_ATCACTTTCCGTGTCT-1	0	0	1.28228	1.28228	2.1764	0	0	0	0	0	0	4.74096
ccRCC1_ATCAGGTCAGGACGAT-1	0.543772	0	0.894038	2.10717	2.34107	0	0	0	0	0	0	5.88605
ccRCC1_ATCAGGTGTAGCTTTG-1	2.47522	0	1.31402	0	2.47522	0	1.31402	0	0	0	0	7.57848
ccRCC1_ATCAGGTGTTGAGAGC-1	0	2.1028	0	0	2.73295	0	0	0	0	0	0	4.83575
ccRCC1_ATCAGGTTCACAAGGG-1	0	0	0	1.76558	1.76558	0	0	0	0	0	0	3.53116
ccRCC1_ATCAGGTTCGCTTAAG-1	1.74734	0	0.465253	1.74734	2.09298	0	0	0	0	0	0	6.05292
ccRCC1_ATCATTCAGTGGGAAA-1	0	0	1.55953	1.55953	0	0	0	0	0	0	0	3.11906
ccRCC1_ATCATTCCAAATGCGG-1	0	0	0	1.19582	1.725	0	0	0	0	0	0	2.92083
ccRCC1_ATCATTCTCAAGAATG-1	1.50575	0	1.01297	2.2792	2.44431	0	0	0	0	0	0	7.24223
ccRCC1_ATCATTCTCCGTGGCA-1	1.09788	0	1.09788	1.09788	2.07848	0	0	0	0	0	0	5.37212
ccRCC1_ATCCACCAGATTGTGA-1	0.570044	0	0	1.19545	2.46443	0	0	0	0	0	0	4.22992
ccRCC1_ATCCACCAGTCAGCCC-1	0	0	0	1.8822	3.53828	0	0	0	0	0	0	5.42048
ccRCC1_ATCCACCCATCCTTGC-1	1.18539	0.758924	1.18539	1.8991	2.31133	0	1.8991	0	0	0	0	9.23923
ccRCC1_ATCCACCCATTCAGGT-1	0.941555	0	0	1.41778	1.86778	0	0	0	0	0	0	4.22711
ccRCC1_ATCCACCGTCTTTCAT-1	1.92595	0	0	1.92595	1.92595	0	0	0	0	0	0	5.77785
ccRCC1_ATCCACCTCATTTCGT-1	0	0	1.17038	1.69496	2.29181	0	0	0	0	0	0	5.15715
ccRCC1_ATCCACCTCCTCTGCA-1	0	0	1.3275	2.23161	2.23161	0	0	0	0	0	0	5.79073
ccRCC1_ATCCACCTCTCTCGAC-1	0	0	1.02428	1.51955	1.51955	0	0	0	0	0	0	4.06337
ccRCC1_ATCCACCTCTTCGGAA-1	0.89764	0	0	2.11252	2.59207	0	0	0	0	0	0	5.60222
ccRCC1_ATCCATTAGCAAATCA-1	0	0	0	0	2.07096	0	0	0	0	0	0	2.07096
ccRCC1_ATCCATTCAAGTTCGT-1	2.40154	0	0	1.25563	2.77635	0	0	0	0	0	0	6.43351
ccRCC1_ATCCATTCACAGAAGC-1	0	0	0	1.28986	2.18569	0	0	0	0	0	0	3.47555
ccRCC1_ATCCATTCACGGAAGT-1	1.88047	0	0	2.12928	1.88047	0	0	0	0	0	0	5.89022
ccRCC1_ATCCATTCACTTCATT-1	1.58263	0	0	2.45412	1.76382	0	0	0	0	0	0	5.80057
ccRCC1_ATCCATTCAGTGGTGA-1	0	0	1.91749	2.5343	2.91298	0	0	0	0	0	0	7.36477
ccRCC1_ATCCATTGTACTAACC-1	0	0	0	0	1.77224	0	1.23605	0	0	0	0	3.00829
ccRCC1_ATCCATTGTCAAAGTA-1	1.94651	0	0	2.6748	2.44299	0	0	0	0	0	0	7.0643
ccRCC1_ATCCATTTCGCATAGT-1	1.27703	0	0	2.42868	1.82002	0	0	0	0	0	0	5.52573
ccRCC1_ATCCATTTCGCCAATA-1	0	0	0	1.18468	1.89823	0	0	0	0	0	0	3.08291
ccRCC1_ATCCCTGAGCGACTTT-1	1.1489	0	0	2.01011	1.66948	0	0	0	0	0	0	4.82849
ccRCC1_ATCCCTGAGGACACTG-1	1.76448	0	1.22942	1.53232	2.24785	0	0	0	0	0	0	6.77407
ccRCC1_ATCCCTGCAGTTGCGC-1	2.7996	0	1.58094	0	0	0	0	0	0	0	0	4.38054
ccRCC1_ATCCCTGCATGCAGCC-1	0	0	0	3.13034	3.13034	0	0	0	0	0	0	6.26069
ccRCC1_ATCCCTGGTCATAGTC-1	0.981768	0	0.981768	2.23493	1.46749	0	0	0	0	0	0	5.66596
ccRCC1_ATCCCTGGTCGTCGGT-1	0.934364	0	0	1.40884	2.32957	0	2.46972	0	0	0	0	7.1425
ccRCC1_ATCCCTGGTTATCTGG-1	0.808507	0	0.808507	2.27335	2.91364	0	0	0	0	0	0	6.80401
ccRCC1_ATCCCTGTCAAACGTC-1	0	0	0	2.7813	0	0	0	0	0	0	0	2.7813
ccRCC1_ATCCCTGTCGGAGCAA-1	1.66652	0	0	1.90582	2.09877	0	1.66652	0	0	0	0	7.33762
ccRCC1_ATCCGTCCAAATCGTC-1	1.26031	0	0	2.78249	1.80056	0	1.26031	0	0	0	0	7.10368
ccRCC1_ATCCGTCCACTGAGGA-1	1.78512	0.689171	0.689171	2.07247	2.4776	0	2.07247	0	0	0	0	9.78602
ccRCC1_ATCCGTCCATCCAACA-1	1.74053	0	0	2.08574	2.08574	0	1.20901	0	0	0	0	7.12102
ccRCC1_ATCCGTCGTCATGACT-1	2.22914	0	1.12264	1.9767	2.59807	0	0	0	0	0	0	7.92656
ccRCC1_ATCCGTCGTTAATCGC-1	1.16727	0	0.90643	1.37395	2.65881	0	0	0	0	0	0	6.10646
ccRCC1_ATCCGTCTCTGTGCTC-1	2.23334	0	0	2.49387	2.70036	0	0	0	0	0	0	7.42757
ccRCC1_ATCCTATCAACTCCCT-1	0	0	0.881379	1.65683	1.34246	0	0	0	0	0	0	3.88067
ccRCC1_ATCCTATCAAGGCAAC-1	0.712387	0	0.712387	1.12418	1.82362	0	0	0	0	0	0	4.37258
ccRCC1_ATCCTATCAAGTGGGT-1	0	0	0	2.32762	2.32762	0	1.4072	0	0	0	0	6.06245
ccRCC1_ATCCTATCAGCGGATA-1	2.28564	0	0	2.0313	1.68935	0	0	0	0	0	0	6.00629
ccRCC1_ATCCTATGTAGTAAGT-1	0	0	0.702116	1.62375	2.09509	0	0.702116	0	0	0	0	5.12307
ccRCC1_ATCCTATGTATGAAGT-1	0	0	0	1.7688	2.57715	0	0	0	0	0	0	4.34595
ccRCC1_ATCCTATGTGACCGTC-1	1.65255	0	0	1.77896	2.16759	0	1.13467	0	0	0	0	6.73378
ccRCC1_ATCCTATGTGAGATTA-1	1.51593	0	1.21465	2.34913	2.79723	0	0.781411	0	0	0	0	8.65835
ccRCC1_ATCCTATTCAAGAGTA-1	1.33139	0	0	2.23633	2.23633	0	1.6447	0	0	0	0	7.44873
ccRCC1_ATCCTATTCACAAGAA-1	1.50548	0	0	2.44399	1.8341	0	1.01275	0	0	0	0	6.79631
ccRCC1_ATCCTATTCCGTGGCA-1	2.06643	0	0	1.00215	1.00215	0	2.06643	0	0	0	0	6.13716
ccRCC1_ATCGATGAGACAGTCG-1	1.27473	0	0.415774	1.97221	2.22448	0	0.415774	0	0	0	0	6.30296
ccRCC1_ATCGATGAGACATAAC-1	0	0	0	0	0	0	0	0	0	0	0	0
ccRCC1_ATCGATGAGAGAGCAA-1	0.610524	0	1.47375	1.65	2.24219	0	0	0	0	0	0	5.97647
ccRCC1_ATCGATGAGAGTTGCG-1	0	0	0	0	0	0	0	0	0	0	0	0
ccRCC1_ATCGATGAGCTAAATG-1	0	0	0	0	0	0	0	0	0	0	0	0
ccRCC1_ATCGATGAGTAGGTTA-1	2.00287	0	0	2.3623	2.3623	0	0	0	0	0	0	6.72747
ccRCC1_ATCGATGGTGATGGCA-1	0.995113	0	0	2.0567	2.79394	0	0	0	0	0	0	5.84575
ccRCC1_ATCGATGTCAAAGACA-1	0	0	1.72995	2.97356	2.33027	0	0	0	0	0	0	7.03378
ccRCC1_ATCGATGTCATACGGT-1	0	0	0	0	2.70581	0	0	0	0	0	0	2.70581
ccRCC1_ATCGATGTCCACTGGG-1	1.50876	0	0.533111	2.16865	1.89218	0	0	0	0	0	0	6.1027
ccRCC1_ATCGATGTCTGGACCG-1	1.60275	0	1.60275	2.18979	1.93874	0	0	0	0	0	0	7.33404
ccRCC1_ATCGCCTAGGGCAGTT-1	1.13942	0	0	1.13942	2.62102	0	0	0	0	0	0	4.89985
ccRCC1_ATCGCCTAGGTAAGGA-1	0	0	0	0	1.93942	0	0	0	0	0	0	1.93942
ccRCC1_ATCGCCTAGTGCAGCA-1	1.31501	0	0	3.23959	2.47647	0	0	0	0	0	0	7.03107
ccRCC1_ATCGCCTCAGTATTCG-1	1.54283	0	0	1.54283	2.75438	0	0	0	0	0	0	5.84005
ccRCC1_ATCGCCTGTATTTCGG-1	1.57636	0	0	0	2.36022	0	0	0	0	0	0	3.93657
ccRCC1_ATCGCCTGTTTCGACA-1	1.78327	0	0	0	2.59325	0	1.24549	1.24549	0	0	0	6.8675
ccRCC1_ATCGCCTTCAGCGGAA-1	0	0	0	1.77488	1.77488	0	0	0	0	0	0	3.54976
ccRCC1_ATCGGATAGGAGTCTG-1	0	0	0	1.14743	2.00824	0	0	0	0	0	0	3.15567
ccRCC1_ATCGGATAGGCTGTAG-1	2.64297	0	2.64297	0	0	0	0	0	0	0	0	5.28593
ccRCC1_ATCGGATAGGGCGAGA-1	1.44318	0	0	2.01067	2.01067	0	0	0	0	0	0	5.46452
ccRCC1_ATCGGATAGGTAAGGA-1	1.82458	0	1.28096	0	2.43365	0	0	0	0	0	0	5.5392
ccRCC1_ATCGGATCAAGCACAG-1	1.42039	0	1.42039	1.42039	1.42039	0	0	0	0	0	0	5.68156
ccRCC1_ATCGGATTCGGTTGTA-1	1.52492	0	0	1.7972	2.26462	0	0.541719	0	0	0	0	6.12846
ccRCC1_ATCGGCGCAAAGCTAA-1	0	0	0	2.06914	2.06914	0	0	0	0	0	0	4.13828
ccRCC1_ATCGGCGCAAGAGTAT-1	1.9469	0.916981	0.916981	0.916981	0.916981	0	0.916981	0	0	0	0	6.5318
ccRCC1_ATCGGCGCAGGTGTTT-1	1.88733	0	0	2.0196	2.42213	0	1.05335	0	0	0	0	7.38241
ccRCC1_ATCGGCGCATCGGAGA-1	0	0	0	1.68558	2.65231	0	1.16246	0	0	0	0	5.50036
ccRCC1_ATCGGCGGTATCGCAT-1	0	0	1.37016	0	2.75238	0	0	0	0	0	0	4.12255
ccRCC1_ATCGGCGTCATTACGG-1	1.2655	0	1.2655	2.41407	2.70783	0	0	0.820848	0	0	0	8.47375
ccRCC1_ATCGGCGTCCATCTGC-1	1.20523	0	0	1.73608	1.73608	0	0	0	0	0	0	4.6774
ccRCC1_ATCGGCGTCCGTCCTA-1	1.28454	0	1.28454	1.95968	1.28454	0	0	0	0	0	0	5.8133
ccRCC1_ATCGGCGTCTCACCCA-1	0	1.00128	0	2.26268	2.42751	0	0	0	0	0	0	5.69147
ccRCC1_ATCGTAGAGCCTCAGC-1	1.66443	0	1.14465	1.14465	2.25814	0	0	0	0	0	0	6.21186
ccRCC1_ATCGTAGCATCATCTT-1	1.55166	0	0	1.2469	1.55166	0	0	0	0	0	0	4.35023
ccRCC1_ATCGTAGCATCGAAGG-1	1.7453	0	0	2.12275	2.64846	0	0	0	0	0	0	6.51652
ccRCC1_ATCGTAGGTAGTGGCA-1	1.74266	0	0	2.34421	2.81591	0	0	0	0	0	0	6.90279
ccRCC1_ATCGTAGGTCAGGTAG-1	1.17315	0	0	2.49821	1.69823	0	0	0	0	0	0	5.36959
ccRCC1_ATCGTAGGTCAGTCCG-1	1.47783	0	0.516817	2.1334	1.8584	0	0	0	0	0	0	5.98644
ccRCC1_ATCGTAGTCTACTGAG-1	0.909033	0	0.909033	0.909033	1.69484	0	0	0	0	0	0	4.42194
ccRCC1_ATCGTCCAGGTTCCGC-1	1.39559	0	0	1.39559	2.40915	0	0	0	0	0	0	5.20033
ccRCC1_ATCGTCCAGTGACCTT-1	0	0	0	2.14983	1.80099	0	0	0	0	0	0	3.95082
ccRCC1_ATCGTCCGTTCCATTT-1	0	0	0	0	1.72538	0	0	0	0	0	0	1.72538
ccRCC1_ATCGTCCTCCGTGGCA-1	1.23294	0	1.7686	2.11553	1.7686	0	0	0	0	0	0	6.88567
ccRCC1_ATCGTGACATGAGTAA-1	0	0	0	1.28077	2.63885	0	0	0	0	0	0	3.91963
ccRCC1_ATCGTGAGTATGCTTG-1	0.95561	0	0	1.75799	1.43521	0	0	0	0	0	0	4.14881
ccRCC1_ATCGTGATCCACCTCA-1	1.02974	0	1.02974	2.1043	2.1043	0	0	0	0	0	0	6.26809
ccRCC1_ATCGTGATCCGGCAGT-1	0	0	0	0	0	0	0	0	0	0	0	0
ccRCC1_ATCTCTAAGAAACCAT-1	1.5792	0	0.825796	2.16357	2.52998	0	0	0	0	0	0	7.09855
ccRCC1_ATCTCTAAGATTGCGG-1	1.70729	0	0	2.44518	2.44518	0	0.918155	0	0	0	0	7.51581
ccRCC1_ATCTCTAAGCGTCAGA-1	1.20213	0	0	1.73244	1.73244	0	0	0	0	0	0	4.667
ccRCC1_ATCTCTAAGCTGAGCA-1	1.49305	0	0	0	3.07749	0	1.49305	0	0	0	0	6.0636
ccRCC1_ATCTCTAAGTACAACA-1	0	0	1.05524	2.13896	1.55716	0	0	0	0	0	0	4.75136
ccRCC1_ATCTCTAAGTATTCCG-1	1.93087	0	0	1.93087	2.86263	0	0	0	0	0	0	6.72438
ccRCC1_ATCTCTAAGTCCTGCG-1	0.958277	0	0.958277	0.958277	1.76158	0	0	0	0	0	0	4.63641
ccRCC1_ATCTCTAAGTGGTTCT-1	2.99871	0	0.951005	2.35422	2.49471	0	0	0	0	0	0	8.79864
ccRCC1_ATCTCTAGTAAGTTGA-1	0	0	0	2.3043	1.38772	0	0	0	0	0	0	3.69202
ccRCC1_ATCTCTAGTCGCAGTC-1	1.62073	0	0	0	0	0	0	0	0	0	0	1.62073
ccRCC1_ATCTCTAGTTTGGGAG-1	0	0	0	0.99329	1.48165	0	0	0	0	0	0	2.47494
ccRCC1_ATCTCTATCGGTCATA-1	2.34517	0	0	1.93108	2.92803	0	0.779042	0	0	0	0	7.98332
ccRCC1_ATCTCTATCGTGAGAG-1	0	0	2.02271	2.02271	2.02271	0	1.15885	0	0	0	0	7.22699
ccRCC1_ATCTCTATCTCATTTG-1	1.71428	0	0	2.05784	2.05784	0	0	0	0	0	0	5.82997
ccRCC1_ATCTTCAAGCGATGCA-1	0	0	0	1.59865	2.18523	0	0	0	0	0	0	3.78387
ccRCC1_ATCTTCAAGCGATTCT-1	1.01319	0	2.08163	1.83468	2.27951	0	0	0	0	0	0	7.20903
ccRCC1_ATCTTCAAGGTCGTCC-1	0	0	0	0	3.0541	0	0	0	0	0	0	3.0541
ccRCC1_ATCTTCAAGTCTTCCC-1	0	0	1.11432	2.41926	2.21812	0	0	0	0	0	0	5.7517
ccRCC1_ATCTTCACAAAGGCAC-1	1.62008	0	0	1.62008	0	0	0	0	0	0	0	3.24016
ccRCC1_ATCTTCACATTGTAGC-1	1.41699	0	0	2.43498	2.2335	0	2.7461	0	0	0	0	8.83157
ccRCC1_ATCTTCAGTGTGTTTG-1	1.04247	0	0	1.54168	1.54168	0	0	0	0	0	0	4.12582
ccRCC1_ATGAAAGCAAAGAACT-1	0.604512	0	0.978595	1.46359	1.46359	0	0	0	0	0	0	4.51028
ccRCC1_ATGAAAGCAGAACTTC-1	1.73311	0	1.2027	1.73311	2.33374	0	0	0	0	0	0	7.00265
ccRCC1_ATGAAAGCATTGAGGG-1	1.44784	0	0	2.09908	2.54272	0	0	0	0	0	0	6.08964
ccRCC1_ATGAAAGGTAACTAAG-1	0	0	0	0	2.11938	0	0	0	0	0	0	2.11938
ccRCC1_ATGAAAGGTAGCGTCC-1	2.00936	1.14831	0	2.46507	2.00936	0	1.14831	0	0	0	0	8.78041
ccRCC1_ATGAAAGGTATTGCCA-1	1.78961	0	0	2.6003	2.31679	0	0	0	0	0	0	6.7067
ccRCC1_ATGAAAGGTGCAACGA-1	1.82045	0	1.27741	1.27741	2.30813	0	0	0	0	0	0	6.6834
ccRCC1_ATGAAAGTCAGCCCAG-1	1.76679	0	1.76679	0	3.01593	0	0	0	0	0	0	6.5495
ccRCC1_ATGAAAGTCATGCCGG-1	0	0	0	1.35717	0.893057	0	0	0	0	0	0	2.25022
ccRCC1_ATGAAAGTCCCATACC-1	0	0	0	2.16357	1.27184	0	0	0	0	0	0	3.43541
ccRCC1_ATGAAAGTCGTAGGGA-1	1.66454	0	1.3495	2.51947	2.72638	0	0	0	0	0	0	8.25991
ccRCC1_ATGAAAGTCTGATTCT-1	1.72614	0	0	1.19679	2.07045	0	0	0	0	0	0	4.99338
ccRCC1_ATGACCAAGAAATCCA-1	1.70035	0	0	2.29775	2.46318	0	0.639311	0	0	0	0	7.10059
ccRCC1_ATGACCAAGAACCCGA-1	1.79709	0	0.814488	1.5632	1.98652	0	0	0	0	0	0	6.16129
ccRCC1_ATGACCAAGATGTAGT-1	0	0	0	1.86057	1.70889	0	0	0	0	0	0	3.56946
ccRCC1_ATGACCAAGTGAATAC-1	0	0	0	2.84077	0	0	0	0	0	0	0	2.84077
ccRCC1_ATGACCAGTATTGACC-1	1.62749	0	0.860227	1.31571	1.31571	0	0	0	0	0	0	5.11914
ccRCC1_ATGACCAGTGGCAACA-1	0	0	1.02772	2.29993	2.10154	0	0	0	0	0	0	5.42919
ccRCC1_ATGACCATCAGAGCGA-1	1.1534	0	0.73452	1.85979	2.26963	0	0	0	0	0	0	6.01735
ccRCC1_ATGACCATCAGGAACG-1	1.96132	0	1.39979	2.41424	2.21321	0	0	0	0	0	0	7.98856
ccRCC1_ATGACCATCGCAGTGC-1	1.59207	0	2.1779	1.59207	0	0	0	0	0	0	0	5.36204
ccRCC1_ATGAGGGAGGAATTAC-1	0	0	1.19921	2.32923	2.07349	0	1.19921	0	0	0	0	6.80113
ccRCC1_ATGAGGGAGTTGGGAC-1	1.11035	0	0	2.09482	1.39949	0	0	0	0	0	0	4.60465
ccRCC1_ATGAGGGCAAACCATC-1	0.885793	0	0	1.74915	2.81385	0	2.39556	0	0	0	0	7.84435
ccRCC1_ATGAGGGCACCCGTAG-1	1.16892	0	0	1.46506	2.03543	0	0	0	0	0	0	4.66941
ccRCC1_ATGAGGGTCCTCACGT-1	1.22304	0	0	1.757	2.10322	0	1.22304	0	0	0	0	6.3063
ccRCC1_ATGAGGGTCGGCTTGG-1	2.62615	0	0	0	2.62615	0	0	0	0	0	0	5.25231
ccRCC1_ATGAGTCAGGTGCAGT-1	1.41659	0	0	1.41659	2.33883	0	0	0	0	0	0	5.17202
ccRCC1_ATGAGTCAGTGTTCAC-1	0.991154	0	0	1.47903	2.05122	0	0	0	0	0	0	4.5214
ccRCC1_ATGAGTCCATTAGGAA-1	2.75421	0	0	0	1.87422	0	2.12278	0	0	0	0	6.7512
ccRCC1_ATGAGTCGTAGCACGA-1	2.06775	0	0.867691	2.48917	2.36742	0	0	0	0	0	0	7.79203
ccRCC1_ATGAGTCGTTCTAAGC-1	1.97207	0	1.11902	1.63388	2.86191	0	0	0	0	0	0	7.58688
ccRCC1_ATGAGTCGTTGCATTG-1	0.970836	0	0	2.02295	2.02295	0	0	0	0	0	0	5.01674
ccRCC1_ATGAGTCTCAAGGCTT-1	2.26895	0	0	1.35835	2.40822	0	0	0	0	0	0	6.03552
ccRCC1_ATGAGTCTCCACTTCG-1	0.922333	0	0	2.57423	2.45153	0	0	0	0	0	0	5.94809
ccRCC1_ATGAGTCTCTGGGAGA-1	0	0	0	1.89915	1.89915	0	0	0	0	0	0	3.7983
ccRCC1_ATGATCGAGCGGCTCT-1	0	0	0	1.38614	2.30241	0	1.38614	0	0	0	0	5.07469
ccRCC1_ATGATCGCACACGGTC-1	0	0	0	2.01441	2.01441	0	1.15229	0	0	0	0	5.18112
ccRCC1_ATGATCGGTGTCCTAA-1	1.20002	0	0	2.33027	2.0745	0	0	0	0	0	0	5.60479
ccRCC1_ATGATCGTCCGAGCTG-1	0	0	0	3.29113	0	0	2.63452	0	0	0	0	5.92565
ccRCC1_ATGATCGTCGCAAGAG-1	2.19794	0	0	1.29987	1.8465	0	0	0	0	0	0	5.3443
ccRCC1_ATGATCGTCGCTAAAC-1	1.35824	0	1.35824	2.26882	1.35824	0	0	0	0	0	0	6.34354
ccRCC1_ATGATCGTCTGAACGT-1	1.91403	0	1.35845	2.10723	3.1831	0	1.67434	0	0	0	0	10.2371
ccRCC1_ATGCATGAGACGGAAA-1	1.43314	0	0	2.19495	2.83081	0	0	0	0	0	0	6.4589
ccRCC1_ATGCATGAGCTGCGAA-1	2.90239	0	1.49145	2.42751	2.06522	0	0	0	0	0	0	8.88657
ccRCC1_ATGCATGCAATTCTTC-1	1.93603	0	0	1.37766	1.37766	0	1.93603	0	0	0	0	6.62738
ccRCC1_ATGCATGGTACAATAG-1	1.20148	0	0.771274	2.33216	1.73167	0	0	0	0	0	0	6.03659
ccRCC1_ATGCATGTCCACAGGC-1	2.56709	0	0	1.75978	2.10617	0	0	0	0	0	0	6.43305
ccRCC1_ATGCATGTCGCGGTAC-1	0	0	0	1.31801	2.48022	0	1.31801	0	0	0	0	5.11624
ccRCC1_ATGCATGTCGTTCATT-1	1.07657	1.07657	0	1.07657	1.91749	0	0	0	0	0	0	5.14721
ccRCC1_ATGCCTCAGCACACCC-1	1.29919	0	0	2.03677	1.60933	0	0.847222	0	0	0	0	5.7925
ccRCC1_ATGCCTCAGGAAAGGT-1	2.03804	0	0	1.79287	2.5402	0	0	0	0	0	0	6.37112
ccRCC1_ATGCCTCCACGTTGGC-1	1.54061	0	0.944587	2.18141	2.44046	0	1.91148	0	0	0	0	9.01854
ccRCC1_ATGCCTCGTAACTTCG-1	1.43204	0	0	1.43204	2.62097	0	0	0	0	0	0	5.48506
ccRCC1_ATGCCTCGTAGATTGA-1	0.974211	0	0	1.45819	2.22412	0	0.974211	0	0	0	0	5.63073
ccRCC1_ATGCCTCGTATCGCGC-1	1.97439	0	0	2.97586	2.42807	0	0	0	0	0	0	7.37832
ccRCC1_ATGCCTCTCGAAGGAC-1	1.84412	0	0	1.65976	3.00376	0	0	0	0	0	0	6.50764
ccRCC1_ATGCCTCTCGGCCCAA-1	1.30308	0	0	1.7389	2.40264	0	1.10209	0	0	0	0	6.5467
ccRCC1_ATGCCTCTCTGCGTCT-1	2.04223	0	1.10272	1.61436	2.62066	0	0	0	0	0	0	7.37998
ccRCC1_ATGCGATCACCTAAAC-1	0	0	0	1.99858	0.953449	0	0	0	0	0	0	2.95203
ccRCC1_ATGCGATCAGAACTCT-1	2.23272	0	1.12535	1.87949	2.15541	0	0.526957	0	0	0	0	7.91994
ccRCC1_ATGCGATGTTCCGCTT-1	1.10492	0	0	1.10492	2.20562	0	1.10492	0	0	0	0	5.52038
ccRCC1_ATGCGATTCATGCGGC-1	1.93985	0	0	1.38099	1.93985	0	0	0	0	0	0	5.26069
ccRCC1_ATGCGATTCGAACCAT-1	1.49627	0	0	1.49627	1.49627	0	0	0	0	0	0	4.48881
ccRCC1_ATGCGATTCGGCTGGT-1	0	0	0	1.93857	0	0	0	0	0	0	0	1.93857
ccRCC1_ATGCGATTCTTCCAGC-1	0	0	0	0	0	0	0	0	0	0	0	0
ccRCC1_ATGGAGGAGATGCGAC-1	0	0	0	0	1.48323	0	0	0	0	0	0	1.48323
ccRCC1_ATGGAGGAGATTCGAA-1	0.867371	0	0	2.36692	2.69506	0	0	0	0	0	0	5.92935
ccRCC1_ATGGAGGCAAAGTGTA-1	1.05026	0	0	1.8833	2.13222	0	0	0	0	0	0	5.06578
ccRCC1_ATGGAGGCACAAGCTT-1	1.22593	0	0	1.76038	1.85887	0	0	0	0	0	0	4.84517
ccRCC1_ATGGAGGCACATAACC-1	0	0	1.67493	2.64014	1.67493	0	0	0	0	0	0	5.98999
ccRCC1_ATGGAGGCATGAGATA-1	1.48918	0	0	2.26006	1.81649	0	0	0	0	0	0	5.56573
ccRCC1_ATGGAGGGTACTTCCC-1	0	0	0	1.2195	1.2195	0	0	0	0	0	0	2.439
ccRCC1_ATGGAGGGTCCCACGA-1	0	0	0	2.06929	2.26686	0	0	0	0	0	0	4.33615
ccRCC1_ATGGAGGGTCGCATCG-1	0	0	0	2.56754	1.76018	0	0	0	0	0	0	4.32772
ccRCC1_ATGGAGGGTGGACTAG-1	0	0	0	0	0	0	0	0	0	0	0	0
ccRCC1_ATGGAGGTCAAACGAA-1	0.994683	0	0	1.48336	2.05611	0	0	0	0	0	0	4.53415
ccRCC1_ATGGAGGTCATAGACC-1	1.33282	0	1.33282	2.70529	1.33282	0	0	0	0	0	0	6.70376
ccRCC1_ATGGAGGTCATGAGGG-1	1.53165	0	1.53165	1.53165	1.53165	0	0	0	0	0	0	6.12661
ccRCC1_ATGGAGGTCCGGGACT-1	0	0	0	0	1.94497	0	0	0	0	0	0	1.94497
ccRCC1_ATGGATCAGGAAGTAG-1	1.83314	0	1.83314	1.28833	2.18383	0	0	0	0	0	0	7.13844
ccRCC1_ATGGATCAGGTAGGCT-1	0	0	0	1.1572	2.91497	0	0	0	0	0	0	4.07217
ccRCC1_ATGGATCAGTACAGAT-1	1.31821	0	0.862199	2.58891	2.22031	0	0.862199	0	0	0	0	7.85183
ccRCC1_ATGGATCAGTCATGAA-1	0.692648	0	1.38554	1.79093	2.19634	0	0	0	0	0	0	6.06546
ccRCC1_ATGGATCCAAGCACAG-1	1.35674	0	0	1.35674	2.52845	0	0	0	0	0	0	5.24192
ccRCC1_ATGGATCCACTATCCC-1	0.940032	0.940032	0	2.60124	2.89926	0	0	0	0	0	0	7.38057
ccRCC1_ATGGATCCATAGGCGA-1	0	0	0	1.21149	2.08883	0	0	0	0	0	0	3.30032
ccRCC1_ATGGATCCATCCGGCA-1	1.5291	0	0	2.47166	1.5291	0	0	0	0	0	0	5.52986
ccRCC1_ATGGATCGTACCGCGT-1	0	0	0	2.04183	2.87704	0	0	0	0	0	0	4.91887
ccRCC1_ATGGATCGTGAATGAT-1	1.03856	0	1.03856	0	2.62293	0	0	0	0	0	0	4.70006
ccRCC1_ATGGATCGTGGTCTCG-1	1.74656	0	0	1.74656	1.74656	0	0	0	0	0	0	5.23968
ccRCC1_ATGGATCGTGTATTGC-1	1.20835	0	0	1.73975	1.20835	0	1.20835	0	0	0	0	5.36481
ccRCC1_ATGGATCGTTAGAAGT-1	1.16096	0	0	2.48198	2.02537	0	0	0	0	0	0	5.66831
ccRCC1_ATGGGAGAGGTAAAGG-1	1.15185	0	0	2.63793	2.01385	0	0	0	0	0	0	5.80363
ccRCC1_ATGGGAGAGTAGCTCT-1	1.61426	0	0	2.20258	1.61426	0	0	0	0	0	0	5.43109
ccRCC1_ATGGGAGCAAAGCACG-1	1.38122	0	0	0	1.38122	0	0	0	0	0	0	2.76243
ccRCC1_ATGGGAGCACAGTCCG-1	1.45377	0	0	1.77814	0.970632	0	2.52391	0	0	0	0	6.72646
ccRCC1_ATGGGAGGTCTCCTGT-1	0	0	1.11874	1.63355	2.42525	0	0	1.11874	0	0	0	6.29628
ccRCC1_ATGGGAGGTGGAACAC-1	1.16534	0	0	1.16534	1.68899	0	0	0	0	0	0	4.01968
ccRCC1_ATGGGAGTCACTACTT-1	0	0	1.44839	1.44839	1.44839	1.44839	0	0	0	0	0	5.79357
ccRCC1_ATGGGAGTCATTTGTC-1	1.75265	0	0	0	1.75265	0	0	0	0	0	0	3.50529
ccRCC1_ATGGGAGTCCTGTAGA-1	1.14319	0	0	1.4363	2.13755	0	0.726764	0	0	0	0	5.44381
ccRCC1_ATGGGAGTCGACGATT-1	0	0	0	1.55612	1.55612	0	0	0	0	0	0	3.11225
ccRCC1_ATGGGAGTCTTCCGTG-1	1.55274	0	0	0	2.76617	0	2.49924	0	0	0	0	6.81814
ccRCC1_ATGGGTTAGAAATGGG-1	0	0	0	0	1.73956	0	1.73956	0	0	0	0	3.47912
ccRCC1_ATGGGTTAGGCCACCT-1	0	0	0.913033	1.94125	2.43739	0	1.38222	0	0	0	0	6.67389
ccRCC1_ATGGGTTGTCCGTACG-1	1.92921	0	1.92921	1.92921	1.3717	0	0	0	0	0	0	7.15933
ccRCC1_ATGGGTTGTGTTGCCG-1	0.781476	0	0.465209	1.6383	1.84548	0	0.465209	0	0	0	0	5.19567
ccRCC1_ATGGGTTGTTGCATCA-1	1.93832	0	0	3.08259	2.93605	0	1.93832	0	0	0	0	9.89527
ccRCC1_ATGGGTTTCGTCAACA-1	0.716434	0	0	1.9855	1.83028	0	0	0	0	0	0	4.53221
ccRCC1_ATGGTTGCAGCAGAAC-1	1.20018	0	0	2.21075	1.91719	0	0	0	0	0	0	5.32812
ccRCC1_ATGGTTGCAGCTGTAT-1	2.14649	0	0	0	1.25797	0	0	0	0	0	0	3.40446
ccRCC1_ATGGTTGGTCGAATTC-1	0	0	1.74033	1.74033	2.34166	0	0	0	0	0	0	5.82233
ccRCC1_ATGGTTGTCATCACAG-1	1.28871	0	0	2.02423	2.18429	0	0	0	0	0	0	5.49724
ccRCC1_ATGGTTGTCCACGTGG-1	1.2687	0	0	1.2687	3.06572	0	1.81033	0	0	0	0	7.41346
ccRCC1_ATGGTTGTCGGAACTT-1	1.47727	0	0	2.15259	1.47727	0	0.612608	0	0	0	0	5.71973
ccRCC1_ATGTCCCAGAACAGGA-1	2.46692	0	0	1.30739	2.04657	0	0	0	0	0	0	5.82087
ccRCC1_ATGTCCCAGGTCTGGA-1	1.06573	0	0	2.15313	2.35278	0	0	0	0	0	0	5.57164
ccRCC1_ATGTCCCAGTTCAACC-1	1.6976	0	0	2.29471	2.49749	0	0	0	0	0	0	6.4898
ccRCC1_ATGTCCCAGTTCTACG-1	0	0	0	1.18013	0	0	0	0	0	0	0	1.18013
ccRCC1_ATGTCCCCAAGCGAAC-1	1.92645	0	0	0	0	0	0	0	0	0	0	1.92645
ccRCC1_ATGTCCCCAAGGCTTT-1	1.50005	0	1.0083	2.27261	2.43761	0	1.0083	0	0	0	0	8.22688
ccRCC1_ATGTCCCCACTCAAGT-1	0	0	0	3.19987	0	0	0	0	0	0	0	3.19987
ccRCC1_ATGTCCCCACTGCGTG-1	1.41266	0	1.12208	2.33414	2.51704	0	1.12208	0	0	0	0	8.50802
ccRCC1_ATGTCCCCAGGGAGAG-1	0.517665	0	0.517665	2.13525	2.28395	0	0.517665	0	0	0	0	5.97219
ccRCC1_ATGTCCCCATTAAGCC-1	2.18756	0	1.29139	1.29139	2.18756	0	2.18756	0	0	0	0	9.14547
ccRCC1_ATGTCCCGTAGAATGT-1	0	0	0	0	1.23071	0	0	0	0	0	0	1.23071
ccRCC1_ATGTCCCGTGGAAATT-1	0	0	0	1.7903	1.25151	0	0	0	0	0	0	3.04182
ccRCC1_ATGTCCCTCTCTCGAC-1	0	0	0	2.29568	1.93934	0	0	0	0	0	0	4.23502
ccRCC1_ATGTCCCTCTGGGCCA-1	0	0	0	2.34115	2.34115	0	1.55968	0	0	0	0	6.24198
ccRCC1_ATGTCTTAGATTGAGT-1	1.53052	0	0	1.86111	1.03328	0	1.03328	0	0	0	0	5.45819
ccRCC1_ATGTCTTAGCCAGACA-1	1.52863	0	0	2.10702	1.94873	0	0	0	0	0	0	5.58437
ccRCC1_ATGTCTTAGCGTTCAT-1	1.82786	0	0	1.82786	2.5788	0	0	0	0	0	0	6.23452
ccRCC1_ATGTCTTAGCTCATAC-1	0	0	0	0	0	0	0	0	0	0	0	0
ccRCC1_ATGTCTTCAGGAATAT-1	1.13087	0	1.50346	1.98719	2.91702	0	0	0	0	0	0	7.53855
ccRCC1_ATGTCTTGTCGCAACC-1	1.17207	0	0	1.17207	2.49678	0	0	0	0	0	0	4.84091
ccRCC1_ATGTCTTTCATTGCGA-1	1.25977	0	1.25977	1.25977	1.25977	0	1.25977	0	0	0	0	6.29886
ccRCC1_ATGTCTTTCGTCCTCA-1	0.936623	0	0	1.73237	2.70552	0	0	0	0	0	0	5.37452
ccRCC1_ATTACCTAGGACTATA-1	1.37291	0	0.551988	1.1663	1.69014	0	0.905596	0	0	0	0	5.68693
ccRCC1_ATTACCTCACTAGTAC-1	0.889578	0	0	2.40141	1.79498	0	0	0	0	0	0	5.08597
ccRCC1_ATTACCTGTGAGACGT-1	0.746397	0	0	2.39648	2.98869	0	1.169	0	0	0	0	7.30056
ccRCC1_ATTACCTGTGCCTTTC-1	0	0	0	2.4225	2.4225	0	1.48719	0	0	0	0	6.33219
ccRCC1_ATTACCTGTGTTGATC-1	0	0	0	1.17145	2.66445	0	0	0	0	0	0	3.8359
ccRCC1_ATTACCTTCGAGATAA-1	0.495873	0	0.825868	2.00409	2.36358	0	0.825868	0	0	0	0	6.51528
ccRCC1_ATTACCTTCGTTCCCA-1	1.36623	0	0	0.679819	2.27846	0	0	0	0	0	0	4.32452
ccRCC1_ATTACCTTCTCTCGCA-1	0	0	0	0	2.78915	0	0	0	0	0	0	2.78915
ccRCC1_ATTACTCAGATCGACG-1	1.33231	0	0	1.64571	2.07625	0	0.873339	0	0	0	0	5.9276
ccRCC1_ATTACTCAGCGACAGT-1	0	0	0	2.0861	1.83897	0	0	0	0	0	0	3.92507
ccRCC1_ATTACTCAGTACAGCG-1	1.93441	0	0.781155	2.09235	1.74676	0	0	0	0	0	0	6.55467
ccRCC1_ATTACTCCACGGGCTT-1	1.44096	0	0	1.76424	0.960263	0	0.960263	0	0	0	0	5.12573
ccRCC1_ATTACTCCATCCCGTT-1	1.62793	0	0	2.58626	3.31806	0	0	0	0	0	0	7.53225
ccRCC1_ATTACTCTCCATAGGT-1	0	0	1.04809	2.76112	2.87185	0	3.06218	1.5485	0	0	0	11.2917
ccRCC1_ATTACTCTCGTTCTCG-1	1.71205	0	0	2.05546	2.51372	0	0	0	0	0	0	6.28123
ccRCC1_ATTATCCAGATCCGAG-1	0.97844	0	0.97844	0.97844	1.4634	0	0	0	0	0	0	4.39871
ccRCC1_ATTATCCAGTTAGTGA-1	0.954331	0	0.954331	2.19552	2.49968	0	0	0	0	0	0	6.60386
ccRCC1_ATTATCCCAACCAGAG-1	2.30674	0	0	2.30674	2.30674	0	0	0	0	0	0	6.92021
ccRCC1_ATTATCCCAACCTAAC-1	0	0	0	1.81219	1.662	0	0	0	0	0	0	3.47419
ccRCC1_ATTATCCCACCTCAGG-1	1.98082	0	0	0	1.98082	0	0	0	0	0	0	3.96164
ccRCC1_ATTATCCCATAGCACT-1	0	0	1.14465	0	1.14465	0	0	0	0	0	0	2.28929
ccRCC1_ATTATCCGTGAACCGA-1	1.18201	0	0	2.05191	0	0	0	0	0	0	0	3.23391
ccRCC1_ATTATCCGTTACCGTA-1	1.75127	0	0	2.19014	2.61728	0	0	0	0	0	0	6.55869
ccRCC1_ATTATCCTCAAGAATG-1	1.96416	0	1.23883	1.23883	2.48758	0	0.800112	0	0	0	0	7.72952
ccRCC1_ATTATCCTCACATTGG-1	0	0	0	1.73052	0	0	0	0	0	0	0	1.73052
ccRCC1_ATTATCCTCCTCAGAA-1	0.923338	0	0	1.3951	2.31314	0	0	0	0	0	0	4.63157
ccRCC1_ATTATCCTCGGAGTAG-1	1.76799	0	0	2.37194	0	0	0	0	0	0	0	4.13993
ccRCC1_ATTATCCTCGGTAACT-1	1.16504	0	1.16504	2.28485	2.03053	0	0	0	0	0	0	6.64545
ccRCC1_ATTATCCTCGGTCGAC-1	0	0	0	0	2.33644	0	0	0	0	0	0	2.33644
ccRCC1_ATTATCCTCGTGGTAT-1	0	0	2.0524	2.0524	2.0524	0	0	0	0	0	0	6.1572
ccRCC1_ATTCACTCAAATTGGA-1	1.02531	0	1.5208	1.85063	1.02531	0	0	0	0	0	0	5.42205
ccRCC1_ATTCACTCACATTCTT-1	1.25731	0	0	1.79706	1.47123	0	0	0	0	0	0	4.52559
ccRCC1_ATTCACTTCGCAGAGA-1	0.941269	0	0	0	2.17659	0	0	0	0	0	0	3.11786
ccRCC1_ATTCAGGAGGACAAGA-1	0.953939	0	0	1.43314	1.75574	0	0.953939	0	0	0	0	5.09676
ccRCC1_ATTCAGGAGTAGAGTT-1	0	0	0	0	0	0	0	0	0	0	0	0
ccRCC1_ATTCAGGAGTGCGCTC-1	2.37902	0	1.23796	2.37902	2.12175	0	0	0	0	0	0	8.11775
ccRCC1_ATTCAGGAGTTGTCAC-1	0	0	0	1.5706	2.15397	0	1.5706	0	0	0	0	5.29517
ccRCC1_ATTCAGGCAAGAATGT-1	0	1.15274	2.01498	2.01498	2.26876	0	0	0	0	0	0	7.45145
ccRCC1_ATTCAGGCAAGAGGCT-1	1.8171	0	0	1.27452	1.27452	0	0	0	0	0	0	4.36614
ccRCC1_ATTCAGGCACTACACA-1	1.34845	0	1.90254	1.90254	1.90254	0	0	0	0	0	0	7.05606
ccRCC1_ATTCAGGGTATCCCAA-1	1.28247	0	0	2.17663	1.82633	0	0	0	0	0	0	5.28543
ccRCC1_ATTCAGGGTATCGTGT-1	1.59503	0	0	2.18121	1.59503	0	1.93047	0	0	0	0	7.30175
ccRCC1_ATTCAGGTCAAGAAAC-1	0.813788	0	0	1.79604	1.79604	0	0.813788	0	0	0	0	5.21966
ccRCC1_ATTCAGGTCACTGGGC-1	2.25489	0	0	2.62477	2.25489	0	0	0	0	0	0	7.13455
ccRCC1_ATTCAGGTCAGACCTA-1	1.94548	0	0.915991	2.77212	2.13963	0	0	0	0	0	0	7.77322
ccRCC1_ATTCATCAGAAACTGT-1	0	0	0	1.89778	1.89778	0	0	0	0	0	0	3.79556
ccRCC1_ATTCATCAGCACTTTG-1	0.767544	0	1.19663	1.72595	2.43275	0	0	0	0	0	0	6.12288
ccRCC1_ATTCATCCACCAATTG-1	0	0	0	0	0	0	0	0	0	0	0	0
ccRCC1_ATTCATCCAGGTCAGA-1	2.02556	0	1.16111	2.02556	2.65048	0	0.548789	0	0	0	0	8.4115
ccRCC1_ATTCATCCAGTTAGAA-1	1.21022	0	0.943707	2.18013	2.34343	0	0	0.579275	0	0	0	7.25677
ccRCC1_ATTCATCCATAGATGA-1	1.10008	0	0	1.6112	2.6411	0	0	0	0	0	0	5.35238
ccRCC1_ATTCATCCATCCGGTG-1	0	0	0	1.188	1.188	0	1.188	0	0	0	0	3.56399
ccRCC1_ATTCATCCATGGTGGA-1	2.54647	0	0	1.20967	1.20967	0	0	0	0	0	0	4.96581
ccRCC1_ATTCATCGTACCGGAA-1	1.73621	0	0	1.97885	2.70988	0	0	0	0	0	0	6.42494
ccRCC1_ATTCATCTCAAGGCTT-1	1.31302	0	0	1.86172	1.62454	0	0	0	0	0	0	4.79928
ccRCC1_ATTCATCTCCTAGCTC-1	0	0	0	0.89485	1.35942	0	0	0	0	0	0	2.25427
ccRCC1_ATTCATCTCGGATTAC-1	1.01622	0	0	0	1.83868	0	1.01622	0	0	0	0	3.87112
ccRCC1_ATTCCATAGATAACAC-1	2.23099	0	0.869136	2.06993	2.78707	0	0	0	0	0	0	7.95712
ccRCC1_ATTCCATAGATGACAT-1	0	0	0	0	0	0	0	0	0	0	0	0
ccRCC1_ATTCCATAGTAGGATT-1	1.20442	0	0.773531	1.92235	1.73512	0	0.773531	0	0	0	0	6.40895
ccRCC1_ATTCCATCAAAGAACT-1	1.50657	0	0	1.83527	2.58696	0	1.01364	0	0	0	0	6.94245
ccRCC1_ATTCCATCAACCAATC-1	1.60603	0	0	2.03318	2.33153	0	0.844867	0	0	0	0	6.81561
ccRCC1_ATTCCATCAGCTCGGT-1	0.911651	0	0.911651	1.38049	1.93928	0	0.911651	0	0	0	0	6.05472
ccRCC1_ATTCCATCATAATCGC-1	1.8353	0	0	1.42557	1.99067	0	0	0	0	0	0	5.25154
ccRCC1_ATTCCATCATCATTTC-1	1.56729	0	0	2.51615	1.56729	0	1.56729	0	0	0	0	7.21802
ccRCC1_ATTCCATGTGCTGCAC-1	2.02924	0	0	2.53088	3.03615	0	0	0	0	0	0	7.59626
ccRCC1_ATTCCCGCAAGCGCAA-1	1.5756	0	0	1.5756	2.5258	0	0	0	0	0	0	5.67699
ccRCC1_ATTCCCGCAGAGTGTG-1	0	0	0	2.37946	2.12218	0	2.12218	0	0	0	0	6.62383
ccRCC1_ATTCCCGCAGGCTATT-1	0	0	0	0	1.30513	0	0	0	0	0	0	1.30513
ccRCC1_ATTCCCGGTATGGTTC-1	0	0.950615	0	1.42902	1.42902	0	0	0	0	0	0	3.80865
ccRCC1_ATTCCCGGTCCCTCAT-1	1.2054	0	0	1.73628	1.2054	0	0	0	0	0	0	4.14707
ccRCC1_ATTCCCGGTCCTTGTC-1	0	0	0	0	0	0	0	0	0	0	0	0
ccRCC1_ATTCCCGGTCTACACA-1	0	0	0	1.97545	2.22785	0	0	0	0	0	0	4.2033
ccRCC1_ATTCCCGGTCTGATAC-1	0	0	0	3.04643	0	0	0	0	0	0	0	3.04643
ccRCC1_ATTCCCGGTGCGTTTA-1	1.72919	0	0	1.9162	0.769653	0	0.769653	0	0	0	0	5.18469
ccRCC1_ATTCCCGTCACCTTAT-1	1.59622	0.445999	0.753349	1.59622	2.30187	0	0.445999	0	0	0	0	7.13966
ccRCC1_ATTCCCGTCGAGCTGC-1	1.86667	0	0	1.62925	2.35771	0	0	0	0	0	0	5.85363
ccRCC1_ATTCCCGTCGCCAACG-1	0.6598	0	0.6598	2.57621	2.64487	0	0	0	0	0	0	6.54069
ccRCC1_ATTCCTAAGAAGCTCG-1	1.7759	0	0.800382	2.26017	1.96459	0	0.800382	0	0	0	0	7.60142
ccRCC1_ATTCCTAAGGCCCGTT-1	2.08409	0	0	2.4472	2.28204	0	2.08409	0	0	0	0	8.89742
ccRCC1_ATTCCTACAAAGCACG-1	0	0	1.4312	1.75363	2.49675	0	0	0	0	0	0	5.68158
ccRCC1_ATTCCTACACTGCACG-1	0	0	0	1.42469	1.98967	0	0	0	0	0	0	3.41436
ccRCC1_ATTCCTACAGCAAGAC-1	0	1.90181	0	1.90181	1.90181	0	0	0	0	0	0	5.70543
ccRCC1_ATTCCTACATAACAGA-1	2.82946	1.09595	0	2.56126	3.04072	0	0	0	0	0	0	9.5274
ccRCC1_ATTCCTACATCCCGTT-1	1.1955	0	0	2.06884	2.69674	0	0	0	0	0	0	5.96108
ccRCC1_ATTCCTAGTCGAACAG-1	1.6112	0	0	3.1376	1.9478	0	0	0	0	0	0	6.6966
ccRCC1_ATTCCTAGTGTAACGG-1	0.808438	0	1.24956	2.13611	2.13611	0	0	0.808438	0	0	0	7.13865
ccRCC1_ATTCCTATCGGACCAC-1	1.21066	0	0	1.74247	0	0	1.21066	0	0	0	0	4.1638
ccRCC1_ATTCGTTAGCGCCTAC-1	0	0	1.45869	1.78347	2.38885	0	0	0	0	0	0	5.63102
ccRCC1_ATTCGTTCACTATCGA-1	0.974006	0	0	2.02738	2.02738	0	0	0	0	0	0	5.02876
ccRCC1_ATTCGTTCATACTGTG-1	0.81093	0	0	1.25276	2.3979	0	0.81093	0	0	0	0	5.27252
ccRCC1_ATTCGTTGTAGATCGG-1	0	0	0	2.04212	2.04212	0	0	0	0	0	0	4.08423
ccRCC1_ATTCGTTGTGCGGCTT-1	1.43753	0	0	0	2.00425	0	0	0	0	0	0	3.44178
ccRCC1_ATTCGTTGTTCATCTT-1	0.728479	0	0.728479	2.00574	2.2592	0	0.728479	0	0	0	0	6.45037
ccRCC1_ATTCGTTGTTTGTTCT-1	1.9806	0	0	1.73788	1.73788	0	0.940698	0	0	0	0	6.39706
ccRCC1_ATTCGTTTCAAGTAAG-1	0	0.837886	0.837886	0.837886	2.44163	0	0.837886	0	0	0	0	5.79318
ccRCC1_ATTCGTTTCAGACATC-1	2.5258	0	1.90961	0	1.90961	0	1.3546	0	0	0	0	7.69961
ccRCC1_ATTCGTTTCGCATGAT-1	2.05526	0	0	2.05526	2.95267	0	1.18468	0	0	0	0	8.24788
ccRCC1_ATTCTACAGCTCTGTA-1	0.808231	0	0.808231	1.24929	1.97681	0	0	0	0	0	0	4.84256
ccRCC1_ATTCTACAGTAGGGTC-1	1.59817	0	0	1.93384	2.81995	0	1.08923	0	0	0	0	7.44119
ccRCC1_ATTCTACCAAGTCCAT-1	0	0	0.649935	2.22341	2.31788	0	0	0	0	0	0	5.19122
ccRCC1_ATTCTACCAGTGACCC-1	1.67867	0	0	2.17987	2.07612	0	0.62684	0	0	0	0	6.56151
ccRCC1_ATTCTACGTGTGACCC-1	0.909653	0	0	2.43223	2.66383	0	0.909653	0	0	0	0	6.91536
ccRCC1_ATTCTACGTTGCATAC-1	1.59191	0	0	2.17773	1.59191	0	0	0	0	0	0	5.36155
ccRCC1_ATTCTACGTTGCCATA-1	2.26392	0	0	1.66966	2.63412	0	0	0	0	0	0	6.56769
ccRCC1_ATTCTACTCAAGTGGG-1	1.9401	0	0	2.39174	2.39174	0	1.9401	0	0	0	0	8.66368
ccRCC1_ATTCTACTCGCGGTAC-1	1.94074	0	0.557035	2.29716	2.76694	0	0.557035	0.557035	0	0	0	8.67594
ccRCC1_ATTCTACTCTATCACT-1	2.28375	0	0	1.75912	1.61066	0	0	0	0	0	0	5.65352
ccRCC1_ATTCTACTCTCATTAC-1	1.57595	0	0.823493	2.57606	3.00453	0	1.26889	0	0	0	0	9.24892
ccRCC1_ATTCTTGAGTGCTCAT-1	1.37478	0	0	1.37478	1.37478	0	0	0	0	0	0	4.12434
ccRCC1_ATTCTTGCAAATTAGG-1	1.78533	0	0.602634	2.31216	2.76535	0	0.976011	0	0	0	0	8.44148
ccRCC1_ATTCTTGCAAGCAATA-1	1.88614	0	0.658718	1.55377	2.23973	0	0	0	0	0	0	6.33836
ccRCC1_ATTCTTGCAGCTACAT-1	2.21629	0	0	2.21629	2.21629	0	1.62662	0	0	0	0	8.2755
ccRCC1_ATTCTTGCAGTCTACA-1	0	0	0	1.27853	1.27853	0	1.27853	0	0	0	0	3.83558
ccRCC1_ATTCTTGCATACAGCT-1	1.40457	0	0.705367	2.10073	2.21885	0	0	0	0	0	0	6.42951
ccRCC1_ATTCTTGGTAGGGTAC-1	2.08061	0	0	0	1.7357	0	0	0	0	0	0	3.81631
ccRCC1_ATTCTTGGTGCATTAC-1	2.04114	0	2.04114	2.66715	2.81133	0	0	0	0	0	0	9.56076
ccRCC1_ATTCTTGGTGGTTTGT-1	2.33996	0	0	1.98154	2.60327	0	0	0	0	0	0	6.92477
ccRCC1_ATTCTTGTCCATCAGA-1	1.49573	0	0	2.07005	2.07005	0	0	0	0	0	0	5.63583
ccRCC1_ATTGGGTAGAGTCAGC-1	2.27335	0	0	2.13622	1.97724	0	0	0	0	0	0	6.38681
ccRCC1_ATTGGGTAGGGATCGT-1	2.5554	0	0.841399	0.841399	0.841399	0	0.841399	0	0	0	0	5.921
ccRCC1_ATTGGGTAGTTCGCAT-1	1.90327	0	0	2.09614	1.90327	0	0.886631	0	0	0	0	6.7893
ccRCC1_ATTGGGTCAAGTGGGT-1	0	0	1.12643	2.43564	2.23415	0	0	0	0	0	0	5.79623
ccRCC1_ATTGGGTCACATGGTT-1	1.39214	0	0	2.44945	1.95258	0	0	0	0	0	0	5.79417
ccRCC1_ATTGGGTCACCCTGAG-1	1.38189	0	0.912765	1.69994	2.13488	0	0	0	0	0	0	6.12947
[truncated: 28,904 more rows]
