# Supplementary material for: Single-cell RNA-seq integrated with multi-omics reveals SERPINE2 as a target for metastasis in advanced renal cell carcinoma
Source: Cell Death Dis. 2023 Jan 16;14(1):30. doi: 10.1038/s41419-023-05566-w (PMC9842647; doi:10.1038/s41419-023-05566-w)
Supplement: Supplementary file 4 — Table. S2 [file 41419_2023_5566_MOESM4_ESM.xlsx]

## Sheet: Non_marker
Table. S2 Maker annotations
	p_val	avg_logFC	pct.1	pct.2	p_val_adj	cluster	gene
CD3D	0	2.08746	0.737	0.045	0	T_cell	CD3D
TRAC	0	1.89064	0.587	0.048	0	T_cell	TRAC
CD2	0	1.84206	0.657	0.058	0	T_cell	CD2
CD3E	0	1.77636	0.577	0.044	0	T_cell	CD3E
GZMK	0	1.76864	0.414	0.036	0	T_cell	GZMK
TRBC2	0	1.74323	0.647	0.081	0	T_cell	TRBC2
CD3G	0	1.73167	0.503	0.032	0	T_cell	CD3G
CD8A	0	1.57064	0.34	0.024	0	T_cell	CD8A
IL7R	0	1.45897	0.301	0.038	0	T_cell	IL7R
IL32	0	1.43524	0.862	0.243	0	T_cell	IL32
LCK	0	1.41354	0.408	0.046	0	T_cell	LCK
LTB	0	1.4103	0.578	0.116	0	T_cell	LTB
CD27	0	1.40729	0.349	0.043	0	T_cell	CD27
CCL5	0	1.3718	0.667	0.174	0	T_cell	CCL5
GZMA	0	1.34388	0.5	0.088	0	T_cell	GZMA
CD8B	0	1.29578	0.229	0.013	0	T_cell	CD8B
TRBC1	0	1.24749	0.303	0.05	0	T_cell	TRBC1
CD7	0	1.21853	0.421	0.076	0	T_cell	CD7
ACAP1	0	1.21628	0.483	0.115	0	T_cell	ACAP1
NKG7	0	1.20903	0.532	0.14	0	T_cell	NKG7
CST7	0	1.19988	0.438	0.087	0	T_cell	CST7
LAG3	0	1.19221	0.233	0.026	0	T_cell	LAG3
CLEC2D	0	1.15108	0.348	0.07	0	T_cell	CLEC2D
SIT1	0	1.13762	0.243	0.023	0	T_cell	SIT1
CD96	0	1.09978	0.274	0.038	0	T_cell	CD96
SPOCK2	0	1.07499	0.269	0.049	0	T_cell	SPOCK2
BCL11B	0	1.06979	0.198	0.015	0	T_cell	BCL11B
IL2RG	0	1.06691	0.463	0.129	0	T_cell	IL2RG
LAT	0	1.06381	0.247	0.036	0	T_cell	LAT
CD52	0	1.06281	0.716	0.238	0	T_cell	CD52
TBC1D10C	0	1.03949	0.35	0.08	0	T_cell	TBC1D10C
CD6	0	1.01438	0.212	0.019	0	T_cell	CD6
EVL	0	0.999737	0.552	0.209	0	T_cell	EVL
TRAT1	0	0.973083	0.146	0.004	0	T_cell	TRAT1
PDCD1	0	0.898255	0.14	0.004	0	T_cell	PDCD1
CORO1A	0	0.827442	0.637	0.3	0	T_cell	CORO1A
CD74	0	-0.546265	0.658	0.885	0	T_cell	CD74
HLA-DRA	0	-0.983637	0.334	0.786	0	T_cell	HLA-DRA
CST3	0	-1.03223	0.17	0.582	0	T_cell	CST3
IFITM3	0	-1.2551	0.127	0.6	0	T_cell	IFITM3
TYROBP	0	-1.47779	0.056	0.445	0	T_cell	TYROBP
MEF2C	0	-1.48509	0.014	0.405	0	T_cell	MEF2C
FCER1G	0	-1.64761	0.04	0.438	0	T_cell	FCER1G
PTPRC	4.29422e-305	0.737781	0.702	0.39	1.59852e-300	T_cell	PTPRC
THEMIS	3.45247e-304	0.914023	0.16	0.01	1.28518e-299	T_cell	THEMIS
TIGIT	6.25291e-301	0.953586	0.185	0.017	2.32764e-296	T_cell	TIGIT
MARCKS	9.73143e-299	-1.27081	0.053	0.427	3.62253e-294	T_cell	MARCKS
CXCR3	3.4398e-296	1.00346	0.184	0.018	1.28046e-291	T_cell	CXCR3
HCST	7.10025e-295	0.760779	0.656	0.335	2.64307e-290	T_cell	HCST
NPC2	3.24288e-293	-1.03732	0.154	0.543	1.20716e-288	T_cell	NPC2
SIRPG	3.31625e-293	0.863012	0.145	0.007	1.23447e-288	T_cell	SIRPG
A2M	2.1421e-291	-1.50692	0.019	0.362	7.97398e-287	T_cell	A2M
2022-09-01	5.47385e-289	0.983866	0.302	0.068	2.03764e-284	T_cell	2022-09-01
GZMM	1.56461e-287	0.945707	0.282	0.056	5.82426e-283	T_cell	GZMM
CEBPD	2.99475e-285	-1.34837	0.076	0.433	1.1148e-280	T_cell	CEBPD
RAC2	2.52195e-284	0.849522	0.534	0.23	9.38798e-280	T_cell	RAC2
TRAF3IP3	8.28615e-283	0.99699	0.373	0.11	3.08452e-278	T_cell	TRAF3IP3
SKAP1	5.47527e-280	0.922971	0.243	0.042	2.03817e-275	T_cell	SKAP1
PSAP	7.18546e-273	-0.833817	0.256	0.636	2.67479e-268	T_cell	PSAP
CD247	7.93939e-270	0.875174	0.288	0.063	2.95544e-265	T_cell	CD247
CD14	5.77474e-264	-1.41709	0.025	0.348	2.14965e-259	T_cell	CD14
GRN	2.77285e-263	-1.02081	0.095	0.453	1.03219e-258	T_cell	GRN
IFNG	1.75728e-261	0.981441	0.154	0.013	6.54148e-257	T_cell	IFNG
LYZ	1.22044e-257	-1.49912	0.033	0.352	4.54309e-253	T_cell	LYZ
RASGRP1	2.81007e-255	0.961799	0.214	0.036	1.04605e-250	T_cell	RASGRP1
SGK1	2.93018e-252	-1.25218	0.049	0.374	1.09076e-247	T_cell	SGK1
SH2D1A	2.33237e-250	0.882316	0.171	0.02	8.68224e-246	T_cell	SH2D1A
TCF4	1.07779e-247	-1.29336	0.009	0.307	4.01206e-243	T_cell	TCF4
RPS29	7.59773e-236	1.05631	0.247	0.054	2.82826e-231	T_cell	RPS29
GLUL	3.93857e-231	-1.24939	0.087	0.394	1.46613e-226	T_cell	GLUL
RPL13	3.51819e-230	1.03743	0.261	0.062	1.30965e-225	T_cell	RPL13
HLA-DRB1	4.8979e-228	-0.651016	0.351	0.695	1.82324e-223	T_cell	HLA-DRB1
RPS27A	3.09471e-227	1.02642	0.255	0.06	1.15201e-222	T_cell	RPS27A
PTPN7	6.55291e-227	0.966561	0.3	0.086	2.43932e-222	T_cell	PTPN7
IKZF3	1.03435e-226	0.916755	0.277	0.072	3.85038e-222	T_cell	IKZF3
RPL13A	1.41031e-225	1.02008	0.259	0.062	5.24986e-221	T_cell	RPL13A
RPS18	3.33948e-224	1.01279	0.257	0.061	1.24312e-219	T_cell	RPS18
RPS2	3.65212e-224	1.01117	0.257	0.061	1.3595e-219	T_cell	RPS2
RPL28	5.4237e-224	1.02053	0.251	0.059	2.01897e-219	T_cell	RPL28
RPL41	9.76132e-223	1.0075	0.261	0.063	3.63365e-218	T_cell	RPL41
PYHIN1	1.06962e-222	0.891228	0.205	0.037	3.98166e-218	T_cell	PYHIN1
MS4A6A	2.00278e-222	-1.26278	0.047	0.339	7.45536e-218	T_cell	MS4A6A
GSN	3.74022e-222	-1.22297	0.017	0.297	1.3923e-217	T_cell	GSN
RPS3	1.09772e-221	1.01801	0.251	0.059	4.08626e-217	T_cell	RPS3
CTSZ	1.78929e-221	-1.03461	0.096	0.407	6.66064e-217	T_cell	CTSZ
RPS27	2.30681e-221	1.02218	0.254	0.061	8.5871e-217	T_cell	RPS27
RPL19	3.8104e-221	1.00508	0.253	0.06	1.41842e-216	T_cell	RPL19
ZAP70	7.31363e-221	0.854124	0.182	0.029	2.7225e-216	T_cell	ZAP70
GRAP2	1.52188e-220	0.790156	0.142	0.015	5.6652e-216	T_cell	GRAP2
RPS15A	6.47565e-220	1.01737	0.249	0.059	2.41056e-215	T_cell	RPS15A
RPL11	1.038e-219	1.00004	0.252	0.06	3.86396e-215	T_cell	RPL11
RPL15	2.37699e-219	0.994361	0.244	0.056	8.84836e-215	T_cell	RPL15
RPLP1	2.58977e-219	0.990188	0.26	0.064	9.64041e-215	T_cell	RPLP1
RPLP2	2.98317e-219	1.00679	0.25	0.059	1.11048e-214	T_cell	RPLP2
RPL3	5.46093e-219	1.00769	0.254	0.061	2.03283e-214	T_cell	RPL3
CTSB	1.67441e-218	-0.921027	0.193	0.505	6.23298e-214	T_cell	CTSB
RPL10	5.05665e-218	0.988612	0.26	0.064	1.88234e-213	T_cell	RPL10
RPS12	1.77427e-217	1.01031	0.247	0.058	6.60471e-213	T_cell	RPS12
RPL23A	2.19458e-217	1.00325	0.249	0.06	8.16933e-213	T_cell	RPL23A
RPL27A	2.29628e-217	0.992531	0.248	0.059	8.54789e-213	T_cell	RPL27A
RPS6	1.94253e-216	0.999679	0.251	0.06	7.23108e-212	T_cell	RPS6
RPS14	2.03085e-216	0.991349	0.255	0.062	7.55984e-212	T_cell	RPS14
RPS19	4.14183e-216	0.989938	0.255	0.062	1.5418e-211	T_cell	RPS19
RPL32	9.0368e-216	0.993009	0.25	0.06	3.36395e-211	T_cell	RPL32
CTSW	1.30099e-215	0.838838	0.274	0.071	4.84294e-211	T_cell	CTSW
RPL34	1.32921e-215	0.997135	0.25	0.06	4.94798e-211	T_cell	RPL34
SH2D2A	4.24129e-214	0.796771	0.152	0.019	1.57882e-209	T_cell	SH2D2A
RPL10A	8.63356e-214	0.992668	0.239	0.055	3.21384e-209	T_cell	RPL10A
RPL36	1.02207e-213	0.987839	0.233	0.053	3.80467e-209	T_cell	RPL36
RPS4X	1.39249e-213	0.990365	0.245	0.058	5.18353e-209	T_cell	RPS4X
RPL18A	7.8098e-213	0.982507	0.247	0.059	2.9072e-208	T_cell	RPL18A
GPR171	1.17731e-212	0.778717	0.13	0.012	4.38254e-208	T_cell	GPR171
RPS20	1.73643e-212	0.990979	0.236	0.055	6.46385e-208	T_cell	RPS20
ETS2	4.68715e-212	-1.30388	0.022	0.291	1.74479e-207	T_cell	ETS2
RPL39	6.17128e-212	0.9788	0.236	0.054	2.29726e-207	T_cell	RPL39
RPL12	8.19304e-212	0.972696	0.24	0.056	3.04986e-207	T_cell	RPL12
RPL9	1.92523e-211	0.988364	0.232	0.053	7.16668e-207	T_cell	RPL9
RPS15	2.29225e-211	0.98769	0.246	0.059	8.53291e-207	T_cell	RPS15
RPS7	5.02533e-211	0.987342	0.235	0.054	1.87068e-206	T_cell	RPS7
RPL35A	9.74768e-211	0.977708	0.239	0.056	3.62857e-206	T_cell	RPL35A
STK17A	5.08849e-210	0.820156	0.365	0.13	1.89419e-205	T_cell	STK17A
RPS16	5.24411e-210	0.975274	0.238	0.056	1.95212e-205	T_cell	RPS16
RPS23	1.15352e-209	0.973967	0.24	0.057	4.29399e-205	T_cell	RPS23
HLA-DQB1	3.3769e-209	-0.985948	0.124	0.431	1.25705e-204	T_cell	HLA-DQB1
APOBEC3G	4.59812e-209	0.868295	0.337	0.115	1.71165e-204	T_cell	APOBEC3G
RPL21	1.65826e-208	0.978692	0.248	0.061	6.17288e-204	T_cell	RPL21
RPS8	1.82627e-208	0.978944	0.241	0.058	6.79828e-204	T_cell	RPS8
RPS5	4.00469e-208	0.972662	0.233	0.054	1.49074e-203	T_cell	RPS5
RPL30	6.87716e-208	0.971052	0.24	0.057	2.56002e-203	T_cell	RPL30
FCGR3A	1.1303e-207	-1.19161	0.034	0.312	4.20753e-203	T_cell	FCGR3A
ENG	1.61391e-207	-1.21031	0.029	0.3	6.00779e-203	T_cell	ENG
RPS21	4.36881e-207	0.968527	0.216	0.046	1.62629e-202	T_cell	RPS21
RPL8	2.29626e-206	0.960187	0.239	0.057	8.54783e-202	T_cell	RPL8
RPL26	2.32108e-206	0.958385	0.239	0.057	8.64024e-202	T_cell	RPL26
RPL6	2.62095e-206	0.972283	0.232	0.054	9.75648e-202	T_cell	RPL6
RARRES3	4.27009e-206	0.729482	0.544	0.293	1.58954e-201	T_cell	RARRES3
FCGRT	5.42517e-206	-1.03798	0.048	0.333	2.01952e-201	T_cell	FCGRT
RPS28	3.63075e-205	0.959614	0.239	0.058	1.35155e-200	T_cell	RPS28
SPI1	8.44031e-205	-1.22376	0.012	0.272	3.1419e-200	T_cell	SPI1
TIMP2	9.8325e-205	-1.02653	0.028	0.3	3.66015e-200	T_cell	TIMP2
RPL18	1.01992e-204	0.962223	0.236	0.056	3.79667e-200	T_cell	RPL18
RPSA	2.59336e-204	0.980973	0.215	0.047	9.6538e-200	T_cell	RPSA
RPL27	2.64972e-204	0.959277	0.228	0.052	9.86358e-200	T_cell	RPL27
RPS25	4.0622e-203	0.966134	0.223	0.051	1.51215e-198	T_cell	RPS25
LMO2	6.24203e-203	-1.21945	0.006	0.258	2.3236e-198	T_cell	LMO2
RPS9	9.11531e-203	0.967497	0.235	0.056	3.39317e-198	T_cell	RPS9
RPS13	2.33454e-202	0.952375	0.234	0.056	8.69032e-198	T_cell	RPS13
ASAH1	2.68246e-202	-0.96063	0.074	0.369	9.98548e-198	T_cell	ASAH1
RPL35	1.14843e-201	0.962452	0.23	0.054	4.27504e-197	T_cell	RPL35
RPS24	5.85233e-201	0.937076	0.233	0.056	2.17853e-196	T_cell	RPS24
UBA52	1.04278e-200	0.954004	0.224	0.052	3.88175e-196	T_cell	UBA52
FGL2	6.13578e-200	-1.03237	0.055	0.334	2.28405e-195	T_cell	FGL2
CYBB	7.60848e-200	-1.24252	0.009	0.259	2.83226e-195	T_cell	CYBB
RPL7	8.12344e-200	0.958963	0.226	0.053	3.02395e-195	T_cell	RPL7
RPL31	1.49691e-199	0.948848	0.235	0.057	5.57224e-195	T_cell	RPL31
HLA-DPA1	4.96909e-199	-0.635848	0.38	0.677	1.84974e-194	T_cell	HLA-DPA1
IER3	1.10422e-198	-1.28523	0.078	0.355	4.11046e-194	T_cell	IER3
RPS3A	2.15469e-198	0.935863	0.239	0.059	8.02082e-194	T_cell	RPS3A
APP	2.37482e-198	-1.08917	0.056	0.334	8.84029e-194	T_cell	APP
GZMH	5.26249e-197	0.861426	0.229	0.054	1.95896e-192	T_cell	GZMH
RPL24	2.3045e-196	0.937974	0.22	0.051	8.57852e-192	T_cell	RPL24
RPL37A	1.38891e-195	0.93178	0.22	0.051	5.17022e-191	T_cell	RPL37A
RPL14	1.56603e-195	0.945662	0.225	0.053	5.82955e-191	T_cell	RPL14
ZEB2	2.91656e-195	-1.03677	0.086	0.366	1.08569e-190	T_cell	ZEB2
RPS26	9.59573e-194	0.935418	0.206	0.045	3.57201e-189	T_cell	RPS26
RPL37	1.49633e-193	0.9312	0.215	0.049	5.57009e-189	T_cell	RPL37
RPL29	1.51833e-193	0.931849	0.229	0.055	5.65198e-189	T_cell	RPL29
CXCR6	8.64421e-193	0.795093	0.104	0.007	3.21781e-188	T_cell	CXCR6
HES1	4.81303e-192	-1.18869	0.027	0.283	1.79165e-187	T_cell	HES1
RPL36AL	1.19728e-189	0.918385	0.195	0.041	4.45686e-185	T_cell	RPL36AL
RPL23	2.81151e-189	0.920751	0.212	0.049	1.04658e-184	T_cell	RPL23
RNASE1	4.42495e-189	-1.5015	0.003	0.237	1.64719e-184	T_cell	RNASE1
RPL5	6.56197e-188	0.943725	0.207	0.047	2.44269e-183	T_cell	RPL5
RPL4	7.65252e-188	0.939384	0.201	0.044	2.84865e-183	T_cell	RPL4
RACK1	3.14958e-187	0.915963	0.221	0.054	1.17243e-182	T_cell	RACK1
RPL7A	3.53903e-187	0.909342	0.22	0.053	1.3174e-182	T_cell	RPL7A
DUSP4	9.53352e-187	0.847172	0.144	0.021	3.54885e-182	T_cell	DUSP4
ITM2A	3.30824e-185	0.877337	0.336	0.127	1.23149e-180	T_cell	ITM2A
ICAM3	8.9794e-185	0.828332	0.291	0.094	3.34258e-180	T_cell	ICAM3
KLRG1	1.41885e-184	0.853127	0.161	0.027	5.28166e-180	T_cell	KLRG1
AIF1	2.41286e-184	-1.10274	0.119	0.387	8.98187e-180	T_cell	AIF1
RPS11	4.82023e-184	0.89846	0.215	0.052	1.79433e-179	T_cell	RPS11
RHOB	5.07156e-183	-1.01644	0.072	0.337	1.88789e-178	T_cell	RHOB
EEF1D	5.37653e-183	0.489059	0.749	0.562	2.00141e-178	T_cell	EEF1D
EMCN	2.05682e-182	-1.62936	0.002	0.229	7.65651e-178	T_cell	EMCN
IGFBP5	5.02421e-182	-1.66682	0.012	0.245	1.87026e-177	T_cell	IGFBP5
HLA-DRB5	1.33847e-181	-0.966036	0.13	0.398	4.98245e-177	T_cell	HLA-DRB5
PHACTR1	5.50123e-181	-1.34093	0.012	0.246	2.04783e-176	T_cell	PHACTR1
SLC9A3R2	3.5853e-180	-1.4256	0.008	0.237	1.33463e-175	T_cell	SLC9A3R2
RPL38	5.4743e-180	0.902805	0.205	0.048	2.03781e-175	T_cell	RPL38
LIMD2	8.54748e-179	0.716125	0.486	0.247	3.1818e-174	T_cell	LIMD2
LINC00861	5.27739e-178	0.771486	0.134	0.018	1.96451e-173	T_cell	LINC00861
TIMP3	5.76904e-178	-1.37724	0.004	0.229	2.14753e-173	T_cell	TIMP3
SPARC	6.36003e-178	-1.11786	0.041	0.293	2.36752e-173	T_cell	SPARC
APLP2	1.60177e-177	-0.812452	0.086	0.362	5.96257e-173	T_cell	APLP2
TC2N	2.23069e-177	0.789332	0.142	0.021	8.30374e-173	T_cell	TC2N
MGP	1.31719e-176	-1.385	0.01	0.238	4.90322e-172	T_cell	MGP
MAFB	1.41065e-176	-1.21012	0.019	0.253	5.25115e-172	T_cell	MAFB
NEAT1	1.04959e-174	-0.423687	0.654	0.853	3.90708e-170	T_cell	NEAT1
QKI	1.97757e-174	-0.832647	0.073	0.338	7.3615e-170	T_cell	QKI
MS4A7	2.25038e-174	-1.16241	0.017	0.248	8.37703e-170	T_cell	MS4A7
MNDA	1.10659e-173	-1.17314	0.012	0.238	4.11926e-169	T_cell	MNDA
APOE	1.52475e-173	-0.841701	0.196	0.487	5.67587e-169	T_cell	APOE
OXNAD1	3.63562e-172	0.745581	0.167	0.032	1.35336e-167	T_cell	OXNAD1
HLA-DQA1	4.15862e-172	-0.920969	0.087	0.354	1.54805e-167	T_cell	HLA-DQA1
DENND2D	7.47951e-172	0.820596	0.206	0.051	2.78425e-167	T_cell	DENND2D
PFN1	1.25679e-171	0.39011	0.775	0.638	4.67839e-167	T_cell	PFN1
MIAT	2.02201e-171	0.825941	0.142	0.023	7.52692e-167	T_cell	MIAT
FCGR2A	2.08484e-171	-1.12684	0.01	0.233	7.76082e-167	T_cell	FCGR2A
LINC01871	3.45949e-171	0.655184	0.141	0.022	1.2878e-166	T_cell	LINC01871
CD48	3.65218e-171	0.732672	0.435	0.21	1.35953e-166	T_cell	CD48
RGL4	5.13348e-171	0.643956	0.116	0.013	1.91094e-166	T_cell	RGL4
C1QC	1.80951e-169	-1.31668	0.03	0.262	6.73591e-165	T_cell	C1QC
ITK	1.24149e-168	0.646883	0.11	0.011	4.62146e-164	T_cell	ITK
IFI27	1.34703e-167	-1.2139	0.045	0.283	5.01433e-163	T_cell	IFI27
PLPP3	2.00411e-167	-1.34795	0.003	0.216	7.46029e-163	T_cell	PLPP3
PLXDC2	4.35511e-167	-0.977075	0.014	0.238	1.62119e-162	T_cell	PLXDC2
HLA-DMB	2.94992e-166	-0.922772	0.057	0.305	1.09811e-161	T_cell	HLA-DMB
BTG1	5.49748e-166	0.490363	0.74	0.557	2.04644e-161	T_cell	BTG1
RPLP0	2.90273e-165	0.860063	0.197	0.048	1.08054e-160	T_cell	RPLP0
BATF	6.76136e-165	0.803614	0.182	0.041	2.51691e-160	T_cell	BATF
LST1	3.88286e-164	-1.00313	0.061	0.304	1.44539e-159	T_cell	LST1
EPAS1	1.13847e-163	-1.13913	0.031	0.258	4.23795e-159	T_cell	EPAS1
APOC1	1.52841e-163	-1.2011	0.077	0.319	5.6895e-159	T_cell	APOC1
FLT1	9.76355e-163	-1.25858	0.006	0.215	3.63448e-158	T_cell	FLT1
WSB1	1.66057e-162	-0.678901	0.19	0.479	6.18146e-158	T_cell	WSB1
RAMP2	6.9863e-159	-1.24911	0.005	0.21	2.60065e-154	T_cell	RAMP2
SAT1	2.50137e-158	-0.632111	0.417	0.646	9.31137e-154	T_cell	SAT1
FN1	4.8525e-158	-1.01857	0.042	0.275	1.80634e-153	T_cell	FN1
DAB2	1.15857e-157	-0.962202	0.017	0.232	4.31278e-153	T_cell	DAB2
ADGRF5	1.85513e-156	-1.17863	0.003	0.204	6.90574e-152	T_cell	ADGRF5
CD69	2.62421e-155	0.766753	0.372	0.165	9.76862e-151	T_cell	CD69
CD68	1.10313e-154	-1.08917	0.018	0.228	4.10639e-150	T_cell	CD68
TM4SF1	2.95693e-154	-1.13265	0.017	0.226	1.10072e-149	T_cell	TM4SF1
IER5	5.51411e-154	-1.09916	0.116	0.355	2.05263e-149	T_cell	IER5
C1QA	7.48572e-154	-1.08808	0.079	0.317	2.78656e-149	T_cell	C1QA
EGFL7	8.28163e-154	-1.19734	0.004	0.203	3.08284e-149	T_cell	EGFL7
FAU	2.47432e-153	0.304212	0.879	0.785	9.21065e-149	T_cell	FAU
KCTD12	3.39162e-153	-0.986252	0.017	0.228	1.26253e-148	T_cell	KCTD12
GAS6	6.42216e-153	-1.04358	0.009	0.212	2.39065e-148	T_cell	GAS6
TCF7	1.16897e-151	0.78465	0.135	0.024	4.35149e-147	T_cell	TCF7
GNG11	2.00391e-151	-1.03823	0.041	0.265	7.45955e-147	T_cell	GNG11
CD83	5.41292e-151	-1.18142	0.031	0.242	2.01496e-146	T_cell	CD83
GPR174	1.79491e-149	0.634137	0.131	0.022	6.68155e-145	T_cell	GPR174
NAMPT	2.3297e-149	-1.00683	0.087	0.319	8.6723e-145	T_cell	NAMPT
RPS4Y1	2.9415e-149	0.816833	0.153	0.031	1.09497e-144	T_cell	RPS4Y1
BRI3	5.51613e-149	-0.652262	0.169	0.443	2.05338e-144	T_cell	BRI3
C1QB	6.30234e-149	-1.11298	0.069	0.298	2.34605e-144	T_cell	C1QB
BCL2A1	1.16821e-148	-1.08886	0.06	0.282	4.34865e-144	T_cell	BCL2A1
PLAUR	7.46693e-148	-1.12235	0.017	0.218	2.77956e-143	T_cell	PLAUR
S100A4	1.13576e-147	0.518135	0.623	0.416	4.22787e-143	T_cell	S100A4
TNFAIP2	7.65343e-147	-1.00904	0.023	0.228	2.84899e-142	T_cell	TNFAIP2
MEF2A	6.67697e-146	-0.787498	0.064	0.294	2.4855e-141	T_cell	MEF2A
PLPP1	6.24329e-145	-1.19296	0.028	0.231	2.32406e-140	T_cell	PLPP1
HLA-DMA	4.7114e-144	-0.707703	0.152	0.412	1.75382e-139	T_cell	HLA-DMA
OLR1	6.72897e-144	-1.09308	0.01	0.204	2.50486e-139	T_cell	OLR1
RPL22	1.26578e-143	0.76501	0.148	0.031	4.71185e-139	T_cell	RPL22
MEIS2	1.38367e-143	-1.16484	0.004	0.19	5.15073e-139	T_cell	MEIS2
STAB1	3.71979e-142	-0.929544	0.016	0.213	1.38469e-137	T_cell	STAB1
ID1	4.37014e-142	-1.09675	0.022	0.222	1.62678e-137	T_cell	ID1
RPL36A	1.1622e-141	0.766295	0.144	0.029	4.32629e-137	T_cell	RPL36A
INPP4B	2.64309e-141	0.773597	0.14	0.028	9.83891e-137	T_cell	INPP4B
SEC14L1	5.60334e-141	-0.835135	0.053	0.27	2.08584e-136	T_cell	SEC14L1
YBX3	6.32827e-141	-0.739312	0.071	0.303	2.3557e-136	T_cell	YBX3
SOD2	7.87814e-141	-0.803857	0.205	0.45	2.93264e-136	T_cell	SOD2
C15orf48	1.91133e-140	-1.28922	0.016	0.208	7.11493e-136	T_cell	C15orf48
MT-RNR2	3.78014e-140	0.857458	0.164	0.038	1.40716e-135	T_cell	MT-RNR2
PLAT	1.26629e-139	-1.22964	0.004	0.186	4.71378e-135	T_cell	PLAT
CCDC88A	1.30073e-139	-0.866684	0.033	0.239	4.84195e-135	T_cell	CCDC88A
CD9	3.03499e-139	-0.896714	0.04	0.248	1.12977e-134	T_cell	CD9
SERPINB6	6.12484e-139	-0.772473	0.056	0.275	2.27997e-134	T_cell	SERPINB6
SERPING1	1.57197e-138	-0.763875	0.042	0.257	5.85167e-134	T_cell	SERPING1
KDR	3.56258e-138	-1.16819	0	0.178	1.32617e-133	T_cell	KDR
ZFHX3	3.73049e-138	-0.943959	0.014	0.203	1.38868e-133	T_cell	ZFHX3
RHOF	4.16994e-138	0.719087	0.19	0.052	1.55226e-133	T_cell	RHOF
LYN	5.27191e-138	-0.933647	0.013	0.201	1.96247e-133	T_cell	LYN
SKAP2	6.19371e-138	-0.772691	0.045	0.257	2.30561e-133	T_cell	SKAP2
RPS10	8.71494e-138	0.768415	0.154	0.035	3.24414e-133	T_cell	RPS10
PCED1B-AS1	8.96017e-138	0.712153	0.111	0.016	3.33542e-133	T_cell	PCED1B-AS1
NFKBIA	3.55323e-136	-0.764423	0.248	0.485	1.32269e-131	T_cell	NFKBIA
PTPRB	1.21674e-135	-1.09879	0.002	0.178	4.52933e-131	T_cell	PTPRB
CTSS	2.7609e-135	-0.746889	0.187	0.425	1.02774e-130	T_cell	CTSS
RHOH	7.10628e-135	0.771357	0.207	0.064	2.64531e-130	T_cell	RHOH
TUBA4A	1.76807e-134	0.78037	0.251	0.092	6.58163e-130	T_cell	TUBA4A
ACTG1	1.30993e-133	0.327067	0.786	0.684	4.8762e-129	T_cell	ACTG1
TOX	1.67725e-133	0.63685	0.11	0.017	6.24358e-129	T_cell	TOX
PODXL	2.50351e-133	-1.07658	0.005	0.181	9.31931e-129	T_cell	PODXL
G0S2	1.0868e-132	-1.36554	0.061	0.259	4.04561e-128	T_cell	G0S2
OCIAD2	1.29016e-132	0.726954	0.279	0.11	4.80264e-128	T_cell	OCIAD2
IFNGR2	2.01758e-132	-0.879544	0.02	0.208	7.51045e-128	T_cell	IFNGR2
SPN	3.15638e-132	0.742111	0.195	0.057	1.17496e-127	T_cell	SPN
CRIP1	1.34364e-131	0.678519	0.295	0.119	5.00172e-127	T_cell	CRIP1
SLC8A1	1.87413e-131	-0.900694	0.01	0.189	6.97647e-127	T_cell	SLC8A1
SDCBP	3.1181e-131	-0.685236	0.137	0.375	1.16071e-126	T_cell	SDCBP
CTSH	3.16515e-131	-0.862972	0.046	0.248	1.17823e-126	T_cell	CTSH
GADD45B	5.79984e-131	-0.832444	0.162	0.391	2.15899e-126	T_cell	GADD45B
AP1S2	1.3991e-130	-0.771919	0.065	0.278	5.20817e-126	T_cell	AP1S2
TNFRSF25	1.91925e-130	0.667006	0.115	0.02	7.14441e-126	T_cell	TNFRSF25
DPYSL2	3.70023e-130	-0.823465	0.036	0.232	1.37741e-125	T_cell	DPYSL2
TRGC2	5.09401e-130	0.686913	0.128	0.025	1.89625e-125	T_cell	TRGC2
SLFN12L	9.33858e-130	0.641264	0.117	0.02	3.47629e-125	T_cell	SLFN12L
IL6ST	1.02004e-129	-0.820967	0.081	0.298	3.79709e-125	T_cell	IL6ST
CLIC4	1.49176e-129	-0.840393	0.012	0.191	5.55308e-125	T_cell	CLIC4
RASAL3	2.26187e-129	0.717323	0.2	0.062	8.4198e-125	T_cell	RASAL3
CTNND1	3.74274e-129	-0.870616	0.011	0.187	1.39324e-124	T_cell	CTNND1
ARL4C	3.75298e-129	0.67647	0.363	0.171	1.39705e-124	T_cell	ARL4C
2022-03-01	1.03888e-128	-0.908507	0.012	0.189	3.86724e-124	T_cell	2022-03-01
S100A8	1.83321e-128	-1.25304	0.023	0.205	6.82412e-124	T_cell	S100A8
SERPINA1	7.02694e-128	-0.828527	0.041	0.24	2.61578e-123	T_cell	SERPINA1
HES4	3.37484e-127	-1.04035	0.025	0.21	1.25629e-122	T_cell	HES4
HERPUD1	1.27115e-126	-0.658362	0.175	0.418	4.73184e-122	T_cell	HERPUD1
CCND2	1.69941e-126	0.732613	0.25	0.093	6.32606e-122	T_cell	CCND2
UACA	2.09752e-125	-0.912456	0.009	0.182	7.80801e-121	T_cell	UACA
CD93	2.28756e-125	-0.90297	0.005	0.173	8.51545e-121	T_cell	CD93
CXCL2	2.83929e-125	-1.29548	0.031	0.212	1.05693e-120	T_cell	CXCL2
CXCL8	3.94584e-125	-1.31091	0.028	0.209	1.46884e-120	T_cell	CXCL8
GAS5	4.3199e-125	0.768015	0.135	0.029	1.60808e-120	T_cell	GAS5
ISG20	1.01761e-124	0.655373	0.304	0.13	3.78806e-120	T_cell	ISG20
LDB2	1.13822e-124	-1.01167	0.003	0.168	4.23701e-120	T_cell	LDB2
CDKN1A	1.45089e-124	-0.951546	0.052	0.248	5.40094e-120	T_cell	CDKN1A
VSIG4	2.64377e-124	-0.948112	0.007	0.174	9.84142e-120	T_cell	VSIG4
PSTPIP1	3.16917e-123	0.706357	0.182	0.054	1.17973e-118	T_cell	PSTPIP1
CRIP2	4.08245e-123	-0.896332	0.027	0.211	1.51969e-118	T_cell	CRIP2
FAM198B	7.13239e-123	-0.89914	0.001	0.162	2.65503e-118	T_cell	FAM198B
IL1B	3.70026e-122	-1.23032	0.021	0.196	1.37742e-117	T_cell	IL1B
RAMP3	3.78317e-122	-1.0302	0.004	0.166	1.40828e-117	T_cell	RAMP3
CALCRL	8.52491e-122	-0.976331	0.002	0.163	3.1734e-117	T_cell	CALCRL
COL4A2	1.01001e-121	-0.938981	0.01	0.179	3.75975e-117	T_cell	COL4A2
HMOX1	1.44226e-121	-1.05221	0.038	0.222	5.3688e-117	T_cell	HMOX1
TMEM176B	2.49093e-121	-0.888894	0.022	0.199	9.2725e-117	T_cell	TMEM176B
ZFP36	9.02816e-121	-0.683421	0.234	0.463	3.36073e-116	T_cell	ZFP36
RNF130	2.2302e-120	-0.767706	0.033	0.218	8.30192e-116	T_cell	RNF130
RPS17	1.12275e-119	0.678801	0.133	0.029	4.17942e-115	T_cell	RPS17
PRF1	1.79943e-119	0.574865	0.189	0.056	6.69839e-115	T_cell	PRF1
BASP1	3.40255e-119	-0.904102	0.014	0.182	1.2666e-114	T_cell	BASP1
LDHB	2.33266e-118	0.625607	0.459	0.277	8.68331e-114	T_cell	LDHB
CD34	2.43602e-118	-0.945307	0.005	0.163	9.06809e-114	T_cell	CD34
KLRB1	5.53054e-118	0.655502	0.192	0.059	2.05874e-113	T_cell	KLRB1
SNHG29	1.26826e-117	0.735835	0.142	0.034	4.72109e-113	T_cell	SNHG29
NR4A1	2.34337e-117	-0.947269	0.09	0.287	8.72321e-113	T_cell	NR4A1
ADAP2	2.72521e-117	-0.87441	0.008	0.17	1.01446e-112	T_cell	ADAP2
TGFBR2	4.3384e-117	-0.858563	0.109	0.312	1.61497e-112	T_cell	TGFBR2
SLC25A37	1.19251e-116	-0.786466	0.077	0.278	4.43912e-112	T_cell	SLC25A37
C1orf162	1.76433e-116	-0.776448	0.064	0.261	6.56772e-112	T_cell	C1orf162
PECAM1	2.06259e-116	-0.745738	0.052	0.244	7.678e-112	T_cell	PECAM1
MYL12A	2.56182e-116	0.400949	0.673	0.557	9.53636e-112	T_cell	MYL12A
WARS	5.33681e-116	-0.734645	0.048	0.235	1.98663e-111	T_cell	WARS
FCGR1A	1.14828e-115	-0.887051	0.009	0.17	4.27449e-111	T_cell	FCGR1A
NRP1	1.59291e-115	-0.821635	0.021	0.191	5.92959e-111	T_cell	NRP1
CEBPB	1.97401e-115	-0.764995	0.138	0.348	7.34825e-111	T_cell	CEBPB
SWAP70	2.69475e-115	-0.768909	0.017	0.183	1.00312e-110	T_cell	SWAP70
HLA-DPB1	3.18582e-115	-0.489335	0.394	0.628	1.18592e-110	T_cell	HLA-DPB1
FTL	8.06831e-115	-0.284132	0.859	0.953	3.00343e-110	T_cell	FTL
SLC11A1	2.47691e-114	-0.942803	0.01	0.168	9.2203e-110	T_cell	SLC11A1
LGMN	3.68148e-114	-0.834545	0.023	0.192	1.37043e-109	T_cell	LGMN
SOX18	9.95739e-114	-0.923309	0.001	0.15	3.70664e-109	T_cell	SOX18
RAB31	1.15019e-113	-0.765222	0.012	0.173	4.28159e-109	T_cell	RAB31
ESAM	1.30714e-113	-0.876839	0.002	0.153	4.86583e-109	T_cell	ESAM
MGST2	2.73778e-113	-0.777272	0.014	0.176	1.01914e-108	T_cell	MGST2
HLA-DQA2	3.09162e-113	-0.765927	0.073	0.271	1.15086e-108	T_cell	HLA-DQA2
SUSD3	6.8104e-113	0.646825	0.141	0.035	2.53517e-108	T_cell	SUSD3
SAMD3	7.93313e-113	0.608516	0.136	0.032	2.95311e-108	T_cell	SAMD3
VEGFA	9.23062e-113	-0.831283	0.024	0.193	3.4361e-108	T_cell	VEGFA
LPAR6	1.57088e-112	-0.72235	0.071	0.265	5.84761e-108	T_cell	LPAR6
CCND1	3.24851e-112	-0.774271	0.024	0.194	1.20926e-107	T_cell	CCND1
TGM2	4.17776e-112	-0.754238	0.022	0.19	1.55517e-107	T_cell	TGM2
FCN3	4.63222e-112	-1.15362	0	0.147	1.72434e-107	T_cell	FCN3
MFSD1	8.68891e-112	-0.778892	0.038	0.214	3.23445e-107	T_cell	MFSD1
CSF3R	2.74699e-111	-0.950921	0.007	0.159	1.02257e-106	T_cell	CSF3R
PLXND1	4.72319e-111	-0.748935	0.015	0.176	1.75821e-106	T_cell	PLXND1
RAB13	6.28097e-111	-0.6816	0.04	0.22	2.33809e-106	T_cell	RAB13
FCGR2B	7.01479e-111	-0.888363	0.006	0.157	2.61126e-106	T_cell	FCGR2B
RAC1	9.02581e-111	-0.442784	0.327	0.578	3.35986e-106	T_cell	RAC1
NOSTRIN	2.53635e-110	-0.920197	0.001	0.146	9.44157e-106	T_cell	NOSTRIN
LBH	3.98863e-110	0.66299	0.273	0.116	1.48477e-105	T_cell	LBH
BAG3	3.99049e-110	-1.09357	0.038	0.207	1.48546e-105	T_cell	BAG3
CTSL	1.22955e-109	-0.672551	0.052	0.239	4.57702e-105	T_cell	CTSL
ALDH2	1.62264e-109	-0.73777	0.024	0.19	6.04028e-105	T_cell	ALDH2
CYTIP	1.7658e-109	0.681434	0.281	0.124	6.5732e-105	T_cell	CYTIP
LY86	3.09872e-109	-0.852616	0.006	0.156	1.1535e-104	T_cell	LY86
DSE	1.07031e-107	-0.773511	0.029	0.194	3.98421e-103	T_cell	DSE
CXCL3	1.16718e-107	-1.27173	0.018	0.173	4.34483e-103	T_cell	CXCL3
ITGB7	3.79271e-107	0.641696	0.147	0.04	1.41184e-102	T_cell	ITGB7
BMPR2	4.36943e-107	-0.774414	0.03	0.196	1.62652e-102	T_cell	BMPR2
ADGRL4	5.08156e-107	-0.87648	0.002	0.144	1.89161e-102	T_cell	ADGRL4
EFNB2	5.8063e-107	-0.917115	0.003	0.147	2.16139e-102	T_cell	EFNB2
COL4A1	6.2219e-107	-0.878751	0.011	0.162	2.3161e-102	T_cell	COL4A1
SELENOP	8.91095e-107	-0.971375	0.008	0.155	3.3171e-102	T_cell	SELENOP
PTPN12	9.45601e-107	-0.732043	0.029	0.194	3.52e-102	T_cell	PTPN12
EOMES	1.05208e-106	0.629505	0.107	0.021	3.91635e-102	T_cell	EOMES
RCAN3	1.11605e-106	0.677932	0.127	0.031	4.15449e-102	T_cell	RCAN3
MT-RNR1	3.08607e-106	0.722524	0.136	0.034	1.14879e-101	T_cell	MT-RNR1
EHD3	4.56729e-106	-1.04966	0.004	0.148	1.70017e-101	T_cell	EHD3
COX7A1	9.81398e-106	-0.821357	0.007	0.154	3.65325e-101	T_cell	COX7A1
SH3BGRL3	1.03458e-105	0.290515	0.776	0.69	3.85121e-101	T_cell	SH3BGRL3
CRHBP	1.67398e-105	-1.07387	0.001	0.14	6.23138e-101	T_cell	CRHBP
ARHGAP29	1.973e-105	-0.784799	0.019	0.177	7.34449e-101	T_cell	ARHGAP29
UBE2J1	2.64124e-105	-0.681834	0.051	0.229	9.83202e-101	T_cell	UBE2J1
TIMP1	2.98302e-105	-0.592436	0.194	0.418	1.11043e-100	T_cell	TIMP1
TSTD1	3.12994e-105	0.632563	0.25	0.103	1.16512e-100	T_cell	TSTD1
SCARB2	4.0054e-105	-0.69686	0.032	0.197	1.49101e-100	T_cell	SCARB2
FAM167B	1.21215e-104	-0.904856	0.008	0.154	4.51221e-100	T_cell	FAM167B
ATP6V0E2	2.5051e-104	0.562941	0.111	0.024	9.32523e-100	T_cell	ATP6V0E2
IL2RB	4.88516e-104	0.537809	0.161	0.047	1.8185e-99	T_cell	IL2RB
ICAM1	5.63349e-104	-0.853211	0.031	0.193	2.09707e-99	T_cell	ICAM1
IGFBP4	3.05708e-103	-0.740151	0.057	0.235	1.138e-98	T_cell	IGFBP4
SLCO2A1	8.7868e-103	-0.904067	0	0.136	3.27089e-98	T_cell	SLCO2A1
SNHG5	9.55017e-103	0.670488	0.116	0.026	3.55505e-98	T_cell	SNHG5
PTTG1	1.64543e-102	0.56764	0.135	0.035	6.12511e-98	T_cell	PTTG1
IFI30	3.27041e-102	-0.962266	0.009	0.152	1.21741e-97	T_cell	IFI30
RTN4	5.43554e-102	-0.466156	0.177	0.403	2.02338e-97	T_cell	RTN4
HIPK2	7.57101e-102	-0.726434	0.042	0.209	2.81831e-97	T_cell	HIPK2
FLT3LG	7.77777e-102	0.587115	0.106	0.022	2.89527e-97	T_cell	FLT3LG
RDX	1.59359e-101	-0.668183	0.072	0.253	5.93214e-97	T_cell	RDX
STK17B	3.17296e-101	0.620033	0.343	0.176	1.18114e-96	T_cell	STK17B
CSF1R	4.01466e-101	-0.774775	0.009	0.154	1.49446e-96	T_cell	CSF1R
ATF3	4.21609e-101	-0.870638	0.064	0.237	1.56944e-96	T_cell	ATF3
GATA3	9.05062e-101	0.584134	0.105	0.022	3.3691e-96	T_cell	GATA3
EVA1B	9.95489e-101	-0.764101	0.031	0.189	3.70571e-96	T_cell	EVA1B
TRG-AS1	1.43608e-100	0.615464	0.137	0.037	5.34581e-96	T_cell	TRG-AS1
S100A9	3.97575e-100	-0.97796	0.03	0.187	1.47997e-95	T_cell	S100A9
CD163	4.14405e-100	-0.851688	0.009	0.151	1.54262e-95	T_cell	CD163
TGFBI	5.34657e-100	-0.747828	0.029	0.187	1.99026e-95	T_cell	TGFBI
IGSF6	5.90029e-100	-0.870666	0.009	0.149	2.19638e-95	T_cell	IGSF6
TCEAL9	6.67412e-100	-0.828197	0.013	0.158	2.48444e-95	T_cell	TCEAL9
TM4SF18	1.0026e-99	-0.8217	0.009	0.15	3.73219e-95	T_cell	TM4SF18
CD81	2.43485e-99	-0.413976	0.335	0.574	9.06372e-95	T_cell	CD81
GPX3	2.58578e-99	-0.642297	0.137	0.337	9.62555e-95	T_cell	GPX3
LRP1	2.90264e-99	-0.741254	0.01	0.152	1.08051e-94	T_cell	LRP1
PLIN2	6.11198e-99	-0.768207	0.112	0.299	2.27519e-94	T_cell	PLIN2
RASSF4	7.45311e-99	-0.704147	0.035	0.195	2.77442e-94	T_cell	RASSF4
LY96	1.07933e-98	-0.709636	0.037	0.198	4.01779e-94	T_cell	LY96
IRF8	1.08911e-98	-0.821472	0.02	0.168	4.05423e-94	T_cell	IRF8
MSR1	1.14084e-98	-0.799711	0.006	0.144	4.24678e-94	T_cell	MSR1
DENND3	1.59701e-98	-0.749397	0.018	0.164	5.94487e-94	T_cell	DENND3
SERPINH1	3.62087e-98	-0.854114	0.078	0.253	1.34787e-93	T_cell	SERPINH1
KLF2	3.89413e-98	-0.577282	0.141	0.349	1.44959e-93	T_cell	KLF2
CLEC7A	4.88471e-98	-0.797346	0.011	0.151	1.81833e-93	T_cell	CLEC7A
GNAQ	5.48761e-98	-0.638202	0.033	0.192	2.04276e-93	T_cell	GNAQ
LIFR	1.17183e-97	-0.892808	0.003	0.136	4.36213e-93	T_cell	LIFR
PEA15	3.07934e-97	-0.616988	0.049	0.215	1.14628e-92	T_cell	PEA15
SOST	3.99187e-97	-1.02404	0.001	0.13	1.48597e-92	T_cell	SOST
TCIM	4.37913e-97	-0.996068	0.001	0.131	1.63013e-92	T_cell	TCIM
CYFIP1	1.35003e-96	-0.690195	0.015	0.157	5.0255e-92	T_cell	CYFIP1
GPSM3	1.23795e-95	0.578406	0.394	0.228	4.60825e-91	T_cell	GPSM3
DLC1	1.62633e-95	-0.771129	0.001	0.13	6.05402e-91	T_cell	DLC1
OTUD1	1.69051e-95	-0.837625	0.028	0.178	6.29293e-91	T_cell	OTUD1
HINT1	2.17003e-95	0.43681	0.6	0.46	8.07792e-91	T_cell	HINT1
DOCK4	3.15378e-95	-0.704704	0.005	0.137	1.174e-90	T_cell	DOCK4
PBX1	5.07538e-95	-0.825213	0.007	0.139	1.88931e-90	T_cell	PBX1
CKLF	3.66518e-94	0.60608	0.35	0.193	1.36436e-89	T_cell	CKLF
CIITA	3.66937e-94	-0.733114	0.013	0.15	1.36592e-89	T_cell	CIITA
TREM2	4.9078e-94	-0.811419	0.008	0.14	1.82693e-89	T_cell	TREM2
NPDC1	7.97803e-94	-0.788417	0.028	0.175	2.96982e-89	T_cell	NPDC1
KLF4	2.19442e-93	-0.785054	0.005	0.134	8.16872e-89	T_cell	KLF4
LIMCH1	3.59325e-93	-0.778741	0.002	0.129	1.33759e-88	T_cell	LIMCH1
MZT2A	4.79344e-93	0.605394	0.342	0.186	1.78436e-88	T_cell	MZT2A
LEPROT	5.28285e-93	-0.562998	0.098	0.283	1.96654e-88	T_cell	LEPROT
SLC9A3R1	1.51369e-92	0.61241	0.195	0.074	5.63472e-88	T_cell	SLC9A3R1
TMEM176A	2.58973e-92	-0.70416	0.016	0.155	9.64027e-88	T_cell	TMEM176A
SNRPD2	2.84095e-92	0.51982	0.496	0.343	1.05754e-87	T_cell	SNRPD2
HNMT	2.94791e-92	-0.736374	0.011	0.145	1.09736e-87	T_cell	HNMT
RASGEF1B	4.61843e-92	-0.748876	0.025	0.169	1.71921e-87	T_cell	RASGEF1B
LILRB4	4.63228e-92	-0.748129	0.006	0.135	1.72437e-87	T_cell	LILRB4
IFNGR1	5.75808e-92	-0.584723	0.063	0.232	2.14345e-87	T_cell	IFNGR1
TRAF5	6.09979e-92	0.653572	0.151	0.048	2.27065e-87	T_cell	TRAF5
EGR1	6.23824e-92	-0.78907	0.052	0.212	2.32218e-87	T_cell	EGR1
EEF1B2	1.42884e-91	0.398693	0.644	0.518	5.31884e-87	T_cell	EEF1B2
PTTG1IP	2.55376e-91	-0.530728	0.077	0.253	9.50636e-87	T_cell	PTTG1IP
TEK	5.09677e-91	-0.797521	0.001	0.123	1.89727e-86	T_cell	TEK
NFKBIZ	1.30477e-90	-0.783842	0.093	0.262	4.85701e-86	T_cell	NFKBIZ
IFITM1	1.80329e-90	0.64832	0.278	0.135	6.71274e-86	T_cell	IFITM1
CSTA	1.91187e-90	-0.787476	0.003	0.126	7.11695e-86	T_cell	CSTA
LAP3	2.6256e-90	-0.611915	0.095	0.27	9.77379e-86	T_cell	LAP3
DEFB1	2.87874e-90	-0.66572	0.089	0.262	1.07161e-85	T_cell	DEFB1
EMB	3.33263e-90	0.621726	0.241	0.107	1.24057e-85	T_cell	EMB
SLC15A3	3.33602e-90	-0.700521	0.006	0.133	1.24183e-85	T_cell	SLC15A3
FNDC3B	5.43313e-90	-0.595706	0.046	0.202	2.02248e-85	T_cell	FNDC3B
C5AR1	9.6336e-90	-0.793182	0.004	0.128	3.58611e-85	T_cell	C5AR1
ID3	9.83806e-90	-0.641825	0.113	0.295	3.66222e-85	T_cell	ID3
HECW2	1.08591e-89	-0.845161	0.003	0.126	4.04231e-85	T_cell	HECW2
PLSCR1	1.37909e-89	-0.596213	0.087	0.26	5.13366e-85	T_cell	PLSCR1
GIMAP7	1.58088e-89	0.480765	0.507	0.334	5.88483e-85	T_cell	GIMAP7
BHLHE41	1.7484e-89	-0.700303	0.009	0.139	6.5084e-85	T_cell	BHLHE41
NOTCH4	1.81461e-89	-0.764816	0.003	0.125	6.75487e-85	T_cell	NOTCH4
TTC39C	2.4686e-89	0.605391	0.151	0.048	9.18936e-85	T_cell	TTC39C
CD63	2.47263e-89	-0.376271	0.399	0.623	9.20438e-85	T_cell	CD63
SLC38A1	3.1207e-89	0.636772	0.173	0.061	1.16168e-84	T_cell	SLC38A1
CXCL16	7.63131e-89	-0.687578	0.013	0.145	2.84075e-84	T_cell	CXCL16
CALD1	1.09489e-88	-0.70136	0.03	0.175	4.07571e-84	T_cell	CALD1
TLR4	1.82126e-88	-0.718646	0.002	0.123	6.77965e-84	T_cell	TLR4
CDH5	7.77577e-88	-0.739978	0.002	0.122	2.89453e-83	T_cell	CDH5
PPP1R15A	5.85886e-87	-0.639727	0.242	0.424	2.18096e-82	T_cell	PPP1R15A
ROBO4	6.43779e-87	-0.739689	0	0.117	2.39647e-82	T_cell	ROBO4
ARHGEF1	1.18292e-86	0.611423	0.268	0.128	4.40341e-82	T_cell	ARHGEF1
ARHGAP30	4.5003e-86	0.60602	0.239	0.107	1.67524e-81	T_cell	ARHGAP30
TLR2	6.07946e-86	-0.704881	0.006	0.126	2.26308e-81	T_cell	TLR2
DMXL2	8.05299e-86	-0.743634	0.008	0.13	2.99772e-81	T_cell	DMXL2
PLTP	8.84198e-86	-0.744113	0.021	0.154	3.29143e-81	T_cell	PLTP
HSPG2	1.30322e-85	-0.78184	0.011	0.138	4.85122e-81	T_cell	HSPG2
ADIRF	1.42726e-85	-0.88321	0.007	0.129	5.31297e-81	T_cell	ADIRF
BMP2K	1.47941e-85	-0.677805	0.019	0.15	5.50712e-81	T_cell	BMP2K
NTN4	3.63054e-85	-0.78252	0.004	0.121	1.35147e-80	T_cell	NTN4
HSPH1	5.4524e-85	-0.734868	0.189	0.363	2.02966e-80	T_cell	HSPH1
GRASP	8.14792e-85	-0.702612	0.01	0.132	3.03306e-80	T_cell	GRASP
CPEB4	8.75688e-85	-0.680079	0.049	0.197	3.25975e-80	T_cell	CPEB4
GNB4	1.57358e-84	-0.629644	0.02	0.151	5.85764e-80	T_cell	GNB4
PPFIBP1	2.37734e-84	-0.669192	0.013	0.139	8.84964e-80	T_cell	PPFIBP1
HYAL2	3.70333e-84	-0.725138	0.012	0.136	1.37856e-79	T_cell	HYAL2
TMC8	5.81264e-84	0.61259	0.185	0.071	2.16376e-79	T_cell	TMC8
SCPEP1	8.19886e-84	-0.599471	0.041	0.186	3.05203e-79	T_cell	SCPEP1
GRINA	1.04168e-83	-0.618802	0.045	0.192	3.87766e-79	T_cell	GRINA
TCEAL4	1.12787e-83	-0.545359	0.052	0.205	4.19848e-79	T_cell	TCEAL4
GPNMB	2.15496e-83	-0.875507	0.011	0.132	8.02185e-79	T_cell	GPNMB
FYB1	3.521e-83	0.512874	0.376	0.213	1.31069e-78	T_cell	FYB1
STK4	5.03011e-83	0.577128	0.386	0.234	1.87246e-78	T_cell	STK4
PLEKHO1	5.33311e-83	-0.508981	0.138	0.32	1.98525e-78	T_cell	PLEKHO1
DUSP1	8.54563e-83	-0.441074	0.389	0.582	3.18111e-78	T_cell	DUSP1
IL13RA1	1.07478e-82	-0.608908	0.006	0.123	4.00085e-78	T_cell	IL13RA1
ENTPD1	1.19979e-82	-0.687545	0.025	0.157	4.46621e-78	T_cell	ENTPD1
FXYD6	1.76356e-82	-0.701965	0.005	0.12	6.56485e-78	T_cell	FXYD6
ADM	2.25319e-82	-0.896563	0.013	0.134	8.3875e-78	T_cell	ADM
LILRB1	2.30003e-82	-0.691781	0.009	0.128	8.56187e-78	T_cell	LILRB1
CASKIN2	4.1933e-82	-0.70113	0.003	0.116	1.56096e-77	T_cell	CASKIN2
RASGRP3	1.00548e-81	-0.658991	0.011	0.132	3.74288e-77	T_cell	RASGRP3
LSP1	1.07075e-81	0.51174	0.378	0.219	3.98588e-77	T_cell	LSP1
ABRACL	2.2006e-81	0.597443	0.315	0.175	8.19175e-77	T_cell	ABRACL
RB1	2.43613e-81	-0.574922	0.056	0.205	9.06849e-77	T_cell	RB1
CD40	3.32287e-81	-0.63281	0.01	0.13	1.23694e-76	T_cell	CD40
ZFAND5	1.02781e-80	-0.513988	0.102	0.27	3.826e-76	T_cell	ZFAND5
TSPAN7	1.30501e-80	-0.722515	0.001	0.11	4.85789e-76	T_cell	TSPAN7
BAZ2B	1.57487e-80	-0.534981	0.056	0.206	5.86244e-76	T_cell	BAZ2B
IKZF1	1.98535e-80	0.563532	0.327	0.18	7.39046e-76	T_cell	IKZF1
RIN2	2.47761e-80	-0.701851	0.002	0.113	9.2229e-76	T_cell	RIN2
PCAT19	3.84298e-80	-0.686193	0.001	0.109	1.43055e-75	T_cell	PCAT19
LAIR1	4.33591e-80	-0.626865	0.05	0.194	1.61404e-75	T_cell	LAIR1
HTRA1	4.83508e-80	-0.655463	0.016	0.138	1.79986e-75	T_cell	HTRA1
GNS	5.38284e-80	-0.595334	0.033	0.168	2.00376e-75	T_cell	GNS
SOCS3	6.35918e-80	-0.64945	0.122	0.289	2.3672e-75	T_cell	SOCS3
RNASE6	9.09241e-80	-0.752655	0.007	0.122	3.38465e-75	T_cell	RNASE6
CD59	1.06537e-79	-0.591933	0.059	0.209	3.96584e-75	T_cell	CD59
RRBP1	1.62896e-79	-0.511173	0.097	0.264	6.06381e-75	T_cell	RRBP1
PSMB9	2.70885e-79	0.465534	0.515	0.382	1.00837e-74	T_cell	PSMB9
SFXN1	3.09418e-79	0.591016	0.146	0.05	1.15181e-74	T_cell	SFXN1
TSPAN4	3.09617e-79	-0.655639	0.021	0.146	1.15255e-74	T_cell	TSPAN4
PTPRG	4.10739e-79	-0.65432	0.002	0.111	1.52898e-74	T_cell	PTPRG
AC114760.2	6.8782e-79	0.553174	0.113	0.031	2.56041e-74	T_cell	AC114760.2
CD302	7.23114e-79	-0.647668	0.004	0.115	2.69179e-74	T_cell	CD302
CLEC14A	8.58861e-79	-0.698097	0	0.106	3.19711e-74	T_cell	CLEC14A
CYFIP2	9.15532e-79	0.559887	0.137	0.045	3.40807e-74	T_cell	CYFIP2
TMEM88	9.58207e-79	-0.712399	0.002	0.109	3.56692e-74	T_cell	TMEM88
LIMS2	1.69953e-78	-0.691754	0.014	0.132	6.32649e-74	T_cell	LIMS2
TINAGL1	1.70982e-78	-0.668851	0.015	0.135	6.3648e-74	T_cell	TINAGL1
CDKN1C	1.93439e-78	-0.693063	0.008	0.121	7.20078e-74	T_cell	CDKN1C
EMP2	2.97055e-78	-0.658074	0.002	0.11	1.10579e-73	T_cell	EMP2
TBXAS1	3.4064e-78	-0.631369	0.017	0.139	1.26803e-73	T_cell	TBXAS1
MT1G	3.79091e-78	-0.773512	0.023	0.148	1.41117e-73	T_cell	MT1G
SNAP23	4.51088e-78	-0.628613	0.08	0.233	1.67917e-73	T_cell	SNAP23
RNF13	6.28303e-78	-0.552417	0.059	0.207	2.33886e-73	T_cell	RNF13
PRCP	6.44627e-78	-0.566328	0.034	0.167	2.39962e-73	T_cell	PRCP
RNF144B	7.25098e-78	-0.624441	0.008	0.12	2.69918e-73	T_cell	RNF144B
ZFP36L1	8.94986e-78	-0.395768	0.344	0.549	3.33159e-73	T_cell	ZFP36L1
MXD1	1.5364e-77	-0.768019	0.034	0.163	5.71923e-73	T_cell	MXD1
COMMD6	1.80026e-77	0.446083	0.515	0.374	6.70147e-73	T_cell	COMMD6
PLEK	1.97796e-77	-0.628447	0.087	0.243	7.36297e-73	T_cell	PLEK
NFIA	2.6534e-77	-0.623596	0.01	0.124	9.87727e-73	T_cell	NFIA
AKNA	2.67413e-77	0.600381	0.231	0.107	9.95445e-73	T_cell	AKNA
CHD9	2.79769e-77	-0.464353	0.103	0.271	1.04144e-72	T_cell	CHD9
LAPTM4A	3.35731e-77	-0.457677	0.138	0.318	1.24976e-72	T_cell	LAPTM4A
SLC1A3	4.29922e-77	-0.720004	0.005	0.114	1.60038e-72	T_cell	SLC1A3
CNN3	5.30954e-77	-0.603135	0.021	0.144	1.97648e-72	T_cell	CNN3
HAMP	5.59659e-77	-0.823639	0.017	0.135	2.08333e-72	T_cell	HAMP
IL18	9.6331e-77	-0.630456	0.016	0.134	3.58592e-72	T_cell	IL18
REL	2.80921e-76	-0.543502	0.135	0.304	1.04573e-71	T_cell	REL
ATOX1	3.08962e-76	-0.445638	0.147	0.328	1.15011e-71	T_cell	ATOX1
NFE2L2	3.72258e-76	-0.44644	0.114	0.285	1.38573e-71	T_cell	NFE2L2
RORA	4.61311e-76	0.617174	0.162	0.062	1.71723e-71	T_cell	RORA
TPP1	5.40383e-76	-0.539728	0.09	0.248	2.01157e-71	T_cell	TPP1
STX7	7.67614e-76	-0.57852	0.044	0.179	2.85744e-71	T_cell	STX7
MS4A4A	9.58754e-76	-0.728324	0.003	0.109	3.56896e-71	T_cell	MS4A4A
NINJ1	1.20223e-75	-0.625035	0.064	0.208	4.4753e-71	T_cell	NINJ1
METTL7A	1.38519e-75	-0.60061	0.014	0.129	5.15637e-71	T_cell	METTL7A
PBXIP1	2.28557e-75	0.661156	0.163	0.063	8.50802e-71	T_cell	PBXIP1
ABCA1	2.90934e-75	-0.652325	0.013	0.128	1.083e-70	T_cell	ABCA1
ARAP2	3.19401e-75	0.588661	0.18	0.073	1.18897e-70	T_cell	ARAP2
EZR	3.40223e-75	0.56221	0.282	0.147	1.26648e-70	T_cell	EZR
FAM102A	5.77546e-75	0.541154	0.111	0.032	2.14991e-70	T_cell	FAM102A
FNIP2	6.25303e-75	-0.592231	0.013	0.127	2.32769e-70	T_cell	FNIP2
TNFSF13B	6.55749e-75	-0.650781	0.048	0.183	2.44103e-70	T_cell	TNFSF13B
ITGA8	7.83913e-75	-0.697762	0.001	0.102	2.91812e-70	T_cell	ITGA8
TBX3	9.19486e-75	-0.703501	0	0.101	3.42279e-70	T_cell	TBX3
HSPB1	9.19768e-75	-0.464239	0.476	0.631	3.42384e-70	T_cell	HSPB1
FOSL2	1.00497e-74	-0.599673	0.045	0.18	3.741e-70	T_cell	FOSL2
KLF10	1.1404e-74	-0.616137	0.037	0.166	4.24512e-70	T_cell	KLF10
SPTBN1	1.55493e-74	-0.580088	0.08	0.231	5.78824e-70	T_cell	SPTBN1
GOLGA8B	1.72977e-74	0.598203	0.135	0.046	6.43907e-70	T_cell	GOLGA8B
BTNL9	1.77431e-74	-0.72619	0.002	0.105	6.60487e-70	T_cell	BTNL9
CYTOR	2.05828e-74	0.520748	0.226	0.104	7.66196e-70	T_cell	CYTOR
HSPA1A	2.23165e-74	-0.4087	0.471	0.65	8.30733e-70	T_cell	HSPA1A
VCAN	2.96446e-74	-0.777415	0.045	0.177	1.10352e-69	T_cell	VCAN
PLAU	3.74442e-74	-0.715697	0.007	0.114	1.39386e-69	T_cell	PLAU
TMTC1	5.06392e-74	-0.637013	0.001	0.103	1.88504e-69	T_cell	TMTC1
ITPRIPL2	5.68435e-74	-0.56355	0.024	0.145	2.116e-69	T_cell	ITPRIPL2
SEMA6A	8.54854e-74	-0.703574	0.005	0.11	3.1822e-69	T_cell	SEMA6A
LRRC32	1.23314e-73	-0.642642	0.001	0.101	4.59035e-69	T_cell	LRRC32
CUX1	1.30256e-73	-0.508998	0.035	0.164	4.8488e-69	T_cell	CUX1
LAT2	1.67129e-73	-0.631696	0.02	0.137	6.22137e-69	T_cell	LAT2
FLOT1	2.0783e-73	-0.455846	0.085	0.242	7.73648e-69	T_cell	FLOT1
BUB3	2.44171e-73	0.588291	0.268	0.14	9.08927e-69	T_cell	BUB3
INSR	8.09383e-73	-0.739842	0.011	0.119	3.01293e-68	T_cell	INSR
DHRS3	9.01858e-73	-0.531243	0.049	0.185	3.35717e-68	T_cell	DHRS3
ADAM9	1.07591e-72	-0.583161	0.012	0.122	4.00508e-68	T_cell	ADAM9
RBP7	1.55387e-72	-0.68571	0.002	0.103	5.78427e-68	T_cell	RBP7
FOS	1.6178e-72	-0.463139	0.354	0.523	6.02226e-68	T_cell	FOS
BNIP3L	2.3137e-72	-0.4894	0.084	0.235	8.61274e-68	T_cell	BNIP3L
TENT5A	2.38217e-72	-0.881115	0.024	0.139	8.86764e-68	T_cell	TENT5A
TMEM47	2.61352e-72	-0.630183	0.002	0.102	9.72884e-68	T_cell	TMEM47
RRAS	3.57572e-72	-0.577109	0.039	0.167	1.33106e-67	T_cell	RRAS
APRT	3.73514e-72	0.491989	0.43	0.292	1.3904e-67	T_cell	APRT
APOBEC3C	4.45918e-72	0.592691	0.27	0.142	1.65993e-67	T_cell	APOBEC3C
PICALM	4.70766e-72	-0.527077	0.073	0.219	1.75243e-67	T_cell	PICALM
NPM1	7.5102e-72	0.389434	0.574	0.46	2.79567e-67	T_cell	NPM1
SP140	7.76839e-72	0.49249	0.15	0.055	2.89178e-67	T_cell	SP140
ARL5B	1.02806e-71	-0.662544	0.031	0.153	3.82697e-67	T_cell	ARL5B
HIF1A	2.10942e-71	-0.474638	0.111	0.271	7.85231e-67	T_cell	HIF1A
YWHAH	2.59328e-71	-0.485527	0.165	0.334	9.6535e-67	T_cell	YWHAH
ITGB1	4.42318e-71	-0.401795	0.24	0.422	1.64653e-66	T_cell	ITGB1
PIK3C2A	6.2974e-71	-0.542321	0.045	0.176	2.34421e-66	T_cell	PIK3C2A
CISH	6.94792e-71	0.523905	0.109	0.032	2.58636e-66	T_cell	CISH
DNAJA4	8.83601e-71	-0.9243	0.075	0.208	3.2892e-66	T_cell	DNAJA4
PDK4	8.91263e-71	-0.678242	0.015	0.125	3.31773e-66	T_cell	PDK4
TMEM204	1.33416e-70	-0.602833	0.028	0.147	4.9664e-66	T_cell	TMEM204
RBM47	1.70074e-70	-0.589785	0.012	0.12	6.33099e-66	T_cell	RBM47
TFEC	2.83076e-70	-0.593584	0.008	0.112	1.05375e-65	T_cell	TFEC
2022-09-06	2.93097e-70	0.56947	0.282	0.153	1.09105e-65	T_cell	2022-09-06
CREG1	3.72142e-70	-0.599039	0.033	0.155	1.3853e-65	T_cell	CREG1
TJP1	4.35337e-70	-0.559808	0.005	0.105	1.62054e-65	T_cell	TJP1
EPB41L2	6.2478e-70	-0.507477	0.027	0.146	2.32574e-65	T_cell	EPB41L2
SYTL1	7.17189e-70	0.52243	0.124	0.041	2.66974e-65	T_cell	SYTL1
SLC44A1	7.7862e-70	-0.593396	0.023	0.138	2.89841e-65	T_cell	SLC44A1
EFNB1	9.07454e-70	-0.623106	0.007	0.108	3.378e-65	T_cell	EFNB1
TOMM7	1.01062e-69	0.359394	0.624	0.517	3.76205e-65	T_cell	TOMM7
CTNNB1	1.21891e-69	-0.53795	0.1	0.25	4.53739e-65	T_cell	CTNNB1
PLP2	1.45473e-69	0.558139	0.266	0.141	5.41523e-65	T_cell	PLP2
SMIM14	1.71396e-69	-0.561177	0.034	0.156	6.38022e-65	T_cell	SMIM14
ARHGAP24	2.89127e-69	-0.623531	0.005	0.105	1.07628e-64	T_cell	ARHGAP24
ELK3	4.04569e-69	-0.535404	0.051	0.181	1.50601e-64	T_cell	ELK3
ANXA6	4.77637e-69	0.560172	0.257	0.133	1.778e-64	T_cell	ANXA6
NUMB	8.22736e-69	-0.519776	0.063	0.199	3.06263e-64	T_cell	NUMB
SSR2	1.6731e-68	0.483485	0.439	0.305	6.22813e-64	T_cell	SSR2
ADAM28	1.7443e-68	-0.625191	0.016	0.123	6.49317e-64	T_cell	ADAM28
CTBP2	1.83115e-68	-0.536314	0.01	0.113	6.81645e-64	T_cell	CTBP2
CREB5	1.88455e-68	-0.57715	0.009	0.112	7.01523e-64	T_cell	CREB5
IER5L	3.06915e-68	-0.638588	0.049	0.177	1.14249e-63	T_cell	IER5L
PTGS2	3.14104e-68	-0.756267	0.007	0.107	1.16925e-63	T_cell	PTGS2
ITGAL	5.78916e-68	0.582961	0.197	0.089	2.15502e-63	T_cell	ITGAL
MAFF	6.74527e-68	-0.666815	0.023	0.134	2.51093e-63	T_cell	MAFF
CDC42SE2	7.12264e-68	0.556416	0.283	0.156	2.6514e-63	T_cell	CDC42SE2
CPVL	7.18871e-68	-0.622517	0.013	0.118	2.676e-63	T_cell	CPVL
BACH1	9.92997e-68	-0.578279	0.03	0.146	3.69643e-63	T_cell	BACH1
LHFPL2	1.12788e-67	-0.556873	0.004	0.101	4.19852e-63	T_cell	LHFPL2
CD37	1.28508e-67	0.387739	0.472	0.315	4.7837e-63	T_cell	CD37
DNAJB4	1.47525e-67	-0.675376	0.054	0.181	5.49164e-63	T_cell	DNAJB4
BCAM	1.65285e-67	-0.587968	0.014	0.12	6.15274e-63	T_cell	BCAM
DUSP6	5.78237e-67	-0.604946	0.035	0.153	2.15249e-62	T_cell	DUSP6
RAB27A	5.82115e-67	0.532901	0.163	0.067	2.16692e-62	T_cell	RAB27A
RASSF5	1.42505e-66	0.578655	0.187	0.083	5.30476e-62	T_cell	RASSF5
TSC22D1	2.42322e-66	-0.543444	0.071	0.207	9.02045e-62	T_cell	TSC22D1
AQP1	3.41262e-66	-0.69541	0.02	0.128	1.27035e-61	T_cell	AQP1
ALOX5	3.90363e-66	-0.623022	0.009	0.107	1.45312e-61	T_cell	ALOX5
LILRB2	6.73333e-66	-0.579896	0.006	0.101	2.50648e-61	T_cell	LILRB2
CD86	7.41273e-66	-0.592169	0.009	0.107	2.75939e-61	T_cell	CD86
TACC1	7.96372e-66	-0.444852	0.144	0.302	2.9645e-61	T_cell	TACC1
SH3BP5	1.24142e-65	-0.569842	0.07	0.203	4.62118e-61	T_cell	SH3BP5
LTBR	1.27294e-65	-0.492664	0.014	0.118	4.73851e-61	T_cell	LTBR
FXYD5	1.40083e-65	0.494421	0.443	0.316	5.2146e-61	T_cell	FXYD5
CTNNA1	1.8522e-65	-0.50125	0.06	0.19	6.89481e-61	T_cell	CTNNA1
PIM3	2.55094e-65	-0.518698	0.123	0.274	9.49589e-61	T_cell	PIM3
IGFBP7	2.97204e-65	-0.519306	0.141	0.3	1.10634e-60	T_cell	IGFBP7
CEP170	3.62318e-65	-0.514323	0.034	0.149	1.34873e-60	T_cell	CEP170
TYMP	5.3841e-65	-0.444023	0.284	0.447	2.00423e-60	T_cell	TYMP
RIPK2	8.65109e-65	-0.627055	0.022	0.129	3.22037e-60	T_cell	RIPK2
COX4I1	1.04923e-64	0.298654	0.69	0.603	3.90577e-60	T_cell	COX4I1
KLF3	1.0931e-64	-0.465409	0.042	0.164	4.06908e-60	T_cell	KLF3
ANXA2R	1.4515e-64	0.498053	0.126	0.044	5.4032e-60	T_cell	ANXA2R
RUNX3	1.6171e-64	0.522778	0.198	0.091	6.01965e-60	T_cell	RUNX3
ST6GAL1	1.86674e-64	-0.5565	0.063	0.191	6.94894e-60	T_cell	ST6GAL1
F8	2.29935e-64	-0.627252	0.008	0.104	8.55934e-60	T_cell	F8
FCHO2	3.87898e-64	-0.526793	0.011	0.109	1.44395e-59	T_cell	FCHO2
MTRNR2L8	4.86738e-64	-0.57361	0.103	0.242	1.81188e-59	T_cell	MTRNR2L8
SLC31A2	5.74841e-64	-0.579529	0.014	0.115	2.13985e-59	T_cell	SLC31A2
ARPC5L	2.06516e-63	0.566446	0.276	0.155	7.68757e-59	T_cell	ARPC5L
SLC40A1	2.486e-63	-0.636342	0.024	0.13	9.25413e-59	T_cell	SLC40A1
AHR	2.78193e-63	-0.529045	0.029	0.139	1.03558e-58	T_cell	AHR
LPCAT2	5.45634e-63	-0.473596	0.008	0.103	2.03112e-58	T_cell	LPCAT2
S100A16	6.36105e-63	-0.52191	0.012	0.11	2.3679e-58	T_cell	S100A16
OASL	2.63549e-62	0.445774	0.117	0.04	9.8106e-58	T_cell	OASL
OAZ2	2.77132e-62	-0.501687	0.048	0.168	1.03162e-57	T_cell	OAZ2
SIRPA	4.08806e-62	-0.509309	0.008	0.101	1.52178e-57	T_cell	SIRPA
GM2A	5.16814e-62	-0.541537	0.016	0.115	1.92384e-57	T_cell	GM2A
IL27RA	5.89385e-62	0.558719	0.137	0.053	2.19399e-57	T_cell	IL27RA
SUN2	6.48735e-62	0.573657	0.22	0.111	2.41492e-57	T_cell	SUN2
C12orf57	8.16046e-62	0.489577	0.413	0.287	3.03773e-57	T_cell	C12orf57
CFD	1.67933e-61	-0.630761	0.015	0.112	6.25129e-57	T_cell	CFD
TMEM30A	1.99065e-61	-0.46353	0.078	0.211	7.41019e-57	T_cell	TMEM30A
PLD3	2.829e-61	-0.484174	0.074	0.206	1.05309e-56	T_cell	PLD3
SOX4	5.40952e-61	-0.494415	0.033	0.145	2.01369e-56	T_cell	SOX4
S1PR4	5.5147e-61	0.526132	0.113	0.038	2.05285e-56	T_cell	S1PR4
TP53I11	7.69137e-61	-0.535786	0.015	0.112	2.86311e-56	T_cell	TP53I11
MYLK	8.9715e-61	-0.550901	0.009	0.102	3.33964e-56	T_cell	MYLK
RHOQ	9.67922e-61	-0.473847	0.028	0.136	3.60309e-56	T_cell	RHOQ
SKIL	1.04512e-60	-0.452444	0.102	0.242	3.89047e-56	T_cell	SKIL
FOSB	1.22262e-60	-0.51177	0.154	0.306	4.55121e-56	T_cell	FOSB
CIB1	1.3261e-60	0.463126	0.425	0.301	4.93639e-56	T_cell	CIB1
ANO6	1.78985e-60	-0.544275	0.028	0.132	6.66273e-56	T_cell	ANO6
ALDOB	2.07829e-60	-0.644994	0.012	0.107	7.73644e-56	T_cell	ALDOB
MYO1C	2.2064e-60	-0.503804	0.042	0.157	8.21333e-56	T_cell	MYO1C
H1F0	2.86075e-60	-0.605293	0.016	0.112	1.06491e-55	T_cell	H1F0
PTPN22	2.97108e-60	0.500245	0.145	0.058	1.10599e-55	T_cell	PTPN22
CCL3L1	3.23091e-60	-0.951435	0.032	0.136	1.20271e-55	T_cell	CCL3L1
FSCN1	3.29967e-60	-0.50744	0.01	0.103	1.2283e-55	T_cell	FSCN1
HEG1	5.44235e-60	-0.575891	0.034	0.141	2.02592e-55	T_cell	HEG1
LCP1	7.30761e-60	0.43207	0.42	0.283	2.72026e-55	T_cell	LCP1
OGFRL1	9.28027e-60	-0.459895	0.031	0.14	3.45458e-55	T_cell	OGFRL1
MAP3K8	2.85494e-59	-0.599856	0.049	0.164	1.06275e-54	T_cell	MAP3K8
CCDC88C	4.75853e-59	0.499945	0.133	0.051	1.77136e-54	T_cell	CCDC88C
LGALS1	7.04391e-59	-0.32724	0.369	0.556	2.6221e-54	T_cell	LGALS1
CALM1	7.52431e-59	0.286629	0.67	0.591	2.80092e-54	T_cell	CALM1
CHMP1B	7.68251e-59	-0.535838	0.079	0.206	2.85981e-54	T_cell	CHMP1B
LAMP2	8.6763e-59	-0.402096	0.089	0.225	3.22975e-54	T_cell	LAMP2
LIPA	9.69419e-59	-0.522543	0.054	0.171	3.60866e-54	T_cell	LIPA
ATP6V0A1	1.18814e-58	-0.486404	0.022	0.122	4.42285e-54	T_cell	ATP6V0A1
ETS1	1.37892e-58	0.520865	0.318	0.195	5.13302e-54	T_cell	ETS1
ARHGAP15	1.62619e-58	0.540297	0.176	0.08	6.05348e-54	T_cell	ARHGAP15
DEF6	2.078e-58	0.528011	0.171	0.077	7.73535e-54	T_cell	DEF6
DSTN	2.37651e-58	-0.416904	0.168	0.323	8.84657e-54	T_cell	DSTN
ATP6V1B2	3.03037e-58	-0.503407	0.048	0.162	1.12805e-53	T_cell	ATP6V1B2
RAB32	3.6443e-58	-0.467213	0.011	0.101	1.35659e-53	T_cell	RAB32
ZFYVE16	4.22376e-58	-0.460114	0.036	0.145	1.5723e-53	T_cell	ZFYVE16
LTC4S	4.42657e-58	-0.585115	0.021	0.118	1.64779e-53	T_cell	LTC4S
DUSP3	6.77288e-58	-0.473068	0.016	0.111	2.5212e-53	T_cell	DUSP3
SUB1	9.71494e-58	0.370511	0.528	0.432	3.61639e-53	T_cell	SUB1
DNAJB6	1.29651e-57	-0.490467	0.173	0.321	4.82626e-53	T_cell	DNAJB6
GNG5	1.30885e-57	-0.357636	0.299	0.469	4.87219e-53	T_cell	GNG5
PIK3IP1	1.37791e-57	0.570854	0.186	0.089	5.12926e-53	T_cell	PIK3IP1
THEMIS2	1.38507e-57	-0.514707	0.027	0.128	5.15593e-53	T_cell	THEMIS2
CD151	1.7074e-57	-0.423935	0.072	0.197	6.35581e-53	T_cell	CD151
TSEN54	2.52343e-57	0.46141	0.103	0.034	9.39348e-53	T_cell	TSEN54
MTSS1	2.75674e-57	-0.506512	0.015	0.107	1.0262e-52	T_cell	MTSS1
S100A13	3.94949e-57	-0.431646	0.039	0.149	1.4702e-52	T_cell	S100A13
YWHAE	4.72526e-57	-0.34745	0.198	0.358	1.75898e-52	T_cell	YWHAE
DGKA	8.96751e-57	0.565718	0.114	0.041	3.33816e-52	T_cell	DGKA
SLFN5	9.9391e-57	0.547028	0.284	0.17	3.69983e-52	T_cell	SLFN5
HLA-DOA	1.03086e-56	-0.505474	0.012	0.101	3.83739e-52	T_cell	HLA-DOA
2022-09-09	1.16271e-56	0.539993	0.277	0.163	4.3282e-52	T_cell	2022-09-09
PCSK7	2.06757e-56	0.56888	0.278	0.165	7.69651e-52	T_cell	PCSK7
DST	2.11209e-56	-0.44151	0.017	0.11	7.86227e-52	T_cell	DST
CLTC	5.0501e-56	-0.38258	0.109	0.247	1.8799e-51	T_cell	CLTC
PFKFB3	5.41339e-56	-0.525875	0.023	0.119	2.01514e-51	T_cell	PFKFB3
PPP2R5C	5.49622e-56	0.553959	0.283	0.17	2.04597e-51	T_cell	PPP2R5C
FYN	6.85289e-56	0.559696	0.234	0.128	2.55099e-51	T_cell	FYN
ITGA4	6.983e-56	0.542995	0.218	0.114	2.59942e-51	T_cell	ITGA4
LY6E	7.42607e-56	0.455418	0.389	0.267	2.76435e-51	T_cell	LY6E
SRSF7	7.60271e-56	0.440461	0.457	0.342	2.83011e-51	T_cell	SRSF7
ITGAV	1.07368e-55	-0.433755	0.022	0.117	3.99677e-51	T_cell	ITGAV
NOP53	1.32258e-55	0.466173	0.35	0.228	4.92332e-51	T_cell	NOP53
CPM	1.83015e-55	-0.52846	0.017	0.109	6.81272e-51	T_cell	CPM
PPP1R2	1.92553e-55	0.559615	0.257	0.148	7.16777e-51	T_cell	PPP1R2
C12orf75	2.20463e-55	0.451648	0.191	0.091	8.20674e-51	T_cell	C12orf75
BIN2	2.58139e-55	0.519358	0.211	0.108	9.60922e-51	T_cell	BIN2
IL16	3.79669e-55	0.554203	0.179	0.085	1.41332e-50	T_cell	IL16
PDLIM1	6.49057e-55	-0.448405	0.033	0.135	2.41611e-50	T_cell	PDLIM1
ACSL1	9.45163e-55	-0.528612	0.024	0.119	3.51837e-50	T_cell	ACSL1
LYL1	1.04879e-54	-0.496056	0.026	0.123	3.90412e-50	T_cell	LYL1
FAM26F	1.29402e-54	-0.636762	0.014	0.102	4.81699e-50	T_cell	FAM26F
CCRL2	3.13312e-54	-0.581425	0.017	0.106	1.1663e-49	T_cell	CCRL2
LMNA	5.51617e-54	-0.389847	0.051	0.164	2.0534e-49	T_cell	LMNA
GZMB	8.15984e-54	0.401188	0.143	0.058	3.0375e-49	T_cell	GZMB
PPDPF	9.19772e-54	0.409921	0.434	0.318	3.42385e-49	T_cell	PPDPF
LRBA	9.27489e-54	0.51679	0.129	0.052	3.45258e-49	T_cell	LRBA
NAGK	1.20788e-53	-0.426984	0.07	0.189	4.49633e-49	T_cell	NAGK
PINK1	1.23323e-53	-0.453384	0.018	0.109	4.59071e-49	T_cell	PINK1
HSBP1	1.51768e-53	-0.320215	0.182	0.336	5.64957e-49	T_cell	HSBP1
NAIP	1.92141e-53	-0.482325	0.027	0.122	7.15244e-49	T_cell	NAIP
SBF2	2.17585e-53	-0.457011	0.017	0.105	8.0996e-49	T_cell	SBF2
NUDT3	4.35373e-53	-0.415456	0.056	0.168	1.62068e-48	T_cell	NUDT3
CCND3	6.56525e-53	0.50892	0.22	0.118	2.44392e-48	T_cell	CCND3
MARCKSL1	7.23031e-53	-0.485587	0.056	0.166	2.69148e-48	T_cell	MARCKSL1
SYNRG	9.10479e-53	0.550908	0.226	0.124	3.38926e-48	T_cell	SYNRG
GLA	1.74021e-52	-0.55552	0.02	0.108	6.47794e-48	T_cell	GLA
ANXA5	2.87444e-52	-0.336519	0.223	0.381	1.07001e-47	T_cell	ANXA5
ZFAND2A	3.6442e-52	-0.699588	0.068	0.176	1.35655e-47	T_cell	ZFAND2A
ARL6IP5	4.23597e-52	0.457628	0.432	0.322	1.57684e-47	T_cell	ARL6IP5
CCDC50	4.87459e-52	-0.452267	0.059	0.168	1.81457e-47	T_cell	CCDC50
ETV6	5.82711e-52	-0.457851	0.047	0.151	2.16914e-47	T_cell	ETV6
HNRNPA1	6.16206e-52	0.351973	0.549	0.457	2.29383e-47	T_cell	HNRNPA1
LEPROTL1	8.00351e-52	0.526648	0.244	0.14	2.97931e-47	T_cell	LEPROTL1
HSPA1B	1.49576e-51	-0.400223	0.389	0.535	5.56798e-47	T_cell	HSPA1B
ATF5	3.4379e-51	-0.458945	0.027	0.119	1.27976e-46	T_cell	ATF5
SARAF	4.13708e-51	0.440971	0.431	0.323	1.54003e-46	T_cell	SARAF
MBNL2	5.81295e-51	-0.439931	0.034	0.131	2.16387e-46	T_cell	MBNL2
RHBDF2	9.81053e-51	-0.465421	0.038	0.137	3.65197e-46	T_cell	RHBDF2
GAA	1.0656e-50	-0.385735	0.028	0.123	3.9667e-46	T_cell	GAA
SAMHD1	1.0949e-50	-0.38716	0.158	0.296	4.07577e-46	T_cell	SAMHD1
RNASET2	1.13118e-50	-0.377007	0.242	0.39	4.2108e-46	T_cell	RNASET2
SQSTM1	1.25932e-50	-0.40532	0.245	0.395	4.68782e-46	T_cell	SQSTM1
INSIG1	1.43015e-50	-0.587895	0.053	0.156	5.32375e-46	T_cell	INSIG1
LACTB	2.18564e-50	-0.463977	0.027	0.119	8.13605e-46	T_cell	LACTB
ORMDL3	2.21223e-50	0.459949	0.103	0.037	8.23504e-46	T_cell	ORMDL3
ITGAX	2.58681e-50	-0.523322	0.019	0.105	9.62941e-46	T_cell	ITGAX
PCED1B	2.62447e-50	0.477598	0.107	0.04	9.76957e-46	T_cell	PCED1B
PTP4A1	2.65635e-50	-0.532899	0.084	0.199	9.88825e-46	T_cell	PTP4A1
CYSTM1	3.28967e-50	-0.399994	0.066	0.178	1.22458e-45	T_cell	CYSTM1
ATP1B3	9.03265e-50	-0.378464	0.12	0.249	3.36241e-45	T_cell	ATP1B3
NRIP1	1.57749e-49	-0.416473	0.041	0.14	5.87219e-45	T_cell	NRIP1
IRF2BP2	2.74378e-49	-0.366647	0.107	0.236	1.02137e-44	T_cell	IRF2BP2
HSPA6	4.04042e-49	-0.631495	0.123	0.244	1.50405e-44	T_cell	HSPA6
CORO1B	4.2453e-49	0.541899	0.264	0.163	1.58031e-44	T_cell	CORO1B
C3AR1	7.37659e-49	-0.494864	0.022	0.108	2.74594e-44	T_cell	C3AR1
PLCG2	1.41155e-48	-0.456235	0.083	0.197	5.25451e-44	T_cell	PLCG2
MTRNR2L12	1.74736e-48	-0.392709	0.261	0.403	6.50454e-44	T_cell	MTRNR2L12
AES	1.91161e-48	0.426226	0.437	0.331	7.11596e-44	T_cell	AES
SNX10	2.00265e-48	-0.535133	0.09	0.202	7.45487e-44	T_cell	SNX10
CRTAP	2.32327e-48	-0.351668	0.051	0.154	8.64839e-44	T_cell	CRTAP
TNFRSF1A	2.42847e-48	-0.377033	0.073	0.186	9.03996e-44	T_cell	TNFRSF1A
SSFA2	4.03015e-48	-0.420296	0.021	0.106	1.50022e-43	T_cell	SSFA2
BCL6	4.21278e-48	-0.462964	0.019	0.102	1.56821e-43	T_cell	BCL6
BTF3	5.52552e-48	0.274451	0.62	0.549	2.05687e-43	T_cell	BTF3
LRRK2	7.55395e-48	-0.419092	0.019	0.102	2.81196e-43	T_cell	LRRK2
RUFY3	7.58685e-48	-0.424851	0.026	0.114	2.82421e-43	T_cell	RUFY3
ARHGDIB	1.05123e-47	0.281435	0.619	0.545	3.91319e-43	T_cell	ARHGDIB
DIAPH1	1.23984e-47	0.485407	0.177	0.089	4.61532e-43	T_cell	DIAPH1
PPP1R15B	1.32639e-47	-0.477416	0.057	0.159	4.93748e-43	T_cell	PPP1R15B
PAXX	1.7596e-47	0.435981	0.235	0.133	6.55011e-43	T_cell	PAXX
MED13L	2.15859e-47	-0.39872	0.055	0.158	8.03534e-43	T_cell	MED13L
MYO1G	3.00705e-47	0.455489	0.186	0.095	1.11937e-42	T_cell	MYO1G
SEMA4D	5.08816e-47	0.515241	0.183	0.094	1.89407e-42	T_cell	SEMA4D
GMFG	6.22755e-47	0.364151	0.48	0.378	2.3182e-42	T_cell	GMFG
LGALS9	7.10751e-47	-0.45151	0.071	0.177	2.64577e-42	T_cell	LGALS9
HELB	8.95645e-47	0.468711	0.103	0.039	3.33404e-42	T_cell	HELB
ATP13A3	1.04544e-46	-0.49028	0.055	0.153	3.89164e-42	T_cell	ATP13A3
CCL2	1.22251e-46	-0.558575	0.029	0.116	4.55078e-42	T_cell	CCL2
BIN1	1.43941e-46	0.451704	0.159	0.076	5.35819e-42	T_cell	BIN1
NFIC	1.6787e-46	-0.365687	0.053	0.154	6.24897e-42	T_cell	NFIC
ACTN1	1.72659e-46	-0.437293	0.025	0.11	6.42724e-42	T_cell	ACTN1
PRKCH	2.22389e-46	0.482492	0.169	0.084	8.27843e-42	T_cell	PRKCH
NCOA7	2.64663e-46	-0.408706	0.083	0.194	9.85207e-42	T_cell	NCOA7
PDLIM5	4.27551e-46	-0.376827	0.031	0.119	1.59156e-41	T_cell	PDLIM5
LPP	4.695e-46	-0.329635	0.093	0.21	1.74771e-41	T_cell	LPP
MSRB2	6.07851e-46	-0.387217	0.048	0.144	2.26273e-41	T_cell	MSRB2
PLXNB2	6.92198e-46	-0.417773	0.022	0.104	2.57671e-41	T_cell	PLXNB2
EIF3K	7.0134e-46	0.381056	0.474	0.374	2.61074e-41	T_cell	EIF3K
WIPF1	7.72783e-46	0.490461	0.308	0.202	2.87668e-41	T_cell	WIPF1
SNRPN	8.85127e-46	0.535886	0.19	0.102	3.29488e-41	T_cell	SNRPN
GSTK1	1.06144e-45	0.452507	0.383	0.282	3.95122e-41	T_cell	GSTK1
HMBOX1	1.11709e-45	-0.398356	0.047	0.143	4.15837e-41	T_cell	HMBOX1
SLC16A3	1.27898e-45	-0.415612	0.062	0.164	4.76101e-41	T_cell	SLC16A3
DPYD	1.72451e-45	-0.399886	0.036	0.127	6.41948e-41	T_cell	DPYD
GCA	1.97348e-45	-0.435522	0.032	0.12	7.34627e-41	T_cell	GCA
SNX3	2.05806e-45	-0.314934	0.216	0.362	7.66113e-41	T_cell	SNX3
TRIOBP	3.10372e-45	-0.388589	0.044	0.138	1.15536e-40	T_cell	TRIOBP
OST4	3.33519e-45	0.277314	0.608	0.538	1.24152e-40	T_cell	OST4
SEC62	3.67579e-45	-0.26396	0.302	0.46	1.36831e-40	T_cell	SEC62
CYB5A	3.86105e-45	-0.361622	0.087	0.2	1.43727e-40	T_cell	CYB5A
PPP2CB	7.6426e-45	-0.395141	0.026	0.109	2.84496e-40	T_cell	PPP2CB
WASHC4	9.2827e-45	-0.435156	0.047	0.141	3.45549e-40	T_cell	WASHC4
GIMAP8	1.12602e-44	-0.418427	0.042	0.133	4.1916e-40	T_cell	GIMAP8
KLF9	1.15493e-44	-0.413755	0.038	0.128	4.29921e-40	T_cell	KLF9
UNC93B1	1.16991e-44	-0.3944	0.034	0.121	4.355e-40	T_cell	UNC93B1
IRF2BPL	1.31438e-44	-0.353845	0.035	0.124	4.8928e-40	T_cell	IRF2BPL
CEACAM1	1.95883e-44	-0.488392	0.026	0.108	7.29175e-40	T_cell	CEACAM1
RBL2	2.36296e-44	0.528163	0.2	0.111	8.79613e-40	T_cell	RBL2
C9orf78	2.41642e-44	0.501298	0.238	0.142	8.99513e-40	T_cell	C9orf78
HEXB	2.58833e-44	-0.350321	0.055	0.153	9.63507e-40	T_cell	HEXB
SRGAP2	3.18464e-44	-0.413573	0.03	0.114	1.18548e-39	T_cell	SRGAP2
FRMD4B	3.65866e-44	-0.439626	0.041	0.131	1.36194e-39	T_cell	FRMD4B
CORO1C	3.68407e-44	-0.357368	0.024	0.105	1.3714e-39	T_cell	CORO1C
ATP1B1	3.85388e-44	-0.373922	0.077	0.185	1.43461e-39	T_cell	ATP1B1
CANX	4.32339e-44	-0.29008	0.2	0.342	1.60938e-39	T_cell	CANX
TRAF1	6.80787e-44	0.472601	0.103	0.04	2.53423e-39	T_cell	TRAF1
DICER1	9.24354e-44	-0.334474	0.079	0.187	3.44091e-39	T_cell	DICER1
ARHGAP9	1.0308e-43	0.444029	0.144	0.067	3.83715e-39	T_cell	ARHGAP9
SYNGR2	1.20638e-43	-0.306468	0.127	0.252	4.49073e-39	T_cell	SYNGR2
BST2	1.27377e-43	-0.294098	0.298	0.451	4.74159e-39	T_cell	BST2
DDX24	1.72997e-43	0.455306	0.4	0.303	6.43983e-39	T_cell	DDX24
HEXA	2.49967e-43	-0.351173	0.093	0.204	9.30502e-39	T_cell	HEXA
SMAD5	5.65045e-43	-0.377477	0.033	0.118	2.10338e-38	T_cell	SMAD5
CD55	7.30423e-43	-0.383804	0.047	0.14	2.719e-38	T_cell	CD55
AFF1	9.08477e-43	-0.400398	0.05	0.143	3.3818e-38	T_cell	AFF1
METRNL	9.56106e-43	-0.397779	0.063	0.161	3.55911e-38	T_cell	METRNL
DDAH2	1.1301e-42	-0.371616	0.057	0.154	4.20681e-38	T_cell	DDAH2
CLIC1	1.2542e-42	0.291833	0.573	0.501	4.66876e-38	T_cell	CLIC1
2022-09-07	1.2921e-42	0.362933	0.474	0.381	4.80983e-38	T_cell	2022-09-07
VAT1	1.31183e-42	-0.334477	0.027	0.108	4.8833e-38	T_cell	VAT1
PARK7	1.56221e-42	0.392684	0.42	0.325	5.81533e-38	T_cell	PARK7
AC007952.4	1.63887e-42	-0.553685	0.031	0.111	6.10068e-38	T_cell	AC007952.4
ATP6AP1	2.68657e-42	-0.292097	0.078	0.185	1.00007e-37	T_cell	ATP6AP1
DRAP1	4.38917e-42	0.400136	0.381	0.28	1.63387e-37	T_cell	DRAP1
CAPZA2	4.68584e-42	-0.352187	0.13	0.249	1.74431e-37	T_cell	CAPZA2
SH2B3	4.84328e-42	-0.367948	0.024	0.103	1.80291e-37	T_cell	SH2B3
AP1B1	5.39652e-42	-0.44005	0.04	0.125	2.00886e-37	T_cell	AP1B1
SERPINB9	5.93037e-42	-0.434951	0.086	0.189	2.20758e-37	T_cell	SERPINB9
SPRY1	6.26044e-42	-0.521353	0.03	0.111	2.33045e-37	T_cell	SPRY1
CCPG1	9.98304e-42	-0.336542	0.072	0.174	3.71619e-37	T_cell	CCPG1
GTF2I	1.47222e-41	-0.282462	0.153	0.281	5.48035e-37	T_cell	GTF2I
TNS3	1.7719e-41	-0.315241	0.028	0.108	6.5959e-37	T_cell	TNS3
KLHL5	4.33473e-41	-0.374974	0.03	0.109	1.6136e-36	T_cell	KLHL5
PARP14	5.31738e-41	-0.284112	0.186	0.319	1.97939e-36	T_cell	PARP14
CCDC167	5.53217e-41	0.477723	0.154	0.078	2.05935e-36	T_cell	CCDC167
ARHGAP18	6.57181e-41	-0.345882	0.081	0.183	2.44636e-36	T_cell	ARHGAP18
GRB2	1.11202e-40	-0.317472	0.175	0.303	4.13951e-36	T_cell	GRB2
SPP1	1.54435e-40	-0.26946	0.443	0.596	5.74884e-36	T_cell	SPP1
LGALS3	1.64833e-40	-0.384027	0.144	0.262	6.13591e-36	T_cell	LGALS3
PSD4	1.86897e-40	0.368013	0.109	0.046	6.95722e-36	T_cell	PSD4
DNAJA1	2.03616e-40	-0.314162	0.306	0.446	7.57961e-36	T_cell	DNAJA1
VAMP5	2.15911e-40	-0.346726	0.231	0.36	8.0373e-36	T_cell	VAMP5
GPCPD1	2.18495e-40	-0.394194	0.058	0.151	8.13349e-36	T_cell	GPCPD1
CD82	2.27882e-40	0.464603	0.158	0.081	8.48292e-36	T_cell	CD82
SLA	3.14915e-40	0.443187	0.237	0.143	1.17227e-35	T_cell	SLA
SASH3	3.21699e-40	0.457433	0.148	0.073	1.19752e-35	T_cell	SASH3
FEZ2	3.3751e-40	-0.338395	0.047	0.136	1.25638e-35	T_cell	FEZ2
GINM1	3.41368e-40	-0.318356	0.042	0.128	1.27074e-35	T_cell	GINM1
NCOA4	4.10235e-40	-0.356841	0.071	0.169	1.5271e-35	T_cell	NCOA4
CTSA	5.40457e-40	-0.307773	0.117	0.231	2.01185e-35	T_cell	CTSA
VMP1	6.09213e-40	-0.427797	0.315	0.428	2.26779e-35	T_cell	VMP1
NOSIP	8.02144e-40	0.551858	0.196	0.113	2.98598e-35	T_cell	NOSIP
JAK3	8.49518e-40	0.498296	0.174	0.094	3.16233e-35	T_cell	JAK3
MGAT1	9.36706e-40	-0.281754	0.114	0.229	3.48689e-35	T_cell	MGAT1
ANXA2	1.06586e-39	-0.286927	0.239	0.377	3.96765e-35	T_cell	ANXA2
PDE7A	1.19234e-39	0.467343	0.153	0.078	4.4385e-35	T_cell	PDE7A
KDM6B	1.28578e-39	-0.440473	0.047	0.133	4.7863e-35	T_cell	KDM6B
ITGA5	1.36292e-39	-0.373064	0.031	0.11	5.07349e-35	T_cell	ITGA5
PPIF	1.53726e-39	-0.537395	0.049	0.134	5.72246e-35	T_cell	PPIF
KIF2A	1.53821e-39	0.43939	0.144	0.071	5.72598e-35	T_cell	KIF2A
RIPOR2	1.7417e-39	0.427391	0.131	0.062	6.48349e-35	T_cell	RIPOR2
ANAPC16	1.94003e-39	0.38083	0.394	0.295	7.22174e-35	T_cell	ANAPC16
HMGN1	1.95903e-39	0.38765	0.4	0.304	7.29251e-35	T_cell	HMGN1
GNG2	1.99872e-39	0.419174	0.156	0.079	7.44024e-35	T_cell	GNG2
ODF3B	2.60944e-39	-0.372978	0.036	0.117	9.71364e-35	T_cell	ODF3B
NFKBID	2.69072e-39	-0.479834	0.037	0.117	1.00162e-34	T_cell	NFKBID
DOK2	3.5527e-39	0.377408	0.213	0.121	1.32249e-34	T_cell	DOK2
ORAI1	4.07336e-39	0.482249	0.15	0.077	1.51631e-34	T_cell	ORAI1
RAB7A	4.29179e-39	-0.285658	0.159	0.282	1.59762e-34	T_cell	RAB7A
RAB1A	4.31438e-39	-0.286252	0.1	0.208	1.60603e-34	T_cell	RAB1A
B4GALT5	6.95208e-39	-0.371304	0.029	0.105	2.58791e-34	T_cell	B4GALT5
SH3KBP1	8.46844e-39	0.462114	0.249	0.157	3.15238e-34	T_cell	SH3KBP1
SH3BGRL	9.07481e-39	-0.286861	0.233	0.37	3.3781e-34	T_cell	SH3BGRL
GRK6	9.18612e-39	0.473949	0.127	0.059	3.41953e-34	T_cell	GRK6
PHC2	1.08793e-38	-0.388998	0.03	0.106	4.04983e-34	T_cell	PHC2
SERINC1	2.34107e-38	-0.253052	0.126	0.243	8.71462e-34	T_cell	SERINC1
BLOC1S6	2.85998e-38	-0.361675	0.064	0.155	1.06463e-33	T_cell	BLOC1S6
AC103591.3	2.91253e-38	-0.588102	0.034	0.11	1.08419e-33	T_cell	AC103591.3
ARHGEF12	3.45822e-38	-0.341952	0.034	0.112	1.28732e-33	T_cell	ARHGEF12
EPN1	4.38658e-38	-0.353384	0.054	0.141	1.6329e-33	T_cell	EPN1
CCL3	4.69642e-38	-0.475748	0.245	0.355	1.74824e-33	T_cell	CCL3
POU2F2	5.29679e-38	-0.374707	0.083	0.181	1.97173e-33	T_cell	POU2F2
CASP8	7.78907e-38	0.446464	0.155	0.081	2.89948e-33	T_cell	CASP8
HSD17B12	1.1006e-37	-0.334472	0.052	0.138	4.09698e-33	T_cell	HSD17B12
NUP210	1.46631e-37	0.439457	0.113	0.051	5.45834e-33	T_cell	NUP210
PSMB8	1.80227e-37	0.402381	0.368	0.277	6.70893e-33	T_cell	PSMB8
POMP	2.27589e-37	-0.263003	0.327	0.467	8.47198e-33	T_cell	POMP
LTA4H	2.44639e-37	-0.381549	0.055	0.142	9.1067e-33	T_cell	LTA4H
ZMIZ1	2.9804e-37	-0.322708	0.031	0.105	1.10945e-32	T_cell	ZMIZ1
P4HA1	3.74392e-37	-0.365105	0.038	0.116	1.39368e-32	T_cell	P4HA1
BIRC3	4.22712e-37	0.446457	0.249	0.157	1.57355e-32	T_cell	BIRC3
BEX3	7.89942e-37	-0.362776	0.048	0.13	2.94056e-32	T_cell	BEX3
GNB1	9.1744e-37	-0.273407	0.18	0.301	3.41517e-32	T_cell	GNB1
MCUB	1.68069e-36	0.411069	0.111	0.05	6.25638e-32	T_cell	MCUB
REEP3	1.73008e-36	-0.324067	0.046	0.128	6.44021e-32	T_cell	REEP3
CYB561A3	1.83287e-36	-0.413363	0.042	0.121	6.82286e-32	T_cell	CYB561A3
IFNAR1	1.90563e-36	-0.261407	0.067	0.159	7.09371e-32	T_cell	IFNAR1
RERE	2.14977e-36	-0.305805	0.051	0.135	8.00251e-32	T_cell	RERE
NUPR1	2.98225e-36	-0.416496	0.038	0.115	1.11014e-31	T_cell	NUPR1
RBMS1	4.54368e-36	-0.292833	0.139	0.249	1.69139e-31	T_cell	RBMS1
SPAG9	4.5806e-36	-0.288214	0.098	0.199	1.70513e-31	T_cell	SPAG9
MAML2	5.19449e-36	-0.370435	0.061	0.148	1.93365e-31	T_cell	MAML2
GOLIM4	5.25919e-36	-0.399256	0.046	0.124	1.95774e-31	T_cell	GOLIM4
TSPAN3	7.9864e-36	-0.302501	0.047	0.129	2.97294e-31	T_cell	TSPAN3
CMTM6	8.81185e-36	-0.297921	0.139	0.25	3.28021e-31	T_cell	CMTM6
SYPL1	1.09476e-35	-0.306742	0.084	0.179	4.07525e-31	T_cell	SYPL1
RNF167	1.19959e-35	0.432918	0.176	0.098	4.46547e-31	T_cell	RNF167
WDR11	1.70552e-35	-0.355045	0.052	0.134	6.3488e-31	T_cell	WDR11
IFI44L	1.75706e-35	-0.315835	0.072	0.164	6.54065e-31	T_cell	IFI44L
SLC8B1	2.84008e-35	-0.42302	0.034	0.106	1.05722e-30	T_cell	SLC8B1
MAP3K13	3.38755e-35	-0.284339	0.053	0.137	1.26102e-30	T_cell	MAP3K13
ARHGAP5	3.78489e-35	-0.332503	0.041	0.118	1.40893e-30	T_cell	ARHGAP5
ATP6V1A	3.78557e-35	-0.334991	0.03	0.101	1.40918e-30	T_cell	ATP6V1A
KIAA0355	5.9872e-35	-0.32676	0.046	0.125	2.22874e-30	T_cell	KIAA0355
CHST12	8.45978e-35	0.454282	0.177	0.101	3.14915e-30	T_cell	CHST12
HMOX2	8.52685e-35	0.469428	0.145	0.076	3.17412e-30	T_cell	HMOX2
CD99	9.48202e-35	0.348245	0.427	0.341	3.52968e-30	T_cell	CD99
TRIR	1.38949e-34	0.347558	0.341	0.246	5.17239e-30	T_cell	TRIR
SERINC3	1.52496e-34	-0.296915	0.111	0.214	5.67665e-30	T_cell	SERINC3
JMJD1C	1.66136e-34	-0.261084	0.148	0.26	6.1844e-30	T_cell	JMJD1C
DYNC1I2	1.90878e-34	-0.266696	0.13	0.237	7.10544e-30	T_cell	DYNC1I2
AFF4	2.22708e-34	-0.296968	0.095	0.192	8.29029e-30	T_cell	AFF4
CCL20	2.58591e-34	-0.739606	0.034	0.104	9.62605e-30	T_cell	CCL20
ARHGAP45	7.32971e-34	0.386838	0.169	0.094	2.72848e-29	T_cell	ARHGAP45
CBLB	8.14356e-34	0.446653	0.123	0.061	3.03144e-29	T_cell	CBLB
CSTB	9.72327e-34	-0.302971	0.29	0.412	3.61949e-29	T_cell	CSTB
TERF2IP	1.00485e-33	0.423249	0.274	0.187	3.74056e-29	T_cell	TERF2IP
NAP1L4	1.01552e-33	0.450859	0.222	0.14	3.78027e-29	T_cell	NAP1L4
SELPLG	1.75877e-33	0.385582	0.124	0.061	6.54704e-29	T_cell	SELPLG
HSD17B4	2.59125e-33	-0.298429	0.036	0.107	9.64592e-29	T_cell	HSD17B4
PTPN4	3.18793e-33	0.407666	0.116	0.055	1.18671e-28	T_cell	PTPN4
ATP5MG	4.22738e-33	0.275689	0.462	0.373	1.57364e-28	T_cell	ATP5MG
CSRP1	4.3563e-33	-0.356562	0.047	0.122	1.62163e-28	T_cell	CSRP1
VAMP3	4.78374e-33	-0.277076	0.036	0.108	1.78075e-28	T_cell	VAMP3
TCP1	4.92318e-33	-0.38147	0.152	0.253	1.83265e-28	T_cell	TCP1
CNN2	7.29519e-33	0.431963	0.238	0.155	2.71564e-28	T_cell	CNN2
STX12	7.8152e-33	-0.28696	0.047	0.124	2.90921e-28	T_cell	STX12
FAR1	1.04007e-32	-0.339037	0.045	0.119	3.87167e-28	T_cell	FAR1
TM9SF2	1.36492e-32	-0.301164	0.078	0.166	5.08092e-28	T_cell	TM9SF2
C9orf16	1.51002e-32	0.424041	0.35	0.27	5.62104e-28	T_cell	C9orf16
PDLIM2	1.77994e-32	0.422813	0.149	0.081	6.62581e-28	T_cell	PDLIM2
TNFSF10	1.85799e-32	-0.275224	0.193	0.31	6.91636e-28	T_cell	TNFSF10
FKBP4	1.88184e-32	-0.393765	0.064	0.145	7.00515e-28	T_cell	FKBP4
BNIP2	2.2464e-32	-0.281183	0.089	0.18	8.36222e-28	T_cell	BNIP2
UBE2D1	2.26794e-32	-0.330182	0.045	0.119	8.44239e-28	T_cell	UBE2D1
BLVRB	2.62492e-32	-0.305463	0.068	0.152	9.77125e-28	T_cell	BLVRB
ESYT1	2.68756e-32	0.389544	0.114	0.055	1.00044e-27	T_cell	ESYT1
HOOK3	2.71757e-32	-0.288049	0.073	0.159	1.01162e-27	T_cell	HOOK3
SLC2A4RG	3.24094e-32	0.407538	0.118	0.058	1.20644e-27	T_cell	SLC2A4RG
MAP3K2	3.47516e-32	-0.303061	0.09	0.181	1.29363e-27	T_cell	MAP3K2
SOD1	4.03574e-32	0.32331	0.449	0.37	1.50231e-27	T_cell	SOD1
TSC22D4	4.09691e-32	0.447189	0.182	0.108	1.52508e-27	T_cell	TSC22D4
RAP2B	5.26014e-32	-0.321645	0.074	0.158	1.95809e-27	T_cell	RAP2B
GTF3A	5.49314e-32	0.394666	0.286	0.199	2.04482e-27	T_cell	GTF3A
ASAP1	6.13229e-32	-0.267496	0.062	0.143	2.28275e-27	T_cell	ASAP1
ITM2C	7.81745e-32	0.401524	0.136	0.071	2.91005e-27	T_cell	ITM2C
PSME1	8.11427e-32	0.274557	0.514	0.453	3.02054e-27	T_cell	PSME1
PPT1	8.51379e-32	-0.31974	0.088	0.177	3.16926e-27	T_cell	PPT1
GNA13	9.69727e-32	-0.292382	0.063	0.144	3.60981e-27	T_cell	GNA13
MZT2B	9.99893e-32	0.347436	0.444	0.369	3.7221e-27	T_cell	MZT2B
RGS2	1.05061e-31	-0.424753	0.198	0.297	3.9109e-27	T_cell	RGS2
ROCK2	1.34932e-31	-0.26272	0.051	0.128	5.02283e-27	T_cell	ROCK2
ATP2B1	1.37841e-31	-0.311024	0.087	0.176	5.13115e-27	T_cell	ATP2B1
IER2	1.48212e-31	-0.324466	0.346	0.461	5.51721e-27	T_cell	IER2
ARRDC3	1.51808e-31	-0.381955	0.086	0.173	5.65106e-27	T_cell	ARRDC3
EIF4A3	1.74527e-31	-0.371412	0.103	0.193	6.49678e-27	T_cell	EIF4A3
ADGRE5	2.30662e-31	0.397145	0.213	0.134	8.5864e-27	T_cell	ADGRE5
CLN8	2.33099e-31	-0.302975	0.042	0.113	8.67709e-27	T_cell	CLN8
SNX2	4.62454e-31	-0.312958	0.068	0.149	1.72148e-26	T_cell	SNX2
CAPG	5.02506e-31	-0.351154	0.116	0.21	1.87058e-26	T_cell	CAPG
PTEN	5.14754e-31	-0.313311	0.082	0.168	1.91617e-26	T_cell	PTEN
PSMA5	8.05153e-31	0.425947	0.227	0.149	2.99718e-26	T_cell	PSMA5
OPTN	1.00862e-30	0.432113	0.203	0.128	3.7546e-26	T_cell	OPTN
EIF3F	1.06929e-30	0.39353	0.366	0.287	3.98042e-26	T_cell	EIF3F
FOXO3	1.27623e-30	-0.267665	0.048	0.122	4.75077e-26	T_cell	FOXO3
YWHAG	1.29538e-30	-0.281413	0.064	0.144	4.82205e-26	T_cell	YWHAG
FKBP15	1.44506e-30	-0.327282	0.044	0.115	5.37925e-26	T_cell	FKBP15
COLGALT1	1.48434e-30	-0.312412	0.037	0.105	5.52545e-26	T_cell	COLGALT1
COTL1	1.63396e-30	0.27547	0.472	0.393	6.08241e-26	T_cell	COTL1
ZNRD1	3.1637e-30	0.374565	0.165	0.095	1.17769e-25	T_cell	ZNRD1
GBP4	4.05013e-30	-0.279154	0.166	0.271	1.50766e-25	T_cell	GBP4
CCNDBP1	4.18573e-30	0.389529	0.162	0.093	1.55814e-25	T_cell	CCNDBP1
ITGA6	4.75106e-30	-0.275803	0.035	0.101	1.76858e-25	T_cell	ITGA6
BAX	4.90722e-30	0.407452	0.315	0.233	1.82671e-25	T_cell	BAX
ICAM2	5.34528e-30	-0.264482	0.086	0.173	1.98978e-25	T_cell	ICAM2
IDH1	5.47739e-30	-0.288427	0.037	0.104	2.03896e-25	T_cell	IDH1
EIF4EBP1	6.30117e-30	-0.346515	0.072	0.151	2.34561e-25	T_cell	EIF4EBP1
ARMCX3	6.81299e-30	-0.264002	0.085	0.171	2.53614e-25	T_cell	ARMCX3
RYBP	1.1266e-29	-0.287952	0.036	0.102	4.19376e-25	T_cell	RYBP
MATK	1.51245e-29	0.296844	0.107	0.051	5.63011e-25	T_cell	MATK
AZIN1	1.57043e-29	-0.28315	0.071	0.15	5.84592e-25	T_cell	AZIN1
NFKBIE	1.57379e-29	-0.353684	0.038	0.104	5.85842e-25	T_cell	NFKBIE
ZNF106	1.60634e-29	-0.278312	0.091	0.177	5.97962e-25	T_cell	ZNF106
ATP2B1-AS1	1.6518e-29	-0.437494	0.061	0.135	6.14883e-25	T_cell	ATP2B1-AS1
IFRD1	1.71608e-29	-0.370662	0.056	0.13	6.38813e-25	T_cell	IFRD1
SLC44A2	2.10412e-29	-0.340723	0.058	0.132	7.83259e-25	T_cell	SLC44A2
TAOK3	2.25993e-29	-0.252469	0.164	0.267	8.41257e-25	T_cell	TAOK3
RBM8A	2.42224e-29	0.387961	0.301	0.219	9.01677e-25	T_cell	RBM8A
CLIC3	2.45406e-29	0.264668	0.113	0.055	9.13524e-25	T_cell	CLIC3
HIPK3	3.08132e-29	-0.269125	0.057	0.132	1.14702e-24	T_cell	HIPK3
NPTN	3.45518e-29	-0.277899	0.048	0.118	1.28619e-24	T_cell	NPTN
C5orf24	3.6445e-29	-0.285805	0.068	0.146	1.35666e-24	T_cell	C5orf24
PARP8	3.73271e-29	0.358343	0.118	0.06	1.3895e-24	T_cell	PARP8
UXT	4.18346e-29	0.388665	0.305	0.223	1.55729e-24	T_cell	UXT
SPTLC2	4.89392e-29	-0.290066	0.045	0.114	1.82176e-24	T_cell	SPTLC2
LITAF	6.8299e-29	-0.290517	0.196	0.302	2.54243e-24	T_cell	LITAF
ITPR2	7.05948e-29	-0.298959	0.066	0.143	2.62789e-24	T_cell	ITPR2
ARAP1	8.28482e-29	-0.329694	0.04	0.106	3.08403e-24	T_cell	ARAP1
PPP1R18	8.97103e-29	0.393428	0.274	0.194	3.33946e-24	T_cell	PPP1R18
FKBP11	9.45758e-29	0.259266	0.151	0.083	3.52058e-24	T_cell	FKBP11
TGFBR1	1.58755e-28	-0.278101	0.038	0.103	5.90965e-24	T_cell	TGFBR1
ADAM17	1.59531e-28	-0.281235	0.063	0.139	5.93853e-24	T_cell	ADAM17
GCHFR	1.61559e-28	0.356203	0.109	0.054	6.01404e-24	T_cell	GCHFR
GPR183	2.01505e-28	-0.363794	0.112	0.2	7.50102e-24	T_cell	GPR183
MIS18BP1	3.00129e-28	-0.256702	0.117	0.207	1.11723e-23	T_cell	MIS18BP1
LIMS1	3.86989e-28	-0.263574	0.156	0.256	1.44057e-23	T_cell	LIMS1
IL4R	5.24057e-28	-0.316924	0.051	0.121	1.9508e-23	T_cell	IL4R
CHCHD2	8.12391e-28	0.250288	0.539	0.487	3.02413e-23	T_cell	CHCHD2
HNRNPF	1.97562e-27	0.399124	0.314	0.237	7.35423e-23	T_cell	HNRNPF
AIP	2.32709e-27	0.402452	0.212	0.139	8.6626e-23	T_cell	AIP
GIMAP4	2.33507e-27	0.332416	0.42	0.349	8.69229e-23	T_cell	GIMAP4
DRAM2	3.22837e-27	-0.31997	0.049	0.117	1.20176e-22	T_cell	DRAM2
NCF1	3.26856e-27	-0.327748	0.161	0.254	1.21672e-22	T_cell	NCF1
NCOA3	3.75178e-27	-0.286956	0.074	0.15	1.3966e-22	T_cell	NCOA3
SLC38A2	4.01447e-27	-0.268342	0.125	0.216	1.49439e-22	T_cell	SLC38A2
TET2	4.29119e-27	-0.311779	0.043	0.107	1.59739e-22	T_cell	TET2
ELF1	5.22196e-27	0.429603	0.265	0.191	1.94388e-22	T_cell	ELF1
CLK1	1.01391e-26	-0.264383	0.192	0.293	3.77428e-22	T_cell	CLK1
NORAD	1.06333e-26	-0.297551	0.086	0.163	3.95824e-22	T_cell	NORAD
SFT2D2	1.34951e-26	-0.265939	0.076	0.152	5.02354e-22	T_cell	SFT2D2
KIAA1551	1.37629e-26	0.459333	0.293	0.22	5.12324e-22	T_cell	KIAA1551
MT-ATP8	1.80007e-26	-0.290432	0.134	0.223	6.70078e-22	T_cell	MT-ATP8
SVIP	1.86032e-26	0.375383	0.165	0.1	6.92506e-22	T_cell	SVIP
ECE1	1.96364e-26	-0.296558	0.042	0.105	7.30967e-22	T_cell	ECE1
NDRG1	2.04579e-26	-0.275665	0.063	0.135	7.61545e-22	T_cell	NDRG1
ARL8B	2.6091e-26	-0.280865	0.062	0.133	9.71238e-22	T_cell	ARL8B
APPL1	3.28789e-26	-0.260015	0.075	0.149	1.22392e-21	T_cell	APPL1
TNFAIP3	5.75815e-26	-0.385712	0.172	0.259	2.14347e-21	T_cell	TNFAIP3
PPP1CA	6.85252e-26	0.351641	0.299	0.221	2.55085e-21	T_cell	PPP1CA
COMMD7	8.54695e-26	0.414367	0.189	0.122	3.1816e-21	T_cell	COMMD7
CAMTA1	8.73331e-26	-0.257045	0.111	0.195	3.25098e-21	T_cell	CAMTA1
ERP29	8.79844e-26	0.351819	0.344	0.267	3.27522e-21	T_cell	ERP29
SNRPB	1.58916e-25	0.366552	0.33	0.257	5.91566e-21	T_cell	SNRPB
YPEL2	1.80434e-25	-0.269059	0.045	0.109	6.71666e-21	T_cell	YPEL2
SOCS1	1.84825e-25	0.370409	0.161	0.096	6.8801e-21	T_cell	SOCS1
PAG1	2.10936e-25	0.431094	0.168	0.104	7.85209e-21	T_cell	PAG1
TAP1	2.27863e-25	0.395008	0.255	0.181	8.48219e-21	T_cell	TAP1
CSRNP1	2.64104e-25	-0.2975	0.042	0.104	9.83128e-21	T_cell	CSRNP1
STAT2	3.2913e-25	-0.265582	0.078	0.152	1.22518e-20	T_cell	STAT2
IQSEC1	4.091e-25	-0.254582	0.048	0.111	1.52288e-20	T_cell	IQSEC1
AHCYL1	4.60869e-25	-0.256049	0.063	0.132	1.71558e-20	T_cell	AHCYL1
GPX1	4.6646e-25	-0.351855	0.149	0.237	1.7364e-20	T_cell	GPX1
CYLD	5.0662e-25	0.392966	0.217	0.147	1.88589e-20	T_cell	CYLD
PDCD4	8.06639e-25	0.404544	0.24	0.168	3.00271e-20	T_cell	PDCD4
PPM1G	1.08487e-24	0.394891	0.218	0.149	4.03845e-20	T_cell	PPM1G
PTPRE	1.18279e-24	-0.31162	0.076	0.148	4.40294e-20	T_cell	PTPRE
HLA-F	1.7066e-24	0.346252	0.379	0.31	6.35284e-20	T_cell	HLA-F
HSPD1	1.80151e-24	-0.271287	0.3	0.4	6.70613e-20	T_cell	HSPD1
BCL10	2.36522e-24	-0.299083	0.047	0.108	8.80451e-20	T_cell	BCL10
ACSL4	3.31019e-24	-0.256282	0.052	0.115	1.23222e-19	T_cell	ACSL4
IFIT3	3.92349e-24	-0.2654	0.045	0.106	1.46052e-19	T_cell	IFIT3
CHD3	4.01143e-24	0.400553	0.156	0.096	1.49325e-19	T_cell	CHD3
MKNK2	5.89981e-24	-0.278466	0.08	0.152	2.19621e-19	T_cell	MKNK2
SYNE1	7.7103e-24	-0.331301	0.141	0.221	2.87016e-19	T_cell	SYNE1
CUTA	8.86285e-24	0.359365	0.324	0.251	3.29919e-19	T_cell	CUTA
AAK1	1.00928e-23	0.390006	0.309	0.239	3.75703e-19	T_cell	AAK1
ARL4A	1.15741e-23	-0.290941	0.062	0.128	4.30847e-19	T_cell	ARL4A
LPIN1	1.38399e-23	0.369957	0.132	0.076	5.15191e-19	T_cell	LPIN1
SS18L2	1.63205e-23	0.34318	0.163	0.101	6.07532e-19	T_cell	SS18L2
CCNY	1.74282e-23	-0.263248	0.047	0.107	6.48767e-19	T_cell	CCNY
BCL2	2.77496e-23	0.34751	0.173	0.109	1.03298e-18	T_cell	BCL2
CELF2	3.25376e-23	0.33625	0.268	0.192	1.21121e-18	T_cell	CELF2
LIMA1	4.64768e-23	-0.266112	0.081	0.151	1.7301e-18	T_cell	LIMA1
VCAM1	5.12076e-23	0.46287	0.108	0.059	1.9062e-18	T_cell	VCAM1
PDCD6IP	5.68327e-23	-0.252218	0.103	0.18	2.1156e-18	T_cell	PDCD6IP
TWISTNB	7.0402e-23	-0.300189	0.07	0.135	2.62072e-18	T_cell	TWISTNB
FMNL1	1.22833e-22	0.367208	0.244	0.175	4.57246e-18	T_cell	FMNL1
SMCO4	1.7085e-22	-0.314492	0.049	0.106	6.35991e-18	T_cell	SMCO4
TNFSF9	1.98008e-22	-0.459898	0.052	0.109	7.37084e-18	T_cell	TNFSF9
RPA2	2.25241e-22	0.346182	0.125	0.072	8.38459e-18	T_cell	RPA2
TRADD	2.78157e-22	0.370196	0.116	0.066	1.03544e-17	T_cell	TRADD
STK10	2.94702e-22	0.345473	0.146	0.089	1.09703e-17	T_cell	STK10
ATP2A3	3.21254e-22	0.320527	0.109	0.06	1.19587e-17	T_cell	ATP2A3
RAN	4.53323e-22	0.32323	0.38	0.319	1.68749e-17	T_cell	RAN
MTRNR2L1	4.89174e-22	-0.360486	0.059	0.119	1.82095e-17	T_cell	MTRNR2L1
SETDB2	6.67842e-22	-0.327457	0.046	0.102	2.48604e-17	T_cell	SETDB2
IRF9	1.03011e-21	0.417685	0.121	0.071	3.83458e-17	T_cell	IRF9
C19orf53	1.15411e-21	0.31028	0.418	0.365	4.29618e-17	T_cell	C19orf53
COX8A	1.94531e-21	0.277678	0.424	0.363	7.24143e-17	T_cell	COX8A
ZNHIT3	1.94635e-21	0.355862	0.131	0.078	7.24528e-17	T_cell	ZNHIT3
NDUFS5	2.14354e-21	0.284502	0.434	0.38	7.97934e-17	T_cell	NDUFS5
CLPP	2.22074e-21	0.394408	0.151	0.095	8.26672e-17	T_cell	CLPP
RUNX1	3.41254e-21	-0.260622	0.075	0.139	1.27032e-16	T_cell	RUNX1
GYPC	4.24087e-21	0.318686	0.327	0.257	1.57866e-16	T_cell	GYPC
SIRT7	5.10427e-21	0.372271	0.124	0.073	1.90006e-16	T_cell	SIRT7
RSRP1	6.29727e-21	0.35471	0.375	0.317	2.34416e-16	T_cell	RSRP1
COX7A2	6.55044e-21	0.252275	0.461	0.404	2.4384e-16	T_cell	COX7A2
TMC6	6.92063e-21	0.379891	0.191	0.13	2.5762e-16	T_cell	TMC6
EPB41	7.3289e-21	0.407354	0.133	0.081	2.72818e-16	T_cell	EPB41
ZFP36L2	8.23055e-21	0.282842	0.455	0.403	3.06382e-16	T_cell	ZFP36L2
SIGIRR	1.40147e-20	0.396532	0.211	0.149	5.21698e-16	T_cell	SIGIRR
URI1	1.40177e-20	0.384883	0.149	0.095	5.21807e-16	T_cell	URI1
FLNA	2.18405e-20	0.289737	0.257	0.185	8.13011e-16	T_cell	FLNA
MPHOSPH8	2.31026e-20	0.376552	0.325	0.264	8.59993e-16	T_cell	MPHOSPH8
EMP3	8.20531e-20	0.255361	0.451	0.393	3.05443e-15	T_cell	EMP3
POLR3GL	8.91285e-20	0.336726	0.174	0.116	3.31781e-15	T_cell	POLR3GL
SH3BP1	1.03459e-19	0.288747	0.126	0.075	3.85127e-15	T_cell	SH3BP1
ENO1	1.24481e-19	0.257379	0.449	0.396	4.63379e-15	T_cell	ENO1
GALM	1.26177e-19	0.385371	0.125	0.076	4.69695e-15	T_cell	GALM
LYST	1.30641e-19	0.404031	0.189	0.131	4.86313e-15	T_cell	LYST
PRDX2	1.95786e-19	0.354921	0.28	0.217	7.28814e-15	T_cell	PRDX2
RPA3	2.11287e-19	0.3375	0.163	0.107	7.86516e-15	T_cell	RPA3
MLKL	2.26806e-19	-0.296371	0.053	0.107	8.44284e-15	T_cell	MLKL
NDUFB8	3.6656e-19	0.328594	0.305	0.244	1.36452e-14	T_cell	NDUFB8
NELFCD	4.81176e-19	0.361898	0.126	0.077	1.79118e-14	T_cell	NELFCD
CSK	5.7552e-19	0.33606	0.229	0.165	2.14237e-14	T_cell	CSK
CXCR4	7.35848e-19	0.280636	0.392	0.326	2.73919e-14	T_cell	CXCR4
MT1F	2.84928e-18	0.285264	0.124	0.075	1.06064e-13	T_cell	MT1F
PIN1	2.85631e-18	0.341255	0.186	0.129	1.06326e-13	T_cell	PIN1
NCF4	4.15636e-18	-0.288642	0.058	0.111	1.5472e-13	T_cell	NCF4
HIST1H2AC	4.97723e-18	-0.303755	0.134	0.202	1.85277e-13	T_cell	HIST1H2AC
SRPK1	5.94529e-18	0.300559	0.103	0.059	2.21313e-13	T_cell	SRPK1
VAMP2	6.09361e-18	0.31057	0.351	0.294	2.26835e-13	T_cell	VAMP2
PSIP1	6.52819e-18	0.338048	0.228	0.168	2.43012e-13	T_cell	PSIP1
HIST1H2BG	7.89115e-18	-0.419689	0.071	0.124	2.93748e-13	T_cell	HIST1H2BG
CCNI	1.36997e-17	0.27412	0.426	0.377	5.09973e-13	T_cell	CCNI
CDK2AP2	1.71878e-17	0.344012	0.213	0.155	6.39817e-13	T_cell	CDK2AP2
EIF3H	1.86633e-17	0.308159	0.335	0.279	6.94742e-13	T_cell	EIF3H
TRAPPC6A	2.63578e-17	0.325455	0.138	0.089	9.81169e-13	T_cell	TRAPPC6A
MFSD10	3.01681e-17	0.32816	0.145	0.095	1.12301e-12	T_cell	MFSD10
ZNF276	4.56214e-17	0.345219	0.112	0.068	1.69826e-12	T_cell	ZNF276
SAMD9	6.45458e-17	0.392591	0.179	0.127	2.40272e-12	T_cell	SAMD9
FABP5	6.86454e-17	0.343144	0.203	0.149	2.55533e-12	T_cell	FABP5
GBP5	9.45691e-17	0.282951	0.243	0.18	3.52033e-12	T_cell	GBP5
GLIPR2	1.64302e-16	0.281965	0.155	0.104	6.11616e-12	T_cell	GLIPR2
FUS	2.44009e-16	0.296798	0.431	0.392	9.08322e-12	T_cell	FUS
CALM3	2.70313e-16	0.301696	0.311	0.256	1.00624e-11	T_cell	CALM3
SMCHD1	2.93155e-16	0.34588	0.247	0.192	1.09127e-11	T_cell	SMCHD1
RSBN1L	2.97046e-16	0.36616	0.237	0.182	1.10575e-11	T_cell	RSBN1L
ENSA	3.71326e-16	0.334454	0.251	0.195	1.38226e-11	T_cell	ENSA
ATP5F1D	4.80346e-16	0.253551	0.336	0.275	1.78809e-11	T_cell	ATP5F1D
POLR2C	7.21446e-16	0.320717	0.105	0.064	2.68558e-11	T_cell	POLR2C
EIF3D	7.37477e-16	0.323828	0.242	0.186	2.74526e-11	T_cell	EIF3D
PSMB10	1.05208e-15	0.301158	0.158	0.109	3.91636e-11	T_cell	PSMB10
CMC1	1.05652e-15	0.325839	0.182	0.13	3.93289e-11	T_cell	CMC1
MLLT6	1.25013e-15	0.340922	0.163	0.114	4.65359e-11	T_cell	MLLT6
GABPB1-AS1	1.50825e-15	0.365223	0.132	0.087	5.61448e-11	T_cell	GABPB1-AS1
SMDT1	1.93298e-15	0.300374	0.301	0.246	7.19553e-11	T_cell	SMDT1
CNOT6L	3.74919e-15	0.365926	0.175	0.126	1.39564e-10	T_cell	CNOT6L
PPP1R35	3.96433e-15	0.313493	0.128	0.084	1.47572e-10	T_cell	PPP1R35
ARF6	5.90595e-15	0.296209	0.267	0.213	2.19849e-10	T_cell	ARF6
UBE2N	5.97352e-15	0.285218	0.213	0.159	2.22364e-10	T_cell	UBE2N
EIF3G	9.69191e-15	0.295392	0.333	0.284	3.60781e-10	T_cell	EIF3G
NUDT5	9.8902e-15	0.335929	0.138	0.093	3.68163e-10	T_cell	NUDT5
TMPO	1.21642e-14	0.328164	0.164	0.116	4.52813e-10	T_cell	TMPO
CCDC107	1.23886e-14	0.335312	0.221	0.169	4.61166e-10	T_cell	CCDC107
DGCR6L	1.34915e-14	0.334666	0.122	0.081	5.02223e-10	T_cell	DGCR6L
PLEKHJ1	1.45009e-14	0.343871	0.137	0.093	5.39796e-10	T_cell	PLEKHJ1
SF3B5	2.04757e-14	0.310652	0.278	0.227	7.62208e-10	T_cell	SF3B5
NUDT1	4.37605e-14	0.297214	0.117	0.077	1.62899e-09	T_cell	NUDT1
TRAPPC1	4.60287e-14	0.283217	0.33	0.281	1.71342e-09	T_cell	TRAPPC1
TNFAIP8	4.86486e-14	0.290002	0.227	0.174	1.81095e-09	T_cell	TNFAIP8
POLR1D	5.19735e-14	0.304723	0.239	0.188	1.93471e-09	T_cell	POLR1D
DOCK8	5.93896e-14	0.303032	0.245	0.192	2.21078e-09	T_cell	DOCK8
PNISR	7.20455e-14	0.277054	0.449	0.422	2.68189e-09	T_cell	PNISR
ITGAE	7.61074e-14	0.27011	0.122	0.08	2.8331e-09	T_cell	ITGAE
DGKZ	7.64345e-14	0.357733	0.2	0.151	2.84527e-09	T_cell	DGKZ
EML4	8.27973e-14	0.323871	0.226	0.175	3.08213e-09	T_cell	EML4
RASA2	8.46318e-14	0.296727	0.107	0.069	3.15042e-09	T_cell	RASA2
HSPB11	8.78452e-14	0.292232	0.177	0.129	3.27004e-09	T_cell	HSPB11
IDH2	1.2953e-13	0.301812	0.193	0.145	4.82174e-09	T_cell	IDH2
THYN1	1.31767e-13	0.29551	0.116	0.075	4.90502e-09	T_cell	THYN1
LPXN	1.33575e-13	0.279775	0.135	0.092	4.97231e-09	T_cell	LPXN
LYAR	1.33737e-13	0.308948	0.11	0.071	4.97836e-09	T_cell	LYAR
UBE2D2	2.06265e-13	0.272924	0.28	0.229	7.67823e-09	T_cell	UBE2D2
SLC20A1	2.29945e-13	-0.272219	0.107	0.159	8.55969e-09	T_cell	SLC20A1
TSTA3	2.56958e-13	0.296885	0.113	0.074	9.56525e-09	T_cell	TSTA3
METTL23	2.62192e-13	0.313809	0.125	0.084	9.76008e-09	T_cell	METTL23
SSBP4	2.98087e-13	0.315166	0.192	0.144	1.10963e-08	T_cell	SSBP4
ANKRD12	3.27948e-13	0.29605	0.354	0.313	1.22079e-08	T_cell	ANKRD12
PTP4A2	3.29657e-13	0.312391	0.32	0.275	1.22715e-08	T_cell	PTP4A2
KMT2E	3.66438e-13	0.286099	0.339	0.295	1.36406e-08	T_cell	KMT2E
JAK1	3.6959e-13	0.276852	0.321	0.274	1.3758e-08	T_cell	JAK1
PUF60	4.12092e-13	0.290455	0.153	0.109	1.53401e-08	T_cell	PUF60
EIF3E	5.44872e-13	0.269699	0.373	0.332	2.02829e-08	T_cell	EIF3E
DNPH1	5.70705e-13	0.254119	0.147	0.102	2.12445e-08	T_cell	DNPH1
PMF1	6.12496e-13	0.286056	0.126	0.086	2.28002e-08	T_cell	PMF1
AATF	1.26024e-12	0.288947	0.108	0.071	4.69125e-08	T_cell	AATF
NUDT16L1	1.35736e-12	0.264164	0.102	0.065	5.05278e-08	T_cell	NUDT16L1
C19orf66	2.03184e-12	0.365456	0.179	0.135	7.56351e-08	T_cell	C19orf66
TEX264	2.1325e-12	0.318464	0.148	0.106	7.93822e-08	T_cell	TEX264
CABIN1	2.61742e-12	0.297036	0.104	0.068	9.74336e-08	T_cell	CABIN1
AKIRIN1	2.79786e-12	0.343776	0.127	0.088	1.0415e-07	T_cell	AKIRIN1
DGUOK	3.049e-12	0.285238	0.191	0.146	1.13499e-07	T_cell	DGUOK
GCC2	3.1169e-12	0.342298	0.301	0.263	1.16027e-07	T_cell	GCC2
C19orf24	3.38415e-12	0.316745	0.177	0.132	1.25975e-07	T_cell	C19orf24
S100PBP	3.45921e-12	0.330814	0.101	0.065	1.28769e-07	T_cell	S100PBP
RNF166	4.73236e-12	0.275193	0.165	0.121	1.76162e-07	T_cell	RNF166
ARFRP1	5.08653e-12	0.292863	0.107	0.071	1.89346e-07	T_cell	ARFRP1
IAH1	5.39557e-12	0.278759	0.161	0.117	2.0085e-07	T_cell	IAH1
FBL	5.53053e-12	0.314964	0.175	0.132	2.05874e-07	T_cell	FBL
IGLC2	5.77634e-12	-0.414665	0.07	0.113	2.15024e-07	T_cell	IGLC2
DDX6	5.80377e-12	0.308731	0.226	0.179	2.16045e-07	T_cell	DDX6
BTN3A2	7.48522e-12	0.413318	0.198	0.158	2.78637e-07	T_cell	BTN3A2
NLRC5	8.59851e-12	0.306803	0.132	0.092	3.20079e-07	T_cell	NLRC5
RNASEH2B	9.42473e-12	0.258373	0.143	0.102	3.50836e-07	T_cell	RNASEH2B
PARP1	9.8967e-12	0.298696	0.198	0.154	3.68405e-07	T_cell	PARP1
CMC2	1.08896e-11	0.269861	0.143	0.102	4.05365e-07	T_cell	CMC2
RSBN1	1.119e-11	0.33424	0.124	0.087	4.16547e-07	T_cell	RSBN1
LPIN2	1.22597e-11	0.297908	0.154	0.113	4.56369e-07	T_cell	LPIN2
BTN3A1	1.32939e-11	0.357854	0.131	0.093	4.94866e-07	T_cell	BTN3A1
SLC25A45	1.50836e-11	0.295505	0.101	0.067	5.61488e-07	T_cell	SLC25A45
PA2G4	1.83455e-11	0.292685	0.27	0.227	6.8291e-07	T_cell	PA2G4
KMT2A	1.98614e-11	0.347618	0.232	0.19	7.39341e-07	T_cell	KMT2A
SLC5A3	2.18932e-11	-0.252595	0.092	0.137	8.14974e-07	T_cell	SLC5A3
MEAF6	2.82218e-11	0.269075	0.18	0.136	1.05056e-06	T_cell	MEAF6
FUBP1	2.94305e-11	0.308674	0.135	0.096	1.09555e-06	T_cell	FUBP1
ARID5A	3.72847e-11	0.362066	0.162	0.123	1.38792e-06	T_cell	ARID5A
UBXN1	4.79718e-11	0.276608	0.3	0.259	1.78575e-06	T_cell	UBXN1
PPP6R1	5.371e-11	0.30396	0.13	0.092	1.99936e-06	T_cell	PPP6R1
NCOR1	5.41902e-11	0.303118	0.26	0.218	2.01723e-06	T_cell	NCOR1
OGT	9.17951e-11	0.295873	0.157	0.116	3.41707e-06	T_cell	OGT
CD2BP2	1.01911e-10	0.290404	0.129	0.092	3.79365e-06	T_cell	CD2BP2
IRF3	1.0332e-10	0.285719	0.178	0.137	3.84607e-06	T_cell	IRF3
RNF213	1.47959e-10	0.265026	0.416	0.401	5.50777e-06	T_cell	RNF213
TMED4	1.52298e-10	0.323537	0.175	0.135	5.66929e-06	T_cell	TMED4
CCDC66	2.71403e-10	0.306684	0.128	0.093	1.0103e-05	T_cell	CCDC66
TMUB1	3.24319e-10	0.290603	0.11	0.077	1.20728e-05	T_cell	TMUB1
FAM89B	3.54834e-10	0.307448	0.151	0.115	1.32087e-05	T_cell	FAM89B
MYH9	3.95187e-10	0.257356	0.306	0.269	1.47108e-05	T_cell	MYH9
FERMT3	3.99096e-10	0.260105	0.172	0.132	1.48564e-05	T_cell	FERMT3
HAX1	4.29206e-10	0.273796	0.159	0.12	1.59772e-05	T_cell	HAX1
ODF2L	5.49092e-10	0.326411	0.169	0.132	2.04399e-05	T_cell	ODF2L
THRAP3	6.98805e-10	0.303912	0.232	0.194	2.6013e-05	T_cell	THRAP3
KRT10	9.57338e-10	0.268081	0.273	0.234	3.56369e-05	T_cell	KRT10
ORMDL1	9.97683e-10	0.283449	0.225	0.184	3.71387e-05	T_cell	ORMDL1
MAZ	1.18376e-09	0.286953	0.159	0.122	4.40654e-05	T_cell	MAZ
TBCB	1.67042e-09	0.257547	0.218	0.178	6.21812e-05	T_cell	TBCB
ANP32E	2.18354e-09	0.262654	0.175	0.136	8.12821e-05	T_cell	ANP32E
ELOF1	2.2622e-09	0.282657	0.114	0.082	8.42105e-05	T_cell	ELOF1
TAPBP	2.4029e-09	0.272472	0.338	0.307	8.94479e-05	T_cell	TAPBP
FIP1L1	2.59641e-09	0.284883	0.102	0.072	9.66513e-05	T_cell	FIP1L1
SF1	2.7773e-09	0.293536	0.338	0.31	0.000103385	T_cell	SF1
FNBP1	3.37099e-09	0.278497	0.259	0.22	0.000125485	T_cell	FNBP1
MDFIC	3.47184e-09	0.28352	0.15	0.114	0.000129239	T_cell	MDFIC
TLK1	3.76728e-09	0.278949	0.128	0.094	0.000140237	T_cell	TLK1
UBE2I	3.83497e-09	0.264974	0.274	0.238	0.000142757	T_cell	UBE2I
ABHD17A	3.84154e-09	0.274964	0.222	0.184	0.000143001	T_cell	ABHD17A
ANKRD44	5.92966e-09	0.265587	0.225	0.184	0.000220731	T_cell	ANKRD44
HERPUD2	9.26838e-09	0.290861	0.104	0.074	0.000345015	T_cell	HERPUD2
TNF	1.1044e-08	-0.250033	0.07	0.104	0.000411112	T_cell	TNF
MITD1	1.44715e-08	0.284734	0.132	0.1	0.0005387	T_cell	MITD1
PSMC5	2.22206e-08	0.278561	0.21	0.175	0.000827162	T_cell	PSMC5
SPTAN1	2.82335e-08	0.272279	0.184	0.148	0.00105099	T_cell	SPTAN1
TAF7	3.35446e-08	0.270498	0.226	0.191	0.0012487	T_cell	TAF7
SRSF8	4.3588e-08	0.268369	0.106	0.078	0.00162256	T_cell	SRSF8
SNRPA	4.3854e-08	0.281027	0.123	0.093	0.00163246	T_cell	SNRPA
TMEM14B	4.5546e-08	0.258187	0.199	0.164	0.00169545	T_cell	TMEM14B
CCSER2	4.62126e-08	0.280335	0.142	0.11	0.00172026	T_cell	CCSER2
PSMA3-AS1	4.63912e-08	0.268174	0.214	0.18	0.00172691	T_cell	PSMA3-AS1
G3BP2	5.95264e-08	0.28117	0.186	0.153	0.00221587	T_cell	G3BP2
IDS	7.82486e-08	0.301087	0.217	0.185	0.0029128	T_cell	IDS
ORMDL2	9.30268e-08	0.261455	0.121	0.092	0.00346292	T_cell	ORMDL2
COX14	9.33022e-08	0.286631	0.244	0.213	0.00347317	T_cell	COX14
LSM7	1.01791e-07	0.251085	0.293	0.263	0.00378916	T_cell	LSM7
NT5C	1.49007e-07	0.259667	0.187	0.154	0.00554678	T_cell	NT5C
RANBP1	1.61721e-07	0.257618	0.22	0.189	0.00602006	T_cell	RANBP1
TRIM22	1.67448e-07	0.266506	0.225	0.193	0.00623324	T_cell	TRIM22
TRABD	1.77467e-07	0.252038	0.166	0.133	0.0066062	T_cell	TRABD
THUMPD3-AS1	1.8681e-07	0.282923	0.196	0.163	0.00695399	T_cell	THUMPD3-AS1
SDF2L1	2.15966e-07	0.293251	0.182	0.15	0.00803933	T_cell	SDF2L1
PPM1K	2.81569e-07	0.259295	0.124	0.096	0.0104814	T_cell	PPM1K
TRAPPC4	4.57528e-07	0.257175	0.126	0.097	0.0170315	T_cell	TRAPPC4
TMEM160	7.0478e-07	0.254198	0.219	0.188	0.0262355	T_cell	TMEM160
NSD1	7.92251e-07	0.300783	0.178	0.148	0.0294916	T_cell	NSD1
ARHGAP25	8.17791e-07	0.252618	0.111	0.085	0.0304423	T_cell	ARHGAP25
PRMT2	9.85705e-07	0.280606	0.233	0.205	0.0366929	T_cell	PRMT2
ANKRD13D	1.02749e-06	0.273845	0.138	0.109	0.0382482	T_cell	ANKRD13D
TPR	1.03823e-06	0.267581	0.251	0.223	0.0386483	T_cell	TPR
CBX5	1.05815e-06	0.280115	0.137	0.109	0.0393896	T_cell	CBX5
PRPF38B	1.40114e-06	0.254281	0.295	0.271	0.0521574	T_cell	PRPF38B
OTUB1	1.6287e-06	0.290563	0.153	0.126	0.0606285	T_cell	OTUB1
OFD1	2.67578e-06	0.288668	0.145	0.118	0.0996059	T_cell	OFD1
SF3B2	4.11166e-06	0.255444	0.221	0.194	0.153057	T_cell	SF3B2
REST	4.17125e-06	0.252885	0.151	0.123	0.155275	T_cell	REST
IGHG4	4.27858e-06	-0.385651	0.231	0.259	0.15927	T_cell	IGHG4
CLDND1	7.1068e-06	0.278885	0.141	0.116	0.26455	T_cell	CLDND1
RNF19A	7.58533e-06	0.295001	0.181	0.155	0.282364	T_cell	RNF19A
WDR82	1.01703e-05	0.263939	0.148	0.123	0.378591	T_cell	WDR82
GIMAP1	1.20427e-05	0.271197	0.202	0.178	0.448289	T_cell	GIMAP1
PSMB8-AS1	1.3103e-05	0.256465	0.126	0.102	0.487757	T_cell	PSMB8-AS1
STUB1	1.65462e-05	0.255132	0.204	0.179	0.615931	T_cell	STUB1
IGLC3	1.75269e-05	-0.287454	0.088	0.116	0.652439	T_cell	IGLC3
IGHG1	5.39782e-05	-0.44614	0.089	0.113	1	T_cell	IGHG1
FYB	6.84879e-05	0.335299	0.131	0.113	1	T_cell	FYB
ATP5E	8.41539e-05	0.250281	0.26	0.255	1	T_cell	ATP5E
TUFM	0.000159042	0.257754	0.221	0.202	1	T_cell	TUFM
ATM	0.000198122	0.27429	0.238	0.222	1	T_cell	ATM
PHF20	0.00245415	0.252281	0.147	0.131	1	T_cell	PHF20
GON4L	0.00313328	0.253019	0.14	0.125	1	T_cell	GON4L
EMCN.1	0	2.69916	0.858	0.013	0	Endothelial	EMCN
SLC9A3R2.1	0	2.47661	0.867	0.02	0	Endothelial	SLC9A3R2
IGFBP5.1	0	2.46069	0.812	0.044	0	Endothelial	IGFBP5
RNASE1.1	0	2.39565	0.864	0.02	0	Endothelial	RNASE1
RAMP2.1	0	2.38688	0.807	0.008	0	Endothelial	RAMP2
PLPP3.1	0	2.32164	0.771	0.022	0	Endothelial	PLPP3
PLPP1.1	0	2.31444	0.82	0.032	0	Endothelial	PLPP1
PLAT.1	0	2.25529	0.686	0.014	0	Endothelial	PLAT
FLT1.1	0	2.25305	0.774	0.021	0	Endothelial	FLT1
KDR.1	0	2.23929	0.692	0.004	0	Endothelial	KDR
EGFL7.1	0	2.23122	0.764	0.012	0	Endothelial	EGFL7
FCN3.1	0	2.19549	0.572	0.003	0	Endothelial	FCN3
PTPRB.1	0	2.16267	0.69	0.004	0	Endothelial	PTPRB
IFI27.1	0	2.16086	0.903	0.067	0	Endothelial	IFI27
PODXL.1	0	2.1519	0.697	0.007	0	Endothelial	PODXL
ADGRF5.1	0	2.13749	0.735	0.019	0	Endothelial	ADGRF5
MEIS2.1	0	2.11608	0.694	0.016	0	Endothelial	MEIS2
RAMP3.1	0	2.10611	0.647	0.004	0	Endothelial	RAMP3
TIMP3.1	0	2.08687	0.776	0.034	0	Endothelial	TIMP3
SOST.1	0	2.06876	0.508	0.002	0	Endothelial	SOST
GNG11.1	0	2.06339	0.864	0.058	0	Endothelial	GNG11
CRHBP.1	0	2.06325	0.533	0.006	0	Endothelial	CRHBP
TM4SF1.1	0	2.03752	0.77	0.036	0	Endothelial	TM4SF1
ID1.1	0	2.03508	0.748	0.039	0	Endothelial	ID1
EHD3.1	0	2.03332	0.538	0.013	0	Endothelial	EHD3
LDB2.1	0	2.01037	0.628	0.01	0	Endothelial	LDB2
EPAS1.1	0	1.99476	0.813	0.061	0	Endothelial	EPAS1
TCIM.1	0	1.98276	0.499	0.005	0	Endothelial	TCIM
CALCRL.1	0	1.96296	0.618	0.008	0	Endothelial	CALCRL
MGP.1	0	1.96059	0.759	0.049	0	Endothelial	MGP
FAM167B.1	0	1.9525	0.589	0.008	0	Endothelial	FAM167B
CD34.1	0	1.91244	0.61	0.011	0	Endothelial	CD34
EFNB2.1	0	1.90474	0.559	0.007	0	Endothelial	EFNB2
NOSTRIN.1	0	1.88866	0.561	0.005	0	Endothelial	NOSTRIN
SOX18.1	0	1.88417	0.576	0.005	0	Endothelial	SOX18
NPDC1.1	0	1.88205	0.64	0.021	0	Endothelial	NPDC1
ADGRL4.1	0	1.87835	0.56	0.004	0	Endothelial	ADGRL4
SPARC.1	0	1.87197	0.866	0.085	0	Endothelial	SPARC
SLCO2A1.1	0	1.86686	0.529	0.003	0	Endothelial	SLCO2A1
LIFR.1	0	1.85025	0.511	0.008	0	Endothelial	LIFR
HECW2.1	0	1.8203	0.488	0.004	0	Endothelial	HECW2
APP.1	0	1.81567	0.888	0.124	0	Endothelial	APP
TGFBR2.1	0	1.80534	0.817	0.133	0	Endothelial	TGFBR2
TM4SF18.1	0	1.77387	0.554	0.013	0	Endothelial	TM4SF18
TEK.1	0	1.74368	0.479	0.002	0	Endothelial	TEK
ENG.1	0	1.72788	0.784	0.109	0	Endothelial	ENG
ESAM.1	0	1.72769	0.544	0.016	0	Endothelial	ESAM
CDH5.1	0	1.70197	0.477	0.003	0	Endothelial	CDH5
ARHGAP29.1	0	1.69944	0.602	0.03	0	Endothelial	ARHGAP29
HSPG2.1	0	1.6928	0.483	0.019	0	Endothelial	HSPG2
PBX1.1	0	1.68427	0.493	0.017	0	Endothelial	PBX1
TMEM204.1	0	1.66804	0.532	0.02	0	Endothelial	TMEM204
LIMCH1.1	0	1.63876	0.477	0.009	0	Endothelial	LIMCH1
CRIP2.1	0	1.63875	0.645	0.055	0	Endothelial	CRIP2
ROBO4.1	0	1.63751	0.455	0.002	0	Endothelial	ROBO4
IGFBP4.1	0	1.6307	0.705	0.072	0	Endothelial	IGFBP4
LIMS2.1	0	1.6179	0.48	0.014	0	Endothelial	LIMS2
NOTCH4.1	0	1.61206	0.455	0.012	0	Endothelial	NOTCH4
COL4A1.1	0	1.60116	0.521	0.034	0	Endothelial	COL4A1
SEMA6A.1	0	1.59599	0.413	0.008	0	Endothelial	SEMA6A
TSPAN7.1	0	1.59105	0.419	0.004	0	Endothelial	TSPAN7
NTN4.1	0	1.58777	0.426	0.015	0	Endothelial	NTN4
IL6ST.1	0	1.58662	0.756	0.127	0	Endothelial	IL6ST
CASKIN2.1	0	1.58388	0.439	0.006	0	Endothelial	CASKIN2
UACA.1	0	1.5827	0.559	0.043	0	Endothelial	UACA
SPTBN1.1	0	1.57961	0.688	0.077	0	Endothelial	SPTBN1
CLEC14A.1	0	1.57895	0.414	0.002	0	Endothelial	CLEC14A
HYAL2.1	0	1.56466	0.463	0.022	0	Endothelial	HYAL2
PCAT19.1	0	1.56223	0.424	0.002	0	Endothelial	PCAT19
BTNL9.1	0	1.54831	0.386	0.008	0	Endothelial	BTNL9
COL4A2.1	0	1.53519	0.544	0.045	0	Endothelial	COL4A2
CEACAM1.1	0	1.52786	0.406	0.012	0	Endothelial	CEACAM1
BMPR2.1	0	1.52588	0.581	0.057	0	Endothelial	BMPR2
SELENOP.1	0	1.51592	0.491	0.033	0	Endothelial	SELENOP
DLC1.1	0	1.5128	0.444	0.018	0	Endothelial	DLC1
F8.1	0	1.50668	0.381	0.01	0	Endothelial	F8
PECAM1.1	0	1.49508	0.655	0.092	0	Endothelial	PECAM1
TBX3.1	0	1.49101	0.368	0.008	0	Endothelial	TBX3
CLDN5	0	1.48659	0.366	0.002	0	Endothelial	CLDN5
APLNR	0	1.48012	0.36	0.002	0	Endothelial	APLNR
A2M.1	0	1.47988	0.844	0.153	0	Endothelial	A2M
ETS2.1	0	1.4786	0.704	0.118	0	Endothelial	ETS2
EVA1B.1	0	1.47616	0.54	0.061	0	Endothelial	EVA1B
PPFIBP1.1	0	1.46897	0.459	0.026	0	Endothelial	PPFIBP1
NRP1.1	0	1.46663	0.544	0.059	0	Endothelial	NRP1
LMO2.1	0	1.46624	0.636	0.099	0	Endothelial	LMO2
HEG1.1	0	1.45511	0.464	0.033	0	Endothelial	HEG1
SLC14A1	0	1.45226	0.356	0.006	0	Endothelial	SLC14A1
PLVAP	0	1.44825	0.284	0.009	0	Endothelial	PLVAP
COX7A1.1	0	1.44476	0.478	0.035	0	Endothelial	COX7A1
MMRN2	0	1.43624	0.384	0.003	0	Endothelial	MMRN2
TMEM88.1	0	1.43392	0.388	0.012	0	Endothelial	TMEM88
AQP1.1	0	1.42254	0.393	0.034	0	Endothelial	AQP1
MYCT1	0	1.41434	0.363	0.002	0	Endothelial	MYCT1
VWA1	0	1.40476	0.339	0.009	0	Endothelial	VWA1
GAS6.1	0	1.38929	0.545	0.077	0	Endothelial	GAS6
PTPRG.1	0	1.38621	0.392	0.013	0	Endothelial	PTPRG
CYYR1	0	1.38495	0.361	0.003	0	Endothelial	CYYR1
TMTC1.1	0	1.38348	0.366	0.011	0	Endothelial	TMTC1
ESM1	0	1.38082	0.227	0.004	0	Endothelial	ESM1
GJA5	0	1.37257	0.311	0.006	0	Endothelial	GJA5
ITGA8.1	0	1.35782	0.349	0.014	0	Endothelial	ITGA8
SH3BP5.1	0	1.35314	0.564	0.079	0	Endothelial	SH3BP5
RDX.1	0	1.34935	0.629	0.112	0	Endothelial	RDX
EFNB1.1	0	1.34291	0.363	0.018	0	Endothelial	EFNB1
ARHGEF15	0	1.34037	0.333	0.002	0	Endothelial	ARHGEF15
ALDOB.1	0	1.32936	0.347	0.023	0	Endothelial	ALDOB
RAPGEF4	0	1.32035	0.309	0.003	0	Endothelial	RAPGEF4
RBP7.1	0	1.3197	0.329	0.02	0	Endothelial	RBP7
SYNE1.1	0	1.3192	0.57	0.113	0	Endothelial	SYNE1
TIE1	0	1.31298	0.336	0.004	0	Endothelial	TIE1
EMP2.1	0	1.30281	0.37	0.017	0	Endothelial	EMP2
CCND1.1	0	1.29567	0.501	0.074	0	Endothelial	CCND1
TGM2.1	0	1.27994	0.512	0.066	0	Endothelial	TGM2
ERG	0	1.27817	0.322	0.003	0	Endothelial	ERG
TGFBR3	0	1.27666	0.347	0.017	0	Endothelial	TGFBR3
MYO1C.1	0	1.26951	0.452	0.053	0	Endothelial	MYO1C
CMTM8	0	1.26499	0.309	0.01	0	Endothelial	CMTM8
KANK3	0	1.26246	0.311	0.005	0	Endothelial	KANK3
FXYD6.1	0	1.26195	0.366	0.029	0	Endothelial	FXYD6
ID3.1	0	1.25613	0.713	0.144	0	Endothelial	ID3
ACVRL1	0	1.2514	0.322	0.01	0	Endothelial	ACVRL1
TJP1.1	0	1.25048	0.355	0.016	0	Endothelial	TJP1
EXOC3L2	0	1.24773	0.285	0.001	0	Endothelial	EXOC3L2
TP53I11.1	0	1.24688	0.356	0.026	0	Endothelial	TP53I11
SEC14L1.1	0	1.23885	0.616	0.127	0	Endothelial	SEC14L1
SHANK3	0	1.23423	0.288	0.001	0	Endothelial	SHANK3
S100A16.1	0	1.23382	0.366	0.02	0	Endothelial	S100A16
EFNA1	0	1.22109	0.321	0.012	0	Endothelial	EFNA1
CDH13	0	1.21163	0.273	0.005	0	Endothelial	CDH13
TMEM47.1	0	1.20906	0.331	0.019	0	Endothelial	TMEM47
PDGFD	0	1.20707	0.304	0.014	0	Endothelial	PDGFD
ZEB1	0	1.20644	0.43	0.05	0	Endothelial	ZEB1
GRB10	0	1.20299	0.291	0.008	0	Endothelial	GRB10
FAM198B.1	0	1.2006	0.413	0.058	0	Endothelial	FAM198B
ADAMTS1	0	1.19381	0.309	0.015	0	Endothelial	ADAMTS1
FLT4	0	1.1917	0.261	0.001	0	Endothelial	FLT4
ELK3.1	0	1.18791	0.471	0.075	0	Endothelial	ELK3
PREX2	0	1.18329	0.275	0.005	0	Endothelial	PREX2
LIMA1.1	0	1.18227	0.435	0.062	0	Endothelial	LIMA1
GJA1	0	1.17926	0.26	0.005	0	Endothelial	GJA1
RASIP1	0	1.17654	0.278	0.003	0	Endothelial	RASIP1
CD59.1	0	1.17014	0.505	0.097	0	Endothelial	CD59
CNN3.1	0	1.16718	0.403	0.047	0	Endothelial	CNN3
PIK3C2A.1	0	1.16202	0.457	0.072	0	Endothelial	PIK3C2A
SPRY1.1	0	1.15719	0.306	0.041	0	Endothelial	SPRY1
VWF	0	1.15256	0.197	0.008	0	Endothelial	VWF
ECSCR	0	1.1512	0.245	0.001	0	Endothelial	ECSCR
LRRC32.1	0	1.15007	0.312	0.022	0	Endothelial	LRRC32
PCDH12	0	1.14931	0.268	0.005	0	Endothelial	PCDH12
RBMS3	0	1.14737	0.301	0.017	0	Endothelial	RBMS3
SYNE2	0	1.14258	0.696	0.185	0	Endothelial	SYNE2
IL13RA2	0	1.13844	0.189	0.001	0	Endothelial	IL13RA2
CAVIN2	0	1.13443	0.243	0.005	0	Endothelial	CAVIN2
TINAGL1.1	0	1.12604	0.38	0.043	0	Endothelial	TINAGL1
ICAM2.1	0	1.11995	0.47	0.077	0	Endothelial	ICAM2
RASGRP3.1	0	1.10359	0.349	0.046	0	Endothelial	RASGRP3
PCDH17	0	1.1032	0.247	0.003	0	Endothelial	PCDH17
GIMAP8.1	0	1.10293	0.366	0.052	0	Endothelial	GIMAP8
BTBD3	0	1.10091	0.267	0.011	0	Endothelial	BTBD3
SLC44A2.1	0	1.10087	0.381	0.05	0	Endothelial	SLC44A2
ITGA1	0	1.09607	0.433	0.073	0	Endothelial	ITGA1
CLIC4.1	0	1.09019	0.45	0.08	0	Endothelial	CLIC4
TNS2	0	1.08304	0.291	0.017	0	Endothelial	TNS2
CX3CL1	0	1.08114	0.242	0.01	0	Endothelial	CX3CL1
NCKAP1	0	1.07546	0.315	0.024	0	Endothelial	NCKAP1
TCF4.1	0	1.07297	0.6	0.157	0	Endothelial	TCF4
TNFSF10.1	0	1.07018	0.665	0.192	0	Endothelial	TNFSF10
MYO6	0	1.06747	0.287	0.018	0	Endothelial	MYO6
ANO6.1	0	1.05736	0.34	0.054	0	Endothelial	ANO6
ADGRL2	0	1.05324	0.247	0.007	0	Endothelial	ADGRL2
LAMB2	0	1.04874	0.295	0.027	0	Endothelial	LAMB2
ECE1.1	0	1.04647	0.318	0.035	0	Endothelial	ECE1
HIPK2.1	0	1.04418	0.462	0.103	0	Endothelial	HIPK2
LINC00551	0	1.04313	0.186	0.001	0	Endothelial	LINC00551
NFIA.1	0	1.04292	0.339	0.041	0	Endothelial	NFIA
RAPGEF5	0	1.0372	0.258	0.01	0	Endothelial	RAPGEF5
MTUS1	0	1.03503	0.271	0.018	0	Endothelial	MTUS1
BEX3.1	0	1.03019	0.347	0.055	0	Endothelial	BEX3
BCAM.1	0	1.02804	0.333	0.039	0	Endothelial	BCAM
FAM110D	0	1.02581	0.229	0.002	0	Endothelial	FAM110D
EDNRB	0	1.02182	0.218	0.019	0	Endothelial	EDNRB
FGD5	0	1.02165	0.231	0.003	0	Endothelial	FGD5
DNASE1L3	0	1.02079	0.178	0.004	0	Endothelial	DNASE1L3
IL1R1	0	1.01822	0.246	0.017	0	Endothelial	IL1R1
MT1G.1	0	1.01505	0.356	0.064	0	Endothelial	MT1G
ARHGEF12.1	0	1.01245	0.323	0.039	0	Endothelial	ARHGEF12
RIN2.1	0	1.00988	0.29	0.04	0	Endothelial	RIN2
SLC44A1.1	0	1.00962	0.338	0.058	0	Endothelial	SLC44A1
PTPRM	0	1.00616	0.272	0.017	0	Endothelial	PTPRM
IFITM3.1	0	1.0052	0.943	0.391	0	Endothelial	IFITM3
AFDN	0	1.00447	0.25	0.019	0	Endothelial	AFDN
PRCP.1	0	1.00349	0.39	0.077	0	Endothelial	PRCP
MGST2.1	0	0.997782	0.398	0.078	0	Endothelial	MGST2
MEG3	0	0.995135	0.191	0.004	0	Endothelial	MEG3
ST6GAL1.1	0	0.987827	0.418	0.102	0	Endothelial	ST6GAL1
CTNNAL1	0	0.984441	0.243	0.02	0	Endothelial	CTNNAL1
BEX5	0	0.981039	0.22	0.015	0	Endothelial	BEX5
CLEC3B	0	0.97808	0.195	0.003	0	Endothelial	CLEC3B
SOCS2	0	0.964588	0.256	0.017	0	Endothelial	SOCS2
GPRC5B	0	0.962247	0.227	0.01	0	Endothelial	GPRC5B
NPR1	0	0.961406	0.234	0.015	0	Endothelial	NPR1
SEMA3F	0	0.960449	0.207	0.006	0	Endothelial	SEMA3F
SASH1	0	0.960188	0.257	0.02	0	Endothelial	SASH1
FZD4	0	0.959058	0.218	0.006	0	Endothelial	FZD4
WWTR1	0	0.957164	0.295	0.029	0	Endothelial	WWTR1
CD9.1	0	0.953569	0.513	0.128	0	Endothelial	CD9
FSCN1.1	0	0.952528	0.288	0.033	0	Endothelial	FSCN1
CDKN1C.1	0	0.951813	0.311	0.044	0	Endothelial	CDKN1C
CETP	0	0.948464	0.189	0.003	0	Endothelial	CETP
KIAA0355.1	0	0.945397	0.338	0.051	0	Endothelial	KIAA0355
TFPI	0	0.944664	0.273	0.032	0	Endothelial	TFPI
SORBS2	0	0.94414	0.237	0.016	0	Endothelial	SORBS2
PLS3	0	0.943786	0.267	0.025	0	Endothelial	PLS3
CD109	0	0.942554	0.237	0.018	0	Endothelial	CD109
FERMT2	0	0.93985	0.262	0.021	0	Endothelial	FERMT2
NFIB	0	0.939649	0.286	0.029	0	Endothelial	NFIB
KLF9.1	0	0.939382	0.33	0.054	0	Endothelial	KLF9
S1PR1	0	0.937673	0.227	0.014	0	Endothelial	S1PR1
PHACTR2	0	0.935061	0.398	0.091	0	Endothelial	PHACTR2
GPX3.1	0	0.933487	0.605	0.218	0	Endothelial	GPX3
RAB13.1	0	0.932419	0.462	0.112	0	Endothelial	RAB13
RRAS.1	0	0.931431	0.376	0.082	0	Endothelial	RRAS
CAVIN1	0	0.930561	0.247	0.025	0	Endothelial	CAVIN1
UBE2J1.1	0	0.92988	0.467	0.124	0	Endothelial	UBE2J1
S100A13.1	0	0.929846	0.38	0.063	0	Endothelial	S100A13
NES	0	0.929114	0.218	0.015	0	Endothelial	NES
PALMD	0	0.926052	0.187	0.002	0	Endothelial	PALMD
PINK1.1	0	0.92211	0.289	0.04	0	Endothelial	PINK1
SNED1	0	0.921843	0.187	0.003	0	Endothelial	SNED1
ZNF503	0	0.914856	0.259	0.032	0	Endothelial	ZNF503
SERPINB6.1	0	0.91406	0.529	0.155	0	Endothelial	SERPINB6
DYSF	0	0.910231	0.249	0.029	0	Endothelial	DYSF
SNAI2	0	0.902845	0.188	0.006	0	Endothelial	SNAI2
APBB2	0	0.901755	0.219	0.01	0	Endothelial	APBB2
PDE2A	0	0.900448	0.168	0.003	0	Endothelial	PDE2A
SHROOM4	0	0.900285	0.203	0.004	0	Endothelial	SHROOM4
AKAP12	0	0.900272	0.243	0.03	0	Endothelial	AKAP12
ADCY4	0	0.900073	0.195	0.006	0	Endothelial	ADCY4
HMBOX1.1	0	0.899826	0.338	0.07	0	Endothelial	HMBOX1
EML1	0	0.897956	0.198	0.006	0	Endothelial	EML1
SHE	0	0.894423	0.193	0.002	0	Endothelial	SHE
GSN.1	0	0.894239	0.506	0.173	0	Endothelial	GSN
ADAM15	0	0.894023	0.255	0.039	0	Endothelial	ADAM15
JCAD	0	0.893017	0.181	0.002	0	Endothelial	JCAD
ITGB1.1	0	0.891074	0.747	0.294	0	Endothelial	ITGB1
SOX17	0	0.889204	0.173	0	0	Endothelial	SOX17
RHOC	0	0.889042	0.531	0.158	0	Endothelial	RHOC
EPHB4	0	0.888939	0.188	0.004	0	Endothelial	EPHB4
RGL1	0	0.887121	0.224	0.028	0	Endothelial	RGL1
NRN1	0	0.886646	0.18	0.001	0	Endothelial	NRN1
TSPAN4.1	0	0.882686	0.337	0.066	0	Endothelial	TSPAN4
YES1	0	0.878521	0.237	0.017	0	Endothelial	YES1
STOM	0	0.878259	0.495	0.153	0	Endothelial	STOM
ADIRF.1	0	0.87486	0.321	0.049	0	Endothelial	ADIRF
NCOA7.1	0	0.873112	0.414	0.11	0	Endothelial	NCOA7
AR	0	0.872899	0.187	0.007	0	Endothelial	AR
DOCK6	0	0.871894	0.195	0.006	0	Endothelial	DOCK6
HTRA1.1	0	0.86752	0.311	0.063	0	Endothelial	HTRA1
RBP5	0	0.864124	0.188	0.011	0	Endothelial	RBP5
CALD1.1	0	0.8629	0.447	0.07	0	Endothelial	CALD1
RASAL2	0	0.861366	0.236	0.026	0	Endothelial	RASAL2
RIMKLB	0	0.860328	0.2	0.018	0	Endothelial	RIMKLB
SMAD9	0	0.859704	0.18	0.006	0	Endothelial	SMAD9
ITGA6.1	0	0.857948	0.27	0.042	0	Endothelial	ITGA6
TMEM255B	0	0.857885	0.213	0.016	0	Endothelial	TMEM255B
ASS1	0	0.851295	0.178	0.01	0	Endothelial	ASS1
GJA4	0	0.851044	0.188	0.015	0	Endothelial	GJA4
AFAP1L1	0	0.846215	0.18	0.002	0	Endothelial	AFAP1L1
HOXB7	0	0.845783	0.21	0.012	0	Endothelial	HOXB7
CTTN	0	0.844962	0.232	0.024	0	Endothelial	CTTN
SCARF1	0	0.844294	0.204	0.019	0	Endothelial	SCARF1
SMTN	0	0.844216	0.193	0.018	0	Endothelial	SMTN
IL3RA	0	0.842977	0.195	0.008	0	Endothelial	IL3RA
NPY1R	0	0.842793	0.178	0.012	0	Endothelial	NPY1R
JAM2	0	0.842181	0.18	0.003	0	Endothelial	JAM2
CHRM3	0	0.84153	0.16	0.002	0	Endothelial	CHRM3
PIK3R3	0	0.838518	0.215	0.018	0	Endothelial	PIK3R3
SMAD6	0	0.838015	0.18	0.01	0	Endothelial	SMAD6
HDAC7	0	0.835166	0.367	0.084	0	Endothelial	HDAC7
RBP1	0	0.834008	0.212	0.018	0	Endothelial	RBP1
CRIM1	0	0.832824	0.325	0.069	0	Endothelial	CRIM1
NID1	0	0.8324	0.193	0.012	0	Endothelial	NID1
CDC42BPA	0	0.829387	0.234	0.023	0	Endothelial	CDC42BPA
LEPROT.1	0	0.828156	0.526	0.175	0	Endothelial	LEPROT
MYLK.1	0	0.827394	0.262	0.038	0	Endothelial	MYLK
LAPTM4B	0	0.827096	0.261	0.039	0	Endothelial	LAPTM4B
GIMAP7.1	0	0.826154	0.732	0.28	0	Endothelial	GIMAP7
PROS1	0	0.825562	0.214	0.018	0	Endothelial	PROS1
LMNA.1	0	0.823383	0.369	0.084	0	Endothelial	LMNA
FAM107A	0	0.82316	0.16	0.002	0	Endothelial	FAM107A
EMP1	0	0.822575	0.18	0.009	0	Endothelial	EMP1
CDC42EP1	0	0.818625	0.205	0.017	0	Endothelial	CDC42EP1
DLL4	0	0.811817	0.162	0.002	0	Endothelial	DLL4
JUP	0	0.808947	0.211	0.02	0	Endothelial	JUP
NOVA2	0	0.808181	0.168	0.001	0	Endothelial	NOVA2
TCEAL2	0	0.804802	0.15	0.003	0	Endothelial	TCEAL2
LAMA4	0	0.803782	0.181	0.012	0	Endothelial	LAMA4
CYP26B1	0	0.802858	0.137	0.001	0	Endothelial	CYP26B1
VAMP5.1	0	0.802052	0.654	0.253	0	Endothelial	VAMP5
CXorf36	0	0.80078	0.163	0.001	0	Endothelial	CXorf36
COL15A1	0	0.793163	0.153	0.006	0	Endothelial	COL15A1
ZNF704	0	0.793141	0.161	0.008	0	Endothelial	ZNF704
GNA11	0	0.793051	0.2	0.015	0	Endothelial	GNA11
PRX	0	0.785648	0.134	0.002	0	Endothelial	PRX
GATA5	0	0.782227	0.141	0.002	0	Endothelial	GATA5
AC010976.2	0	0.777249	0.127	0.001	0	Endothelial	AC010976.2
KIAA1217	0	0.774427	0.176	0.009	0	Endothelial	KIAA1217
CCM2L	0	0.772121	0.158	0.002	0	Endothelial	CCM2L
ARAP3	0	0.771996	0.165	0.007	0	Endothelial	ARAP3
TSPAN9	0	0.764885	0.175	0.009	0	Endothelial	TSPAN9
TBXA2R	0	0.761876	0.145	0.002	0	Endothelial	TBXA2R
DAB2.1	0	0.75935	0.437	0.125	0	Endothelial	DAB2
RCAN2	0	0.754773	0.2	0.02	0	Endothelial	RCAN2
CCDC85B	0	0.753706	0.57	0.218	0	Endothelial	CCDC85B
SEMA3G	0	0.749152	0.134	0.001	0	Endothelial	SEMA3G
MAGI1	0	0.747763	0.146	0.005	0	Endothelial	MAGI1
RUNX1T1	0	0.74093	0.149	0.007	0	Endothelial	RUNX1T1
CPLX1	0	0.739938	0.145	0.002	0	Endothelial	CPLX1
BST2.1	0	0.72791	0.728	0.343	0	Endothelial	BST2
HSPA12B	0	0.726977	0.145	0.001	0	Endothelial	HSPA12B
BOC	0	0.719259	0.144	0.002	0	Endothelial	BOC
RPS6KA2	0	0.710256	0.161	0.01	0	Endothelial	RPS6KA2
EXOC3L1	0	0.708089	0.141	0.005	0	Endothelial	EXOC3L1
RAPGEF3	0	0.705431	0.145	0.006	0	Endothelial	RAPGEF3
GATA2	0	0.69182	0.135	0.002	0	Endothelial	GATA2
DCHS1	0	0.682301	0.144	0.004	0	Endothelial	DCHS1
DNM3	0	0.679673	0.13	0.002	0	Endothelial	DNM3
USHBP1	0	0.672248	0.131	0.002	0	Endothelial	USHBP1
SOX7	0	0.651693	0.13	0.002	0	Endothelial	SOX7
RHOJ	0	0.649225	0.136	0.002	0	Endothelial	RHOJ
ITM2B	0	0.453867	0.952	0.687	0	Endothelial	ITM2B
TMSB4X	0	-0.415331	0.943	0.975	0	Endothelial	TMSB4X
FTL.1	0	-0.461118	0.92	0.937	0	Endothelial	FTL
ACTB	0	-0.538355	0.825	0.939	0	Endothelial	ACTB
HSP90AA1	0	-0.710927	0.699	0.812	0	Endothelial	HSP90AA1
CYBA	0	-1.01795	0.391	0.75	0	Endothelial	CYBA
SAT1.1	0	-1.2501	0.315	0.669	0	Endothelial	SAT1
FOS.1	0	-1.29427	0.203	0.559	0	Endothelial	FOS
TYMP.1	0	-1.39198	0.117	0.487	0	Endothelial	TYMP
LAPTM5	0	-1.48742	0.112	0.553	0	Endothelial	LAPTM5
LCP1.1	0	-1.65549	0.009	0.387	0	Endothelial	LCP1
ITGB2	0	-1.65579	0.011	0.391	0	Endothelial	ITGB2
CD37.1	0	-1.80119	0.009	0.432	0	Endothelial	CD37
AIF1.1	0	-1.85098	0.022	0.408	0	Endothelial	AIF1
IGKC	0	-1.88988	0.053	0.452	0	Endothelial	IGKC
CORO1A.1	0	-1.892	0.01	0.46	0	Endothelial	CORO1A
FCER1G.1	0	-1.94077	0.02	0.439	0	Endothelial	FCER1G
CD52.1	0	-1.9584	0.012	0.419	0	Endothelial	CD52
HCST.1	0	-1.96261	0.016	0.498	0	Endothelial	HCST
TYROBP.1	0	-1.98597	0.023	0.449	0	Endothelial	TYROBP
CCL3.1	0	-2.01273	0.031	0.407	0	Endothelial	CCL3
PTPRC.1	0	-2.04912	0.016	0.564	0	Endothelial	PTPRC
CCL4	0	-2.1391	0.028	0.461	0	Endothelial	CCL4
RGS1	4.8195e-307	-1.7727	0.02	0.379	1.79406e-302	Endothelial	RGS1
PDIA5	5.25459e-307	0.805582	0.184	0.016	1.95602e-302	Endothelial	PDIA5
CDC42EP5	4.14957e-305	0.675618	0.143	0.006	1.54468e-300	Endothelial	CDC42EP5
KCNMB4	4.7419e-305	0.743242	0.146	0.006	1.76517e-300	Endothelial	KCNMB4
AMOTL1	3.19215e-304	0.725079	0.16	0.01	1.18828e-299	Endothelial	AMOTL1
NET1	5.68511e-304	0.822399	0.228	0.031	2.11628e-299	Endothelial	NET1
RAC2.1	3.59478e-303	-1.63032	0.01	0.363	1.33816e-298	Endothelial	RAC2
GRASP.1	7.7698e-302	0.837656	0.298	0.059	2.89231e-297	Endothelial	GRASP
NOS3	8.90039e-302	0.598482	0.124	0.002	3.31317e-297	Endothelial	NOS3
GIMAP6	2.25427e-300	0.825418	0.333	0.076	8.39154e-296	Endothelial	GIMAP6
SPRY4	5.73459e-298	0.702313	0.136	0.005	2.1347e-293	Endothelial	SPRY4
CD81.1	4.88544e-296	0.578856	0.814	0.452	1.8186e-291	Endothelial	CD81
DEPP1	1.47434e-295	0.846665	0.207	0.025	5.48823e-291	Endothelial	DEPP1
CD93.1	1.27106e-294	0.857718	0.347	0.086	4.73153e-290	Endothelial	CD93
ASAP2	8.94929e-294	0.708184	0.165	0.012	3.33137e-289	Endothelial	ASAP2
CPNE2	9.14019e-294	0.812395	0.233	0.035	3.40244e-289	Endothelial	CPNE2
PTTG1IP.1	1.00143e-293	0.777662	0.465	0.154	3.72784e-289	Endothelial	PTTG1IP
CD53	1.74554e-292	-1.46562	0.035	0.385	6.49777e-288	Endothelial	CD53
JAM3	1.76584e-292	0.68624	0.145	0.007	6.57335e-288	Endothelial	JAM3
FAT4	2.29606e-292	0.61473	0.117	0.001	8.54709e-288	Endothelial	FAT4
SH3BGRL3.1	7.92084e-292	-0.679379	0.553	0.746	2.94853e-287	Endothelial	SH3BGRL3
LHFPL6	7.39729e-289	0.703911	0.172	0.015	2.75364e-284	Endothelial	LHFPL6
LUZP1	3.32741e-288	0.791302	0.305	0.066	1.23863e-283	Endothelial	LUZP1
SYNPO	5.08579e-288	0.710272	0.186	0.019	1.89318e-283	Endothelial	SYNPO
PCGF2	3.10905e-287	0.684283	0.165	0.013	1.15735e-282	Endothelial	PCGF2
SEC62.1	5.6219e-287	0.629436	0.714	0.356	2.09275e-282	Endothelial	SEC62
JAG2	1.46786e-286	0.678535	0.146	0.008	5.46411e-282	Endothelial	JAG2
SERINC3.1	2.6314e-286	0.779906	0.428	0.134	9.79538e-282	Endothelial	SERINC3
TMEM150C	6.77928e-286	0.655599	0.117	0.002	2.52359e-281	Endothelial	TMEM150C
GPR4	2.68976e-284	0.629554	0.135	0.006	1.00126e-279	Endothelial	GPR4
BTG1.1	6.3175e-284	-0.946332	0.37	0.651	2.35169e-279	Endothelial	BTG1
PLXND1.1	7.65751e-284	0.810347	0.35	0.091	2.85051e-279	Endothelial	PLXND1
MARCKSL1.1	2.6526e-282	0.796871	0.354	0.09	9.87429e-278	Endothelial	MARCKSL1
DGKE	6.69952e-282	0.80233	0.25	0.044	2.4939e-277	Endothelial	DGKE
HOXB5	2.5867e-281	0.677483	0.122	0.003	9.629e-277	Endothelial	HOXB5
DSTN.1	2.92635e-281	0.647066	0.57	0.221	1.08933e-276	Endothelial	DSTN
LYZ.1	2.97064e-281	-1.73887	0.016	0.353	1.10582e-276	Endothelial	LYZ
MS4A6A.1	1.30011e-280	-1.7044	0.012	0.345	4.83965e-276	Endothelial	MS4A6A
AL590226.1	4.15777e-280	0.684537	0.109	0.001	1.54773e-275	Endothelial	AL590226.1
RXFP1	1.27363e-279	0.653155	0.113	0.001	4.74109e-275	Endothelial	RXFP1
GNAQ.1	3.92913e-279	0.765037	0.376	0.105	1.46262e-274	Endothelial	GNAQ
KHDRBS3	5.01737e-279	0.701033	0.144	0.008	1.86772e-274	Endothelial	KHDRBS3
CD44	5.78348e-279	-1.50533	0.032	0.371	2.1529e-274	Endothelial	CD44
DNAJB1	1.04966e-277	-1.27401	0.224	0.54	3.90735e-273	Endothelial	DNAJB1
PLXNA2	2.84803e-277	0.637627	0.13	0.005	1.06018e-272	Endothelial	PLXNA2
NOTCH1	6.68829e-277	0.78846	0.253	0.046	2.48972e-272	Endothelial	NOTCH1
RBMS1.1	7.84553e-277	0.769384	0.47	0.165	2.9205e-272	Endothelial	RBMS1
NAV1	8.86196e-277	0.759784	0.209	0.029	3.29887e-272	Endothelial	NAV1
DOCK9	7.61317e-276	0.671398	0.174	0.017	2.834e-271	Endothelial	DOCK9
TANC1	7.75227e-274	0.631575	0.146	0.009	2.88578e-269	Endothelial	TANC1
PDGFB	4.42182e-273	0.75601	0.198	0.025	1.64602e-268	Endothelial	PDGFB
BCL6B	1.74278e-272	0.552	0.113	0.002	6.4875e-268	Endothelial	BCL6B
IFITM2	3.52876e-272	0.532291	0.842	0.481	1.31358e-267	Endothelial	IFITM2
SERINC1.1	1.15331e-271	0.745823	0.458	0.159	4.29318e-267	Endothelial	SERINC1
DNM3OS	4.34364e-271	0.652666	0.117	0.003	1.61692e-266	Endothelial	DNM3OS
CTSS.1	3.12713e-268	-1.33031	0.107	0.443	1.16407e-263	Endothelial	CTSS
RGS2.1	3.99432e-267	-1.67515	0.018	0.341	1.48689e-262	Endothelial	RGS2
DUSP2	5.06298e-267	-1.7675	0.01	0.331	1.88469e-262	Endothelial	DUSP2
KLF2.1	3.48733e-266	0.649575	0.586	0.236	1.29816e-261	Endothelial	KLF2
TNFAIP1	1.35611e-265	0.703287	0.188	0.023	5.04813e-261	Endothelial	TNFAIP1
RBPMS	3.24326e-265	0.684001	0.212	0.031	1.2073e-260	Endothelial	RBPMS
COTL1.1	5.19869e-265	-1.18412	0.143	0.475	1.93521e-260	Endothelial	COTL1
OAZ1	8.49134e-265	-0.718013	0.474	0.706	3.1609e-260	Endothelial	OAZ1
TSPAN12	1.6461e-264	0.701528	0.175	0.018	6.12761e-260	Endothelial	TSPAN12
ECSCR.1	6.95001e-264	0.612322	0.104	0.001	2.58714e-259	Endothelial	ECSCR.1
LPAR6.1	8.63485e-262	0.745311	0.463	0.165	3.21432e-257	Endothelial	LPAR6
FAM69B	1.85621e-260	0.584898	0.105	0.001	6.90974e-256	Endothelial	FAM69B
CADPS2	8.07948e-259	0.589561	0.123	0.005	3.00759e-254	Endothelial	CADPS2
DPYSL2.1	1.6738e-258	0.74122	0.416	0.136	6.23074e-254	Endothelial	DPYSL2
PDLIM1.1	2.47277e-258	0.733492	0.297	0.069	9.20487e-254	Endothelial	PDLIM1
INSR.1	9.78065e-258	0.943698	0.264	0.055	3.64085e-253	Endothelial	INSR
HDGFL3	4.79014e-257	0.726073	0.164	0.017	1.78313e-252	Endothelial	HDGFL3
CD48.1	6.04387e-257	-1.50483	0.007	0.318	2.24983e-252	Endothelial	CD48
TSPAN18	7.40942e-256	0.607556	0.128	0.007	2.75816e-251	Endothelial	TSPAN18
RBMS2	7.4703e-256	0.718606	0.184	0.023	2.78082e-251	Endothelial	RBMS2
TBC1D15	2.97699e-255	0.790741	0.274	0.061	1.10819e-250	Endothelial	TBC1D15
ETS1.1	6.66339e-255	0.661085	0.465	0.159	2.48045e-250	Endothelial	ETS1
PLCB1	1.87974e-254	0.626889	0.17	0.018	6.99735e-250	Endothelial	PLCB1
OLFML2A	2.52332e-254	0.673461	0.133	0.008	9.39307e-250	Endothelial	OLFML2A
SPARCL1	8.07071e-254	0.997998	0.214	0.034	3.00432e-249	Endothelial	SPARCL1
LSP1.1	5.06618e-253	-1.46267	0.007	0.313	1.88589e-248	Endothelial	LSP1
RHOB.1	1.14949e-252	0.653498	0.547	0.216	4.27899e-248	Endothelial	RHOB
TRIOBP.1	1.14447e-251	0.753455	0.3	0.073	4.26028e-247	Endothelial	TRIOBP
GAB1	1.27188e-251	0.761135	0.166	0.018	4.73456e-247	Endothelial	GAB1
MID1	4.3591e-251	0.628746	0.119	0.005	1.62268e-246	Endothelial	MID1
MPDZ	2.45693e-250	0.597297	0.13	0.008	9.14593e-246	Endothelial	MPDZ
PIEZO2	3.10207e-250	0.605493	0.126	0.007	1.15474e-245	Endothelial	PIEZO2
PTPN12.1	5.39177e-250	0.726149	0.366	0.109	2.00709e-245	Endothelial	PTPN12
ALOX5AP	1.19069e-248	-1.47541	0.006	0.309	4.43234e-244	Endothelial	ALOX5AP
SH3D19	2.40047e-248	0.611569	0.125	0.006	8.93573e-244	Endothelial	SH3D19
SRGN	8.22348e-248	-0.849238	0.382	0.634	3.06119e-243	Endothelial	SRGN
TCF7L1	1.33596e-247	0.603358	0.132	0.008	4.97311e-243	Endothelial	TCF7L1
EMID1	4.02888e-247	0.663044	0.125	0.007	1.49975e-242	Endothelial	EMID1
LST1.1	4.90098e-247	-1.51937	0.011	0.314	1.82439e-242	Endothelial	LST1
FYB1.1	5.82255e-247	-1.47545	0.006	0.307	2.16744e-242	Endothelial	FYB1
EPHA4	1.44938e-246	0.612631	0.123	0.006	5.39532e-242	Endothelial	EPHA4
TMEM26	4.4391e-246	0.62055	0.109	0.003	1.65246e-241	Endothelial	TMEM26
AIF1L	4.73272e-246	0.713382	0.143	0.011	1.76176e-241	Endothelial	AIF1L
RARB	1.48167e-245	0.570035	0.112	0.004	5.51552e-241	Endothelial	RARB
CCL5.1	2.36025e-245	-1.84823	0.033	0.337	8.78604e-241	Endothelial	CCL5
HES1.1	3.42685e-245	0.675976	0.476	0.169	1.27565e-240	Endothelial	HES1
WARS.1	1.61624e-244	0.719039	0.417	0.141	6.01647e-240	Endothelial	WARS
GBP4.1	1.72527e-244	0.689696	0.491	0.189	6.42232e-240	Endothelial	GBP4
ZBTB16	3.63658e-244	0.705352	0.158	0.016	1.35372e-239	Endothelial	ZBTB16
VEGFC	6.61598e-244	0.518722	0.101	0.002	2.4628e-239	Endothelial	VEGFC
THSD7A	1.76014e-243	0.554436	0.105	0.002	6.55213e-239	Endothelial	THSD7A
CNRIP1	9.72935e-242	0.603218	0.13	0.008	3.62175e-237	Endothelial	CNRIP1
TCEAL4.1	2.16946e-241	0.714699	0.383	0.121	8.0758e-237	Endothelial	TCEAL4
MYO10	1.75798e-239	0.579995	0.139	0.011	6.54408e-235	Endothelial	MYO10
BCAP29	3.47702e-239	0.736902	0.303	0.079	1.29432e-234	Endothelial	BCAP29
GINM1.1	8.0563e-239	0.741772	0.281	0.068	2.99896e-234	Endothelial	GINM1
PPP1R13B	1.72458e-237	0.589642	0.126	0.008	6.41973e-233	Endothelial	PPP1R13B
PSEN2	2.36295e-237	0.720945	0.162	0.018	8.79608e-233	Endothelial	PSEN2
JUNB	2.05082e-236	-0.948273	0.303	0.581	7.63416e-232	Endothelial	JUNB
SELENOW	4.41097e-236	0.729406	0.496	0.211	1.64198e-231	Endothelial	SELENOW
TTC28	1.63258e-235	0.590575	0.141	0.012	6.07728e-231	Endothelial	TTC28
FCGR3A.1	1.80008e-235	-1.50248	0.018	0.314	6.70079e-231	Endothelial	FCGR3A
SH2D3C	1.54494e-234	0.719901	0.22	0.04	5.75102e-230	Endothelial	SH2D3C
PPM1F	1.81885e-234	0.694642	0.199	0.032	6.77067e-230	Endothelial	PPM1F
ZBTB20	4.2878e-234	0.710865	0.407	0.138	1.59613e-229	Endothelial	ZBTB20
UGT2B7	7.79352e-234	0.792618	0.192	0.029	2.90114e-229	Endothelial	UGT2B7
FKBP9	1.0036e-233	0.643373	0.171	0.022	3.73589e-229	Endothelial	FKBP9
IGHG4.1	2.71874e-233	-1.62752	0.019	0.312	1.01205e-228	Endothelial	IGHG4
SDPR	4.26188e-233	0.669234	0.104	0.003	1.58648e-228	Endothelial	SDPR
GIMAP4.1	4.80678e-233	0.564485	0.635	0.296	1.78932e-228	Endothelial	GIMAP4
PXDN	1.18111e-232	0.643767	0.16	0.018	4.39668e-228	Endothelial	PXDN
MCC	2.73645e-231	0.582232	0.115	0.006	1.01864e-226	Endothelial	MCC
RGS10	4.66717e-231	-1.38409	0.013	0.302	1.73735e-226	Endothelial	RGS10
FILIP1	5.19909e-230	0.655325	0.144	0.014	1.93536e-225	Endothelial	FILIP1
AKT3	6.29947e-230	0.657914	0.198	0.032	2.34498e-225	Endothelial	AKT3
HSPA1B.1	7.55653e-229	-1.12289	0.309	0.554	2.81292e-224	Endothelial	HSPA1B
APOC1.1	3.83225e-228	-1.68296	0.035	0.327	1.42655e-223	Endothelial	APOC1
AFF1.1	7.75799e-228	0.738564	0.298	0.08	2.88791e-223	Endothelial	AFF1
SELENOM	2.05375e-227	0.741889	0.323	0.092	7.64508e-223	Endothelial	SELENOM
VMP1.1	5.30182e-227	-1.23003	0.167	0.463	1.9736e-222	Endothelial	VMP1
IPO11	5.44111e-227	0.589833	0.134	0.011	2.02545e-222	Endothelial	IPO11
ATP11C	2.65005e-226	0.723121	0.218	0.042	9.86481e-222	Endothelial	ATP11C
BCL2A1.1	3.39804e-226	-1.56233	0.01	0.292	1.26492e-221	Endothelial	BCL2A1
C1QA.1	6.97298e-226	-1.65589	0.035	0.325	2.59569e-221	Endothelial	C1QA
FSTL1	8.02011e-225	0.63284	0.202	0.034	2.98548e-220	Endothelial	FSTL1
BCAR1	1.43388e-224	0.637094	0.143	0.014	5.33762e-220	Endothelial	BCAR1
TIMP2.1	5.98476e-224	0.662569	0.471	0.187	2.22783e-219	Endothelial	TIMP2
NCF1.1	1.17611e-223	-1.42932	0.011	0.29	4.37807e-219	Endothelial	NCF1
HOXB6	3.61218e-223	0.549161	0.101	0.003	1.34463e-218	Endothelial	HOXB6
DOCK4.1	5.43223e-223	0.71318	0.274	0.068	2.02215e-218	Endothelial	DOCK4
CCPG1.1	1.92647e-222	0.71388	0.343	0.106	7.17128e-218	Endothelial	CCPG1
LIMD2.1	3.26099e-222	-1.2915	0.06	0.356	1.21391e-217	Endothelial	LIMD2
RGS3	1.26808e-221	0.67477	0.209	0.039	4.72043e-217	Endothelial	RGS3
VGLL4	2.18068e-221	0.671383	0.29	0.076	8.11759e-217	Endothelial	VGLL4
PTGIS	4.50897e-221	0.63982	0.109	0.005	1.67846e-216	Endothelial	PTGIS
CXCR4.1	1.39143e-220	-1.2544	0.1	0.4	5.1796e-216	Endothelial	CXCR4
IER3.1	1.94633e-220	-1.59633	0.067	0.355	7.24522e-216	Endothelial	IER3
TLNRD1	3.14743e-218	0.71882	0.198	0.035	1.17163e-213	Endothelial	TLNRD1
DOCK1	8.90073e-218	0.581557	0.15	0.017	3.3133e-213	Endothelial	DOCK1
UNC5B	8.02885e-216	0.657563	0.149	0.017	2.98874e-211	Endothelial	UNC5B
ARHGAP23	6.19844e-215	0.512055	0.102	0.004	2.30737e-210	Endothelial	ARHGAP23
S100A4.1	9.15814e-215	-0.999572	0.232	0.515	3.40912e-210	Endothelial	S100A4
EPB41L4A	9.56684e-215	0.5707	0.122	0.009	3.56125e-210	Endothelial	EPB41L4A
TBC1D20	1.21662e-214	0.694966	0.232	0.05	4.52885e-210	Endothelial	TBC1D20
ASAP1.1	8.28119e-214	0.677415	0.297	0.083	3.08267e-209	Endothelial	ASAP1
C1orf115	1.62191e-213	0.536617	0.111	0.006	6.03758e-209	Endothelial	C1orf115
LITAF.1	2.00084e-213	-1.29811	0.052	0.336	7.44812e-209	Endothelial	LITAF
CCL4L2	2.84032e-213	-1.736	0.019	0.291	1.05731e-208	Endothelial	CCL4L2
MEF2C.1	1.35698e-212	0.579366	0.576	0.261	5.05137e-208	Endothelial	MEF2C
UMOD	2.25857e-212	0.661286	0.115	0.008	8.40752e-208	Endothelial	UMOD
PTPRN2	2.46297e-212	0.70613	0.185	0.031	9.16839e-208	Endothelial	PTPRN2
PTPN14	3.13247e-212	0.54298	0.137	0.014	1.16606e-207	Endothelial	PTPN14
ARHGAP31	3.66558e-212	0.628687	0.166	0.024	1.36451e-207	Endothelial	ARHGAP31
FAM49B	4.37634e-212	-1.25638	0.047	0.329	1.62909e-207	Endothelial	FAM49B
CAMSAP2	6.22192e-212	0.603039	0.185	0.031	2.31611e-207	Endothelial	CAMSAP2
GAS2L1	8.85622e-212	0.633845	0.143	0.016	3.29673e-207	Endothelial	GAS2L1
MATN2	9.01652e-212	0.545846	0.109	0.006	3.3564e-207	Endothelial	MATN2
GPSM3.1	1.5497e-211	-1.28131	0.039	0.318	5.76875e-207	Endothelial	GPSM3
MCF2L	2.51016e-211	0.531912	0.104	0.005	9.34405e-207	Endothelial	MCF2L
C5orf24.1	4.07917e-211	0.663551	0.303	0.087	1.51847e-206	Endothelial	C5orf24
MECOM	1.47796e-210	0.502122	0.104	0.005	5.50172e-206	Endothelial	MECOM
PLSCR4	3.59837e-210	0.527826	0.11	0.007	1.33949e-205	Endothelial	PLSCR4
IGFBP7.1	5.39686e-210	0.767241	0.485	0.213	2.00898e-205	Endothelial	IGFBP7
TMEM30A.1	8.82083e-210	0.685393	0.38	0.134	3.28355e-205	Endothelial	TMEM30A
UCP2	1.0332e-209	-1.3167	0.012	0.279	3.84609e-205	Endothelial	UCP2
DGKH	4.84616e-209	0.648853	0.226	0.048	1.80398e-204	Endothelial	DGKH
LRP6	5.43377e-209	0.559359	0.115	0.008	2.02272e-204	Endothelial	LRP6
KLF6	2.5785e-208	-1.0115	0.26	0.523	9.59846e-204	Endothelial	KLF6
SERPING1.1	4.77171e-208	0.607099	0.426	0.159	1.77627e-203	Endothelial	SERPING1
FKBP1A	4.90557e-208	0.614811	0.565	0.277	1.8261e-203	Endothelial	FKBP1A
RARG	3.78321e-207	0.558183	0.118	0.009	1.4083e-202	Endothelial	RARG
MXRA7	4.8264e-207	0.632701	0.174	0.027	1.79663e-202	Endothelial	MXRA7
PTK2	2.80427e-206	0.61252	0.195	0.036	1.04389e-201	Endothelial	PTK2
HSPE1	3.27162e-206	-0.957277	0.318	0.561	1.21786e-201	Endothelial	HSPE1
HLA-E	6.9018e-206	0.380666	0.921	0.679	2.56919e-201	Endothelial	HLA-E
RFLNB	7.35722e-206	0.686803	0.183	0.031	2.73873e-201	Endothelial	RFLNB
ZNF667-AS1	3.19708e-205	0.610954	0.129	0.012	1.19011e-200	Endothelial	ZNF667-AS1
KCNC4	4.43042e-205	0.583074	0.119	0.009	1.64923e-200	Endothelial	KCNC4
SPI1.1	4.57191e-205	-1.32836	0.009	0.27	1.70189e-200	Endothelial	SPI1
SOD2.1	5.67564e-205	-1.29968	0.189	0.452	2.11276e-200	Endothelial	SOD2
TMEM94	8.72628e-205	0.676567	0.16	0.023	3.24836e-200	Endothelial	TMEM94
APBB1IP	1.06604e-204	-1.27005	0.005	0.263	3.96833e-200	Endothelial	APBB1IP
CLIC2	1.62744e-204	0.610637	0.146	0.018	6.05813e-200	Endothelial	CLIC2
NHSL2	2.12335e-204	0.532516	0.125	0.011	7.90417e-200	Endothelial	NHSL2
NKG7.1	1.22496e-203	-1.74714	0.013	0.273	4.5599e-199	Endothelial	NKG7
LTC4S.1	1.32419e-203	0.758565	0.247	0.061	4.92929e-199	Endothelial	LTC4S
PPP1R15A.1	1.38676e-203	-1.25177	0.171	0.44	5.16222e-199	Endothelial	PPP1R15A
ATP8B1	1.97021e-203	0.520382	0.115	0.009	7.33412e-199	Endothelial	ATP8B1
EDN1	5.63103e-203	0.630754	0.133	0.014	2.09615e-198	Endothelial	EDN1
ROCK2.1	3.35525e-202	0.617879	0.272	0.072	1.24899e-197	Endothelial	ROCK2
PLEK.1	1.2059e-201	-1.39704	0.006	0.261	4.48896e-197	Endothelial	PLEK
ARHGEF10	2.57657e-201	0.555991	0.108	0.007	9.59128e-197	Endothelial	ARHGEF10
MT-CO1	4.04884e-201	-0.25861	0.989	0.941	1.50718e-196	Endothelial	MT-CO1
KLF3.1	7.22337e-201	0.663579	0.312	0.096	2.6889e-196	Endothelial	KLF3
PLEKHG1	1.16678e-200	0.531895	0.117	0.009	4.34334e-196	Endothelial	PLEKHG1
NAA38	1.57519e-200	0.622605	0.47	0.2	5.86363e-196	Endothelial	NAA38
IKZF1.1	2.14621e-199	-1.29751	0.007	0.262	7.98926e-195	Endothelial	IKZF1
NEDD4	3.85597e-199	0.546119	0.123	0.011	1.43539e-194	Endothelial	NEDD4
CD69.1	4.23886e-199	-1.41481	0.005	0.259	1.57791e-194	Endothelial	CD69
FTH1	5.88233e-199	-0.338982	0.907	0.916	2.1897e-194	Endothelial	FTH1
CYBB.1	8.88806e-199	-1.29718	0.005	0.258	3.30858e-194	Endothelial	CYBB
LTB.1	9.79796e-199	-1.60149	0.008	0.262	3.64729e-194	Endothelial	LTB
ATP2B4	9.80805e-199	0.630956	0.259	0.067	3.65104e-194	Endothelial	ATP2B4
RNASET2.1	1.18421e-197	-1.06162	0.131	0.416	4.40821e-193	Endothelial	RNASET2
C9orf3	2.36284e-197	0.611476	0.153	0.021	8.79567e-193	Endothelial	C9orf3
MGST3	3.16292e-197	0.577285	0.523	0.237	1.1774e-192	Endothelial	MGST3
2022-09-10	3.21322e-197	0.581102	0.147	0.019	1.19612e-192	Endothelial	2022-09-10
SVIL	7.1559e-197	0.551154	0.157	0.022	2.66379e-192	Endothelial	SVIL
MAP4K4	2.34532e-196	0.617166	0.323	0.101	8.73046e-192	Endothelial	MAP4K4
SUN1	1.7069e-195	0.623848	0.209	0.044	6.35395e-191	Endothelial	SUN1
C1QB.1	2.01429e-195	-1.58819	0.041	0.303	7.49818e-191	Endothelial	C1QB
CDC42BPB	5.4839e-195	0.590914	0.183	0.033	2.04138e-190	Endothelial	CDC42BPB
UBC	3.45021e-194	-0.477792	0.736	0.801	1.28434e-189	Endothelial	UBC
CCDC50.1	6.15102e-194	0.615436	0.321	0.102	2.28972e-189	Endothelial	CCDC50
ZFP36.1	2.86278e-193	-1.06411	0.201	0.468	1.06567e-188	Endothelial	ZFP36
C1QC.1	5.44912e-193	-1.5941	0.014	0.264	2.02843e-188	Endothelial	C1QC
CPNE8	1.65935e-192	0.59398	0.189	0.036	6.17692e-188	Endothelial	CPNE8
C1orf162.1	2.27344e-192	-1.30103	0.018	0.271	8.46289e-188	Endothelial	C1orf162
THEM6	4.41406e-192	0.620019	0.144	0.019	1.64313e-187	Endothelial	THEM6
IQCK	1.1401e-191	0.566171	0.126	0.013	4.24403e-187	Endothelial	IQCK
SOX13	1.77796e-191	0.532769	0.104	0.007	6.61847e-187	Endothelial	SOX13
FBN1	2.51145e-191	0.513431	0.114	0.01	9.34888e-187	Endothelial	FBN1
COL18A1	3.25804e-190	0.615642	0.215	0.047	1.21281e-185	Endothelial	COL18A1
RBFOX2	3.54056e-190	0.543703	0.133	0.015	1.31798e-185	Endothelial	RBFOX2
MYO1E	1.03206e-189	0.63685	0.181	0.034	3.84184e-185	Endothelial	MYO1E
SNRK	2.53329e-189	0.587991	0.249	0.064	9.43017e-185	Endothelial	SNRK
TSC22D1.1	2.98045e-189	0.635583	0.369	0.131	1.10947e-184	Endothelial	TSC22D1
CRYBG3	1.28926e-188	0.629184	0.174	0.031	4.79928e-184	Endothelial	CRYBG3
HOXB3	2.66806e-188	0.528344	0.108	0.008	9.93186e-184	Endothelial	HOXB3
TRBC2.1	3.91058e-188	-1.50778	0.005	0.246	1.45572e-183	Endothelial	TRBC2
TAOK2	2.43856e-187	0.610507	0.177	0.032	9.07753e-183	Endothelial	TAOK2
KLF7	3.77719e-187	0.644021	0.21	0.047	1.40606e-182	Endothelial	KLF7
DNAJC1	3.80902e-186	0.625969	0.367	0.134	1.41791e-181	Endothelial	DNAJC1
SLK	5.29855e-186	0.636777	0.273	0.079	1.97239e-181	Endothelial	SLK
MAP3K6	6.92671e-186	0.610964	0.127	0.014	2.57847e-181	Endothelial	MAP3K6
ARHGAP5.1	2.11291e-185	0.640355	0.248	0.065	7.86532e-181	Endothelial	ARHGAP5
BTG2	1.13029e-183	-1.25102	0.079	0.338	4.20749e-179	Endothelial	BTG2
G0S2.1	1.37195e-183	-1.70988	0.023	0.267	5.10708e-179	Endothelial	G0S2
PIK3C2B	1.9383e-183	0.520934	0.128	0.015	7.21533e-179	Endothelial	PIK3C2B
EPN2	2.18961e-183	0.603389	0.159	0.026	8.15081e-179	Endothelial	EPN2
GFOD1	3.38707e-183	0.598997	0.17	0.03	1.26084e-178	Endothelial	GFOD1
TMOD3	8.73924e-183	0.612719	0.366	0.135	3.25318e-178	Endothelial	TMOD3
EVI2B	1.21129e-182	-1.21556	0.007	0.244	4.50904e-178	Endothelial	EVI2B
RAI14	1.43628e-182	0.457486	0.126	0.014	5.34654e-178	Endothelial	RAI14
OSMR	1.54078e-182	0.520222	0.123	0.013	5.73557e-178	Endothelial	OSMR
EVL.1	5.19033e-182	-1.21852	0.074	0.331	1.9321e-177	Endothelial	EVL
PKP4	6.4043e-182	0.533068	0.146	0.021	2.384e-177	Endothelial	PKP4
CTTNBP2NL	8.27525e-182	0.588578	0.201	0.044	3.08046e-177	Endothelial	CTTNBP2NL
HSPA8	8.29266e-182	-0.865654	0.348	0.563	3.08694e-177	Endothelial	HSPA8
CD151.1	1.17408e-181	0.595649	0.353	0.126	4.37052e-177	Endothelial	CD151
ACAP1.1	2.41883e-181	-1.35697	0.004	0.238	9.00409e-177	Endothelial	ACAP1
DOCK8.1	3.20271e-181	-1.20005	0.013	0.25	1.19221e-176	Endothelial	DOCK8
MYO1F	4.69461e-181	-1.24817	0.011	0.248	1.74757e-176	Endothelial	MYO1F
TCEAL9.1	6.3577e-181	0.603352	0.29	0.087	2.36665e-176	Endothelial	TCEAL9
NORAD.1	9.71432e-181	0.676451	0.312	0.106	3.61616e-176	Endothelial	NORAD
[truncated: 8,447 more rows]

## Sheet: celltype.number
	Malignant1	Malignant5	Malignant4	Malignant2	Malignant3	Malignant6	T_cell	Endothelial	Macrophage	Monocyte	B-Plasma	NK	Fibroblast
ccRCC_LM1	0	0	929	0	0	0	1077	19	1236	1332	748	462	7
ccRCC_LM2	0	3725	0	10	0	0	71	2169	59	66	37	57	240
ccRCC_LM3	0	0	0	0	0	57	112	2	27	0	54	7	7
ccRCC_LM4	0	0	0	0	0	89	135	1	26	1	29	8	4
ccRCC1	8440	15	14	0	0	0	102	19	279	286	97	130	1
ccRCC2	0	4	0	8345	0	0	927	442	592	609	245	334	174
pRCC	0	0	0	1	7763	0	62	253	639	218	58	57	54
pRCC_LM	0	0	0	0	0	1122	577	40	128	2	196	208	40
