# Supplementary material for: Single-cell RNA-seq integrated with multi-omics reveals SERPINE2 as a target for metastasis in advanced renal cell carcinoma
Source: Cell Death Dis. 2023 Jan 16;14(1):30. doi: 10.1038/s41419-023-05566-w (PMC9842647; doi:10.1038/s41419-023-05566-w)
Supplement: Supplementary file 5 — Table. S3 [file 41419_2023_5566_MOESM5_ESM.xlsx]

## Sheet: program_top20gene
Table. S3 Top20 gene in the NMF programs of six malignant subsets
Malignant1_1	Malignant1_2	Malignant1_3	Malignant1_4	Malignant1_5	Malignant1_6	Malignant1_7	Malignant2_1	Malignant2_2	Malignant2_3	Malignant2_4	Malignant2_5	Malignant2_6	Malignant3_1	Malignant3_2	Malignant3_3	Malignant3_4	Malignant3_5	Malignant3_6	Malignant3_7	Malignant3_8	Malignant3_9	Malignant4_1	Malignant4_2	Malignant4_3	Malignant4_4	Malignant4_5	Malignant5_1	Malignant5_2	Malignant5_3	Malignant5_4	Malignant5_5	Malignant5_6	Malignant6_1	Malignant6_2	Malignant6_3	Malignant6_4	Malignant6_5	Malignant6_6
PLCB4	EGR1	TYMS	MALAT1	ACSM2A	LGALS1	RARRES2	NDUFA4	WFDC2	TOP2A	CST3	NEAT1	C1QL1	SUMF2	NPM1	CD74	MT.CO1	KIAA0101	SOD2	GSTA1	ANXA4	TXNIP	FOS	TYMS	LINC01320	PDIA4	NDUFA4	EMCN	ATP5F1E	DNAJB1	PDZK1IP1	ADGRF5	KNG1	GLS	CD2	KRT19	LYZ	CHAF1B	APCDD1L.DT
LINC01896	FOS	STMN1	SYNE2	CD24	S100A6	VIM	LDHB	ITGB6	TPX2	TFPI2	MT.ND1	VIM	ATP1B1	ARG2	APOE	MT.CO2	STMN1	S100A11	CYB5A	KCNQ1OT1	TSPAN1	IER5	PTTG1	MALAT1	HLA.B	FTL	TGFBR2	NDUFA4	BHLHE40	UGT2B7	SLC26A7	TMEM52B	ALDH1A1	CD3D	C16orf74	GLIPR1	TK1	CLEC18C
DEFB1	SOCS3	TPX2	NEAT1	WFDC2	IGFBP6	SOD2	PFN1	MUC1	UBE2C	GNG11	MALAT1	IGFBP3	HNRNPH1	TAF1D	HLA.DPA1	MT.ND5	H2AFZ	ANXA2	MSRA	VEGFA	HSPB1	NFKBIA	TPX2	NEAT1	C1S	GSTP1	PTPRB	FAU	FOS	GATM	MT.ND5	ATP1A1	TINAGL1	TRBC2	NDUFA4L2	HLA.DRB6	GINS2	COL6A2
ZNF699	JUNB	TK1	MT.ND2	CFI	S100A4	C1R	COX7A2	EPCAM	MKI67	ID1	MT.ATP6	NDRG1	INSR	EIF1	HLA.DRA	MT.CO3	DHFR	PFN1	PEPD	SLC17A3	GTF2I	CXCL2	CENPA	PNISR	RPN1	GPX4	FLT1	COX7C	BTG2	ACSM2A	ITPR2	SERPINA5	UQCRH	CD27	RBP5	CLEC2B	CCDC34	ARHGAP44
TPM1	IER2	PCNA	MT.ND6	DHRS2	KRT18	SLPI	HINT1	MMP7	CENPF	CRIP1	MT.CO3	LDHA	EIF5A	ZFAS1	C1QB	MT.ND4	TUBA1B	CAV1	CYP4A11	PRRC2C	CTSB	IER3	HMMR	GTF2I	GNS	ALKBH7	KDR	UQCR10	HSP90AA1	NAT8	ITGA6	KCNJ16	CHCHD10	IL2RG	LINC01127	HLA.DQA2	HELLS	KRBA1
PLAC9	JUN	H2AFZ	GOLGB1	AKR1C3	CKB	PLIN2	NME1	SERPINA1	ASPM	AKR1C3	MT.ND2	ALDOA	LRRC75A	CIRBP	C1QC	MT.ND3	PTMA	BIRC3	NAT8	RAB3IP	HSD17B13	CCL3	RANBP1	SRRM2	CANX	ELOB	TM4SF1	COX4I1	CCNL1	GLYAT	CLNK	SLC12A3	SULT1C4	DUSP4	PRAP1	CDC20	CDC6	VSTM4
ZNF442	KLF6	HIST1H4C	MT.ND5	CA2	LGALS3	TGM2	GSTP1	KRT7	CCNB1	DNAH5	MT.ND3	VKORC1	SET	EIF4A2	C1QA	MT.ND4L	MCM7	IL32	SLC5A12	DAB2	RHOB	DNAJB1	TUBA1B	FUS	PKM	EIF3K	SOST	COX6A1	ATF3	ACSM2B	MT.ND6	GSTM3	TFPI	CXCR4	VCAN	CPVL	AC098934.1	SLC2A3
ZNF781	ATF3	UBE2T	MT.ATP6	EEF1A1	KRT19	CP	PRDX6	SLPI	NUF2	IGFBP6	MT.ND4	WISP2	CDC42	TPT1	HLA.DPB1	MT.CYB	MAD2L1	TAGLN2	GSTA2	CUBN	CES2	NR4A1	STMN1	ZBTB20	LAMC1	EIF1	EPAS1	ATP5MG	HES1	ANPEP	MSI2	DEFB1	JUP	PTPN7	TGFBI	AIF1	ATAD2	KCTD11
SALL3	DUSP1	MCM7	ZNF708	CISD1	TUBA1B	CARHSP1	EIF3K	TSC22D1	NUSAP1	ITGA3	DST	STC1	PPP1CB	NUPR1	TMSB4X	AKAP12	MCM5	TM4SF1	PDZK1IP1	GOLGB1	ZNF189	HSPA1A	UBE2T	AC005482.1	MPZL1	NDUFB2	EHD3	ATP6V0B	KLF6	ASS1	MOB1B	ATP1B1	NR2F2	RGS1	CXCL14	RACGAP1	PCLAF	MAP3K20
ZFP82	ZFP36	PTMA	NORAD	HIST1H1C	KRT7	SLC16A3	TCEB2	IGFBP7	GTSE1	CCND1	POLR2J3	RNASET2	CTNNB1	SNHG8	MS4A6A	ITIH5	HELLS	CLDN1	KHK	VCAN	MALAT1	HSPA1B	CENPF	SYNE2	VCAN	UQCR11	SPARC	CKB	HSPA1B	GPX3	HIPK2	WNK4	ACSM3	CCL4	CTHRC1	CTSZ	CLSPN	ATF3
CPVL	DNAJB1	ZWINT	SPTBN1	SPP1	PLAU	GPX3	CHCHD2	SFRP2	BIRC5	TNFRSF11B	GOLGB1	ANGPTL4	SDC4	EEF1A1	TYROBP	NDRG1	MCM3	IL4I1	SLC16A9	PNRC1	JUN	HSPH1	UBE2S	GCC2	ITGB1	TOMM7	SLC9A3R2	COX7B	GDF15	CLTRN	KCTD12	KL	CLIC4	APOBEC3G	EGLN3	HLA.DPB1	ORC6	COL1A1
AKR1B1	HSPA1A	GINS2	MT.ND1	TSPAN8	S100A11	TGFBI	EEF1B2	ATP1A1	UBE2S	SERPINE2	VMP1	EIF1	PIGR	NOL3	A2M	MT.ND2	TUBB	CLIC1	APOM	CLDN2	F5	CCL3L1	BIRC5	CCDC144NL.AS1	P4HB	EEF1B2	PLPP1	COX6C	ZFP36	ALDOB	DSG2	WNK1	TFPI2	HCST	S100A16	HLA.DRB5	FAM111B	AC097534.2
NDUFA4	UBC	TUBA1B	ITGB8	PFDN5	MAL	CTSD	PSMB1	TMEM176B	PTTG1	CDH6	MT.ND5	CA12	RIT1	HSP90AB1	AIF1	LGALS3	DEK	TNFSF10	PDZK1	NTN4	ACSM2B	IER2	FOXM1	N4BP2L2	ARF1	HINT1	RNASE1	ATP6V1F	JUND	RBP5	ARHGAP18	EGF	DANCR	SGO1	NPTX2	ITGB2	ZWINT	EPHA7
MT1E	GADD45B	CENPF	MT.CO3	B2M	HLA.C	FTL	APRT	FOLR1	H2AFZ	PSAP	KCNQ1OT1	ZFAS1	PHKG1	EPB41L4A.AS1	HLA.DRB1	DNAJC1	RNASEH2A	SYTL2	PEBP1	VCAM1	CALD1	PPP1R15A	CKS2	PAX2	CRIM1	OST4	ETS2	NDUFB2	TPM4	DPEP1	DSP	DUSP9	CLDN1	CELF2	C11orf86	GTSE1	CDCA5	IRX3
S100A10	HSPA1B	NUSAP1	ZNF33A	FAU	SH3BGRL3	CLEC4E	ATP5G3	SPINT2	CDK1	GDA	MT.CO1	RBCK1	RNF152	FTH1	LAPTM5	MT.ATP6	RPA3	TMSB10	ECHS1	RP11.624L4.1	FOS	ZFP36	TOP2A	WDR60	CLTC	UFC1	IFI27	CHCHD10	HSPB1	LRP2	KIT	ACSL4	SCIN	NR4A2	GSTA2	UBE2C	EMC3.AS1	CP
GSTP1	CYR61	RAD51AP1	PLEKHH2	TXNIP	C19orf33	IL32	SF3B5	TMEM176A	PLK1	GPX4	GLS	PLIN2	YWHAE	SARAF	APOC1	AKR1B1	DSN1	TYMP	DDT	PTGER3	NUDT4	TNFAIP3	GTSE1	POTEI	CKAP4	COX5B	GNG11	ATP5F1D	FOSB	SLC5A12	LNPEP	CPXM2	ZBTB20	CARD16	CD70	IER5	DHFR	CRYBG1
ZNF563	FOSB	ORC6	DSP	FGL2	ADIRF	NNMT	GAPDH	TSPAN1	HMMR	PTPN1	SYNE2	GAL3ST1	CALR	DUSP1	HLA.DRB5	LPCAT1	NUDT1	CITED4	GPD1	SPATS2L	ATF3	HSP90AA1	DEPDC1	WSB1	CALR	CHCHD2	SLCO2A1	UQCRQ	KLF10	CUBN	FOXP1	CRABP1	OAF	RRM2	LAD1	HLA.DPA1	PAQR4	SRPX2
AC011451.1	PPP1R15A	DHFR	ZNF248	NACA	MMP28	SELENOM	NDUFS6	FXYD2	CEP55	TYMP	MT.CO2	CAMK2N1	HNF4A	LY6E	CD14	ZFAND2A	GGCT	CXCL16	ACAA2	SYNE2	CDHR5	DUSP2	HMGB2	SGCE	IDH1	APRT	PLAT	COX6B1	EGR1	LGALS2	PCNX4	PPP1R1A	LINC01781	CLEC2D	CA9	TYROBP	RRM2	AC020916.1
ZFP30	NR4A1	CDT1	NCL	LAMB1	FTH1	TMSB10	TIMM13	PLCB1	SMC4	PLCB4	PNISR	C16orf13	LRP2	GNB2L1	FGL2	AQP1	HMGB1	TPM1	UQCRQ	FABP7	LGALS3	SRGN	PLK1	RBM39	FSTL1	MGST3	RAMP2	NACA	AQP2	MIOX	MACF1	PVALB	PDZK1IP1	RPS4Y1	BICDL2	ANKRD44	RMI2	AL157938.3
ZNF566	HES1	CENPN	LRRK2	TPT1	TUBA1A	MT2A	NDUFB2	CPVL	AURKB	DCBLD2	IL6ST	TNNT1	B4GALT1	IGFBP5	FCER1G	MT.ND1	TMEM106C	PLSCR1	AKR7A3	MALAT1	EMX2	GADD45B	HMGB1	HCG18	CHPF	BTF3	IGFBP5	CHCHD2	GADD45B	SLC16A9	ITIH5	SFRP1	BRI3	CCL5	SLC38A5	CDCA3	GMNN	PDK1
