# Supplementary material for: Single-cell RNA-seq integrated with multi-omics reveals SERPINE2 as a target for metastasis in advanced renal cell carcinoma
Source: Cell Death Dis. 2023 Jan 16;14(1):30. doi: 10.1038/s41419-023-05566-w (PMC9842647; doi:10.1038/s41419-023-05566-w)
Supplement: Supplementary file 6 — Table. S4 [file 41419_2023_5566_MOESM6_ESM.xlsx]

## Sheet: Malignant1.usages.k_7.dt_2.cons
Table. S4 Programs genes in maligant subsets
	1	2	3	4	5	6	7
ccRCC1_AAACCCAAGGGTCTTT-1	193.912	0	9.23267	247.491	251.056	0	143.373
ccRCC1_AAACCCACATCATTTC-1	57.9541	118.428	36.9377	127.24	291.413	137.994	33.1806
ccRCC1_AAACCCATCAATCCGA-1	242.333	33.8447	32.5428	177.855	184.027	148.672	0.121057
ccRCC1_AAACCCATCCCATAGA-1	0	0	256.673	240.087	265.634	465.714	66.463
ccRCC1_AAACCCATCGTCTAAG-1	33.9785	338.644	37.9225	104.63	153.161	133.091	67.8652
ccRCC1_AAACGAAAGCTAAACA-1	0	10.7193	0	233.555	119.795	215.17	79.4714
ccRCC1_AAACGAACAATACAGA-1	256.914	35.0521	19.667	30.9847	234.969	19.3632	72.5979
ccRCC1_AAACGAACACACGGAA-1	115.298	0	179.334	51.2826	0	679.835	0
ccRCC1_AAACGAATCAGGGTAG-1	39.9955	55.8256	51.7298	783.587	652.765	318.822	0
ccRCC1_AAACGAATCGTTCTCG-1	16.6167	0	7.32309	255.495	110.704	397.435	0
ccRCC1_AAACGCTAGACTGAGC-1	406.782	0	0	182.073	187.192	60.6605	230.769
ccRCC1_AAACGCTAGCTGAAAT-1	10.7695	0	489.999	158.948	382.393	271.738	163.164
ccRCC1_AAACGCTAGGGATGTC-1	292.609	0.656478	46.3175	24.7405	187.893	83.8237	38.5634
ccRCC1_AAACGCTAGTAGGATT-1	187.125	42.0068	3.51506	83.0392	236.691	174.511	247.956
ccRCC1_AAACGCTCAAACCGGA-1	251.953	250.053	0	614.311	106.293	0	420.754
ccRCC1_AAACGCTCAGCTGGTC-1	306.902	549.851	34.3173	0	50.6466	66.6317	0
ccRCC1_AAACGCTCAGTCAGTT-1	175.008	50.533	52.2133	440.456	319.708	732.492	35.0262
ccRCC1_AAACGCTTCATCACTT-1	287.344	121.643	93.2246	959.848	306.253	784.781	96.1194
ccRCC1_AAACGCTTCGTAGTCA-1	113.346	0	43.9645	575.362	283.545	200.302	148.138
ccRCC1_AAACGCTTCTATCGGA-1	348.229	102.322	73.891	722.454	460.73	250.006	72.7291
ccRCC1_AAAGAACAGAATCCCT-1	348.279	0	59.122	980.833	838.76	342.01	0
ccRCC1_AAAGAACAGCGTGCCT-1	29.7363	2.28156	213.675	543.739	0	89.5195	0
ccRCC1_AAAGAACAGGTGTGAC-1	860.538	190.737	1.79947	425.483	11.6126	0	27.4958
ccRCC1_AAAGAACAGTGATAGT-1	379.911	40.7844	52.4538	0	598.242	130.421	938.167
ccRCC1_AAAGAACTCCACAGGC-1	27.5381	86.5809	21.8552	253.682	720.251	171.783	176.565
ccRCC1_AAAGAACTCCGAGTGC-1	136.918	116.149	10.0234	383.638	273.517	197.531	64.0666
ccRCC1_AAAGAACTCCTTCGAC-1	38.7113	0	57.6857	622.927	309.639	0	225.063
ccRCC1_AAAGGATAGCGTATAA-1	15.4106	7.2247	22.5298	4.86155	409.981	489.828	0
ccRCC1_AAAGGATAGGCCGCTT-1	43.4811	118.754	14.9126	36.1635	186.603	159.993	217.229
ccRCC1_AAAGGATAGTATTGCC-1	85.3606	39.4542	7.06835	376.267	149.053	63.5514	9.40861
ccRCC1_AAAGGATCAAGTCCCG-1	365.304	61.2033	81.7051	26.0125	0	220.58	47.6736
ccRCC1_AAAGGATCAATCTCTT-1	62.6637	25.8182	0	145.367	399.457	20.0751	57.9662
ccRCC1_AAAGGATGTACTAACC-1	187.615	21.699	17.5455	268.43	23.5878	48.8217	385.635
ccRCC1_AAAGGATGTATGACAA-1	153.733	94.3664	0	66.2547	61.8338	181.995	185.961
ccRCC1_AAAGGATGTTCACGAT-1	0	16.315	0	157.327	278.441	248.218	44.7727
ccRCC1_AAAGGATGTTCTCCAC-1	106.989	107.038	19.1411	324.763	93.0926	177.042	43.8061
ccRCC1_AAAGGATTCGTGTGAT-1	41.5401	0	9.74311	182.395	374.405	46.3066	47.2217
ccRCC1_AAAGGATTCTCGACCT-1	134.519	52.0165	0	168.825	307.246	83.1803	0
ccRCC1_AAAGGGCAGATTTGCC-1	202.959	205.684	0	0	268.72	237.859	211.219
ccRCC1_AAAGGGCAGTGTCATC-1	0	10.9023	0	225.636	283.601	303.939	77.1813
ccRCC1_AAAGGGCCACCCGTAG-1	0	77.1976	9.00509	59.9566	164.698	375.428	34.0291
ccRCC1_AAAGGGCGTACGGCAA-1	1.38236	0	4.7252	121.354	313.184	237.613	40.1527
ccRCC1_AAAGGGCGTATCAGCT-1	67.0028	82.6874	2.04562	0	250.563	57.1102	214.648
ccRCC1_AAAGGTAAGGCCGCTT-1	294.712	141.878	40.3911	13.5452	286.202	432.859	7.92128
ccRCC1_AAAGGTAAGTAAGACT-1	0	0	58.5835	369.279	582.309	232.488	211.381
ccRCC1_AAAGGTATCTCTCGCA-1	228.873	909.751	15.981	924.327	267.092	175.347	0
ccRCC1_AAAGTCCAGCTGTCCG-1	279.698	18.8483	0	420.429	480.028	259.005	423.874
ccRCC1_AAAGTCCAGGTCGTGA-1	99.9261	14.369	19.8805	308.975	225.002	135.565	107.57
ccRCC1_AAAGTCCAGTGCCCGT-1	142.337	349.47	13.3158	0	166.17	20.7967	140.08
ccRCC1_AAAGTCCCAAAGGAGA-1	0	174.928	7.53396	30.4699	269.488	12.3758	446.546
ccRCC1_AAAGTCCGTTAAAGTG-1	319.599	479.342	35.4108	552.854	266.123	169.726	298.317
ccRCC1_AAAGTGAAGAAGTGTT-1	174.141	124.353	12.3432	0	324.76	101.86	4.16848
ccRCC1_AAAGTGAAGCGAGGAG-1	39.0566	8.97898	27.6933	58.5677	790.516	550.683	39.4312
ccRCC1_AAAGTGACACACCGAC-1	17.2843	55.4697	26.3448	253.143	271.554	95.8444	213.888
ccRCC1_AAAGTGACACCAGCGT-1	306.562	175.693	20.2381	115.083	29.1748	243.976	0
ccRCC1_AAAGTGACATCGTGGC-1	558.665	0	104.188	754.901	311.772	463.204	128.615
ccRCC1_AAAGTGAGTAGAATAC-1	166.472	0	22.5932	570.466	410.84	0	1023.67
ccRCC1_AAAGTGATCCATCAGA-1	0	0	7.78538	311.879	1643.74	529.991	130.674
ccRCC1_AAAGTGATCTCCAATT-1	0	0	6.99147	264.948	301.981	198.307	59.7785
ccRCC1_AAATGGAAGCACGTCC-1	116.112	0	8.06385	136.43	533.244	182.94	276.308
ccRCC1_AAATGGAAGCATCAGG-1	70.1691	81.6283	1.94407	179.27	197.177	173.871	0
ccRCC1_AAATGGACACATTCGA-1	112.222	274.21	336.629	591.369	0	0	544.177
ccRCC1_AAATGGACACTTCATT-1	549.62	20.3563	200.083	297.308	522.922	148.254	247.224
ccRCC1_AAATGGACAGATGCGA-1	80.2389	194.301	10.7706	298.705	528.541	386.222	18.3922
ccRCC1_AAATGGACATCGCTCT-1	155.115	146.271	2.91353	290.695	0	0	591.147
ccRCC1_AAATGGAGTGCAGGAT-1	119.839	89.2308	0	176.798	26.9807	332.734	121.844
ccRCC1_AAATGGAGTTTACCAG-1	121.071	45.5281	37.5051	965.11	567.425	240.216	0
ccRCC1_AAATGGATCGAGCACC-1	103.527	5.41754	17.4923	169.118	215.114	197.645	0
ccRCC1_AAATGGATCTCAGGCG-1	161.31	38.576	9.03958	231.427	507.903	139.426	0
ccRCC1_AAATGGATCTGCACCT-1	80.6145	25.4966	7.82849	256.999	216.324	214.147	97.4928
ccRCC1_AACAAAGAGACTACCT-1	57.6637	0	109.699	1122.8	860.669	324.828	98.3119
ccRCC1_AACAAAGAGCACTCTA-1	262.178	65.3278	100.384	304.349	168.904	97.3411	162.333
ccRCC1_AACAAAGAGGCTCCCA-1	0	0	15.0129	347.245	432.06	191.68	0
ccRCC1_AACAAAGAGTCGCTAT-1	86.0586	0	22.2208	189.087	219.515	203.447	0
ccRCC1_AACAAAGCACAAGCAG-1	400.264	124.093	423.175	251.323	681.443	500.972	197.798
ccRCC1_AACAAAGCACAGCTGC-1	42.0452	10.3974	2.46844	181.335	137.458	226.955	80.486
ccRCC1_AACAAAGTCAAAGCCT-1	332.095	48.54	35.3139	36.5078	75.8785	75.2532	179.237
ccRCC1_AACAACCAGCACTTTG-1	260.637	15.7361	20.2252	99.6189	314.273	135.904	116.411
ccRCC1_AACAACCAGCAGAAAG-1	178.15	229.139	0	229.619	379.189	0	43.3675
ccRCC1_AACAACCAGTGAGTGC-1	202.635	158.818	14.3131	595.467	93.2725	635.716	112.869
ccRCC1_AACAACCCAATGTTGC-1	0	0	151.214	93.1718	894.86	775.852	77.143
ccRCC1_AACAACCCAGACGGAT-1	242.528	0	25.9084	48.6651	348.426	24.1123	79.4749
ccRCC1_AACAACCCATCCGTGG-1	0	204.112	18.2193	292.462	348.372	27.0359	137.933
ccRCC1_AACAACCTCACCTTAT-1	473.287	164.411	0	447.183	109.266	0	70.6774
ccRCC1_AACAACCTCACTTATC-1	233.135	24.2443	1.32722	600.948	0	274.16	0
ccRCC1_AACAACCTCATGAGAA-1	228.857	32.9928	20.3665	109.264	144.347	99.9727	73.0521
ccRCC1_AACAACCTCTGGAGAG-1	61.0612	145.441	30.4368	173.494	158.755	254.245	42.7401
ccRCC1_AACAAGAGTACTTGTG-1	82.979	44.156	20.9981	116.153	250.802	53.8044	98.0967
ccRCC1_AACAAGATCCCGAGAC-1	58.8417	324.518	32.9302	308.297	512.833	630.434	67.3888
ccRCC1_AACAAGATCTGGACTA-1	393.738	33.227	93.9395	85.2918	156.842	79.6939	158.949
ccRCC1_AACACACAGAGAGCCT-1	793.168	108.655	49.8279	764.718	185.103	90.1501	0
ccRCC1_AACACACAGCGTCGAA-1	119	0	99.6511	543.115	931.899	654.919	206.836
ccRCC1_AACACACGTTATTCTC-1	90.7723	56.7073	155.205	363.59	209.194	70.2774	60.152
ccRCC1_AACACACTCGACCTAA-1	0	75.7661	0	271.703	161.352	264.261	41.1798
ccRCC1_AACACACTCGATTTCT-1	70.376	0	38.1916	393.963	1093.16	181.806	144.062
ccRCC1_AACACACTCTGGGAGA-1	0	0	3.88932	148.627	243.725	205.536	49.0493
ccRCC1_AACAGGGAGGATGGCT-1	419.752	156.5	0	0	0	111.472	310.749
ccRCC1_AACAGGGAGGGATCTG-1	277.201	38.1414	107.902	21.1956	173.37	468.342	0
ccRCC1_AACAGGGAGTGTACAA-1	179.575	163.293	53.5349	0	447.253	880.798	0
ccRCC1_AACAGGGCAACATCGT-1	53.191	120.026	1.42312	0	7.9489	190.694	356.639
ccRCC1_AACAGGGCAACGTTAC-1	38.1197	0	41.4084	328.842	302.04	113.481	73.4719
ccRCC1_AACAGGGCAATAAGGT-1	44.0913	0	18.446	485.805	383.659	0	1.20222
ccRCC1_AACAGGGCACTCCTTG-1	102.605	177.935	0	97.0845	101.148	137.89	82.6752
ccRCC1_AACAGGGGTGTCGCTG-1	179.841	33.9702	0	28.8818	199.272	148.539	125.871
ccRCC1_AACAGGGGTTTGGGAG-1	146.188	34.5885	0	345.543	394.644	201.678	104.857
ccRCC1_AACAGGGTCAGATGCT-1	166.713	104.367	21.6306	110.968	283.506	63.8972	0
ccRCC1_AACCAACAGTAACGAT-1	0	38.4051	91.234	288.629	171.334	364.279	140.84
ccRCC1_AACCAACAGTTCGGTT-1	240.142	177.655	31.7961	179.01	642.206	1148.68	0
ccRCC1_AACCAACCAAAGCTCT-1	12.1487	50.9647	99.9514	1148.07	264.558	398.404	0
ccRCC1_AACCAACCACAAATCC-1	0	58.1822	16.7234	269.102	179.314	151.756	150.698
ccRCC1_AACCAACGTCCCTAAA-1	0	0	58.3842	52.4747	229.782	336.48	14.1481
ccRCC1_AACCAACGTGAAGCTG-1	96.2383	0	23.6891	236.804	353.065	0	12.731
ccRCC1_AACCAACTCGCTTGAA-1	94.9828	66.3739	14.7531	165.479	559.638	338.353	13.9738
ccRCC1_AACCACAAGTTCAACC-1	172.609	0	14.6011	286.044	36.3187	314.874	188.633
ccRCC1_AACCACAAGTTGGCGA-1	66.5109	4.84904	41.4627	181.692	102.002	400.185	52.6582
ccRCC1_AACCACACAGGAACCA-1	8.73828	14.8155	18.4192	846.844	143.194	791.536	92.6178
ccRCC1_AACCATGCAGCTGTGC-1	0	254.201	1.31995	669.493	616.985	497.697	424.033
ccRCC1_AACCATGCATAGTCGT-1	112.32	3.88205	26.5232	48.4163	425.667	15.0408	149.02
ccRCC1_AACCATGCATGCCGCA-1	529.043	33.7578	47.0933	162.817	20.7526	26.1937	49.3977
ccRCC1_AACCATGGTTGGACTT-1	141.723	131.974	0	0	191.297	340.815	163.581
ccRCC1_AACCATGTCATCGACA-1	116.874	0	0	356.329	226.447	711.203	870.095
ccRCC1_AACCCAAAGCGCCTCA-1	172.995	37.1476	0	290.102	72.053	187.43	0
ccRCC1_AACCCAAAGGATTTGA-1	145.252	186.552	45.1079	0	214.103	89.0297	385.654
ccRCC1_AACCCAACAGGTGAGT-1	43.7393	382.247	34.2599	128.139	215.411	10.0172	0
ccRCC1_AACCCAATCGAGAACG-1	0	89.4016	31.4633	214.528	357.341	353.302	129.009
ccRCC1_AACCTGAAGACCAAAT-1	286.77	17.3554	0	270.885	317.041	0	79.8532
ccRCC1_AACCTGACAGAGTCTT-1	595.658	0	112.436	542.666	0	139.575	0
ccRCC1_AACCTGACATCACGGC-1	0	218.641	0	178.775	234.396	101.745	0
ccRCC1_AACCTGAGTGGCAACA-1	132.909	9.61046	16.999	79.1663	555.562	253.691	122.945
ccRCC1_AACCTGATCCATACAG-1	0	134.641	0	247.495	229.947	0	289.262
ccRCC1_AACCTGATCGTGGCGT-1	330.275	0	6.17917	459.91	651.164	123.026	12.8542
ccRCC1_AACCTTTAGATAACGT-1	129.805	23.6937	25.3294	255.272	384.094	338.89	532.982
ccRCC1_AACCTTTAGTTGTACC-1	110.041	0	24.7008	668.798	727.566	0	91.4061
ccRCC1_AACCTTTCACCCGTAG-1	201.963	91.4094	0	417.366	6.46149	0	146.173
ccRCC1_AACCTTTGTCAGACGA-1	42.6902	109.771	69.5495	740.325	608.961	421.548	0
ccRCC1_AACCTTTGTTAGAGAT-1	84.4031	0	54.3262	210.941	211.697	232.397	152.345
ccRCC1_AACGAAAAGAGAGGTA-1	241.214	19.4717	24.7902	236.573	172.828	499.26	45.0318
ccRCC1_AACGAAAAGATTTGCC-1	0	0	29.0482	296.977	272.131	303.585	135.975
ccRCC1_AACGAAAAGTGGTGGT-1	0	73.8073	20.0182	194.104	114.087	338.055	61.484
ccRCC1_AACGAAAGTCGTCATA-1	95.4758	0	175.874	107.941	108.318	263.809	137.296
ccRCC1_AACGAAATCGGCTATA-1	1.9947	111.837	8.1262	184.017	159.024	120.95	44.1552
ccRCC1_AACGGGACAAAGACTA-1	76.7893	44.0194	16.2048	131.433	158.223	294.627	0
ccRCC1_AACGGGACACTGGACC-1	0	0	0	386.083	198.8	25.1493	142.247
ccRCC1_AACGGGAGTAACGCGA-1	239.29	162.437	36.4609	521.585	103.8	21.1782	818.85
ccRCC1_AACGGGATCATCGCTC-1	36.1915	24.6119	0	264.152	153.115	417.66	19.5858
ccRCC1_AACGTCACAACATACC-1	118.683	56.1591	30.4389	566.828	343.72	565.252	0
ccRCC1_AACGTCACACACGGTC-1	9.66503	25.4805	0	408.633	295.11	97.4549	5.28448
ccRCC1_AACGTCACATCCCGTT-1	0	66.5076	16.0253	349.211	418.538	170.753	19.6995
ccRCC1_AACGTCACATGATGCT-1	569.647	195.967	28.0039	354.32	259.149	115.798	36.3548
ccRCC1_AACGTCAGTTCAAGTC-1	85.5671	146.358	10.4552	197.628	54.2683	176.014	129.408
ccRCC1_AACGTCATCAACTACG-1	91.9689	0	20.7938	111.494	363.786	135.627	51.9827
ccRCC1_AACTTCTCAGCGACCT-1	445.436	28.1566	0	1225.25	230.374	419.67	244.036
ccRCC1_AACTTCTGTACAAGTA-1	139.384	0	197.914	165.351	257.394	405.175	0
ccRCC1_AACTTCTGTGTTTCTT-1	432.79	242.873	66.4294	182.632	638.522	530.774	128.306
ccRCC1_AACTTCTTCTGGTGGC-1	0	0	18.0386	616.854	241.617	262.553	350.457
ccRCC1_AAGAACAAGACGAGCT-1	0	64.9739	17.7871	149.729	93.9688	0	645.357
ccRCC1_AAGAACAAGATCACCT-1	459.988	75.6485	16.5164	404.365	0	0	454.528
ccRCC1_AAGAACAAGCAGGCTA-1	189.913	22.2595	0	482.002	540.387	63.9085	138.242
ccRCC1_AAGAACAAGGCTATCT-1	274.866	384.02	51.5513	456.35	21.1455	289.52	335.623
ccRCC1_AAGAACAAGTGGTGAC-1	397.2	547.825	59.5769	204.957	146.712	87.2593	116.949
ccRCC1_AAGAACACAAGTCCCG-1	358.628	341.305	31.8127	83.2564	17.1986	219.452	19.0647
ccRCC1_AAGAACACAGGCCCTA-1	295.67	0	0	73.0238	162.8	124.156	290.054
ccRCC1_AAGAACAGTCCTATAG-1	596.338	61.3604	0	177.644	44.5519	0	30.3517
ccRCC1_AAGAACAGTGGATTTC-1	0	0	4.83599	146.56	371.903	21.4682	160.343
ccRCC1_AAGAACATCAATGCAC-1	28.5327	79.9775	0	277.964	265.134	56.6341	80.5704
ccRCC1_AAGAACATCCGAAGGA-1	474.058	120.675	0	17.4743	138.997	16.7587	410.644
ccRCC1_AAGAACATCTCGCTCA-1	0	313.854	0	143.859	219.022	0	58.338
ccRCC1_AAGACAACAGTCTACA-1	110.93	83.4948	0	312.436	299.023	0	239.991
ccRCC1_AAGACAAGTACGTTCA-1	190.982	96.1388	0	132.195	99.8293	0	177.262
ccRCC1_AAGACAAGTCGAACAG-1	531.31	57.9845	40.4387	122.81	0	22.3225	29.538
ccRCC1_AAGACAATCCGACAGC-1	427.247	53.313	49.843	288.792	45.2724	311.899	224.706
ccRCC1_AAGACAATCGAATGCT-1	209.94	650.761	0	201	0	142.701	67.7917
ccRCC1_AAGACAATCTTTCGAT-1	44.5675	58.1888	115.167	737.223	249.296	555.204	100.863
ccRCC1_AAGACTCAGAGCAGCT-1	0	50.6584	23.7259	268.121	153.607	184.941	146.753
ccRCC1_AAGACTCAGCCTCAAT-1	85.8143	94.6945	68.7954	503.073	206.308	400.444	199.107
ccRCC1_AAGACTCAGGGCGAAG-1	195.387	77.6779	105.855	154.63	44.2872	782.41	171.753
ccRCC1_AAGACTCAGGGTATAT-1	0	568.942	43.531	58.4411	124.538	11.7358	75.3944
ccRCC1_AAGACTCAGTTGGAAT-1	535.294	62.6164	122.676	7.4933	440.133	210.639	761.16
ccRCC1_AAGACTCCAAGGAGTC-1	199.537	77.1645	201.141	248.714	291.172	164.148	0
ccRCC1_AAGACTCCATAACCCA-1	169.972	15.5263	69.7078	392.825	140.419	138.445	8.20908
ccRCC1_AAGACTCCATTCACCC-1	159.847	53.1229	319.475	74.9401	185.895	79.5425	59.2565
ccRCC1_AAGACTCGTTACGTAC-1	139.638	44.2366	9.68302	191.623	298.864	54.1093	13.5985
ccRCC1_AAGACTCTCCGAGGCT-1	593.656	153.25	242.445	0	0	0	322.507
ccRCC1_AAGACTCTCTAGAACC-1	0	75.9224	0	375.155	120.604	153.893	208.783
ccRCC1_AAGATAGAGATTAGTG-1	102.581	46.7293	0	277.549	347.042	152.664	103.922
ccRCC1_AAGATAGAGGACGCAT-1	273.239	159.263	0	260.523	246.114	280.391	259.954
ccRCC1_AAGATAGCAGACCGCT-1	0	0	36.1411	313.075	117.306	232.33	0
ccRCC1_AAGATAGTCCACAAGT-1	318.147	106.732	6.35316	193.083	343.22	305.888	145.279
ccRCC1_AAGATAGTCTACCTTA-1	103.266	294.453	0	11.1377	246.369	241.159	26.6097
ccRCC1_AAGATAGTCTTACACT-1	134.061	28.5238	0	175.64	314.086	70.3305	100.027
ccRCC1_AAGCATCGTTACGTAC-1	456.189	0	11.293	401.295	607.572	257.323	138.161
ccRCC1_AAGCATCTCGAGAGCA-1	135.244	0	109.588	209.618	95.7668	78.9311	400.966
ccRCC1_AAGCCATCATGTGGTT-1	230.389	22.794	11.0464	196.628	285.71	119.044	145.684
ccRCC1_AAGCCATGTTAGAGAT-1	68.5289	19.1697	55.755	572.967	3.29053	104.026	76.3831
ccRCC1_AAGCCATTCAGGCGAA-1	255.754	25.6977	126.301	143.647	92.7667	306.973	139.279
ccRCC1_AAGCGAGAGTTTCAGC-1	80.1688	16.3737	5.05478	344.716	663.086	141.313	0
ccRCC1_AAGCGAGCAACTGTGT-1	529.916	122.541	57.2321	0	329.191	400.853	655.188
ccRCC1_AAGCGAGGTCCATAGT-1	95.7295	51.7387	0	51.5564	293.047	140.701	29.4988
ccRCC1_AAGCGTTAGCAATTAG-1	126.812	200.543	0	0	203.446	0	297.061
ccRCC1_AAGCGTTAGTAGCATA-1	0	323.764	0	76.3754	134.404	207.31	0
ccRCC1_AAGCGTTCAAACCATC-1	0	0	0	305.236	239.083	228.608	0
ccRCC1_AAGCGTTCATCTGGGC-1	0	0	49.4242	120.447	303.032	110.338	123.762
ccRCC1_AAGCGTTCATGTTACG-1	167.858	3.31182	0	656.665	306.181	153.443	30.6074
ccRCC1_AAGGAATCAACCACGC-1	171.031	0	44.5102	274.108	310.369	162.231	153.644
ccRCC1_AAGGAATGTAGGTTTC-1	123.038	114.479	14.8553	165.223	58.7496	131.953	343.714
ccRCC1_AAGGTAACAATTGCAC-1	0	14.0622	28.2932	525.611	560.433	176.087	27.5477
ccRCC1_AAGGTAACACAGCTTA-1	0	56.0834	158.096	718.101	0	670.024	1107
ccRCC1_AAGGTAACATTGACAC-1	435.237	131.479	44.4198	141.84	89.4072	170.145	94.1953
ccRCC1_AAGGTAAGTACTGGGA-1	0	44.3268	0	21.6977	291.806	180.151	142.856
ccRCC1_AAGGTAAGTCCTACAA-1	415.625	6.30142	42.7486	501.75	305.987	382.459	0
ccRCC1_AAGTACCAGAAACACT-1	57.0662	204.597	0	137.106	240.938	287.147	0
ccRCC1_AAGTACCAGCGTCGAA-1	100.416	238.367	0	332.523	299.23	36.6425	126.46
ccRCC1_AAGTACCAGGCCTGCT-1	270.292	0	7.8208	690.997	499.619	94.7556	49.6805
ccRCC1_AAGTACCCACAACGCC-1	597.162	0	64.6799	193.294	114.439	36.7962	14.9217
ccRCC1_AAGTACCGTTCCACGG-1	128.018	5.83751	71.8675	210.885	858.525	418.596	101.345
ccRCC1_AAGTACCTCAAGTTGC-1	127.084	55.1247	36.9198	158.407	0	225.273	283.155
ccRCC1_AAGTACCTCACTGGGC-1	108.561	298.546	9.62921	119.847	18.6322	75.2614	403.242
ccRCC1_AAGTACCTCTTAGGAC-1	175.395	0	69.3903	254.662	90.0243	274.581	9.71782
ccRCC1_AAGTCGTAGAGCCGAT-1	416.149	256.801	6.78778	684.462	372.579	129.763	188.312
ccRCC1_AAGTCGTAGCTGGTGA-1	128.759	55.4228	73.0047	6.2878	122.08	158.523	515.992
ccRCC1_AAGTCGTAGGCTGAAC-1	14.9367	0	22.5181	21.0399	172.482	316.94	235.906
ccRCC1_AAGTCGTAGGTACTGG-1	16.5574	0	254.023	515.413	52.2028	61.2902	108.15
ccRCC1_AAGTCGTGTCCGTACG-1	412.953	119.739	0	0	631.574	360.365	226.112
ccRCC1_AAGTCGTTCAGGAAGC-1	553.254	70.2913	2.89346	272.49	148.319	0	270.113
ccRCC1_AAGTCGTTCGGTTAGT-1	68.1325	198.501	8.74795	30.5907	82.3401	357.205	0
ccRCC1_AAGTCGTTCTTCTCAA-1	32.9537	279.213	16.7099	152.918	224.213	67.734	102.526
ccRCC1_AAGTGAACAAATACAG-1	382.619	98.2743	49.2696	649.256	0	806.003	209.601
ccRCC1_AAGTGAAGTCTGCAAT-1	261.72	35.6534	22.4092	183.707	79.7998	144.258	51.8804
ccRCC1_AAGTGAATCCACCTCA-1	130.842	146.944	15.668	160.625	193.183	27.2087	186.567
ccRCC1_AAGTTCGAGAGCAAGA-1	454.143	31.2025	24.6039	212.536	145.101	0	35.3831
ccRCC1_AAGTTCGAGAGTGGCT-1	44.4003	0	29.6141	45.6849	399.618	53.2324	94.222
ccRCC1_AAGTTCGAGCTTGTTG-1	86.7413	34.6963	0	139.639	250.467	139.903	51.9283
ccRCC1_AAGTTCGCAACGTAAA-1	370.478	131.023	756.226	311.22	0	500.022	0
ccRCC1_AAGTTCGCATTGAGGG-1	549.454	135.907	74.4182	0	571.719	433.21	29.2583
ccRCC1_AAGTTCGGTGATACAA-1	179.63	419.971	19.1905	467.768	523.839	82.1297	138.308
ccRCC1_AAGTTCGTCACATCAG-1	33.389	35.5451	0	145.953	329.167	99.0145	173.133
ccRCC1_AAGTTCGTCACCTCGT-1	57.1936	0	34.8892	243.893	679.705	364.232	202.415
ccRCC1_AAGTTCGTCCATTCAT-1	0	0	24.4584	181.848	473.13	233.968	0
ccRCC1_AAGTTCGTCGAACCTA-1	193.691	92.7051	28.2208	32.2927	103.134	111.426	174.908
ccRCC1_AATAGAGAGGAGTACC-1	251.955	72.016	7.23454	136.619	149.898	0	182.086
ccRCC1_AATAGAGGTAGCGTTT-1	400.462	202.537	55.0234	371.074	506.387	190.666	80.6876
ccRCC1_AATAGAGTCATCGCCT-1	392.276	188.384	5.98317	360.625	228.825	120.821	0
ccRCC1_AATAGAGTCTTTCCAA-1	196.699	14.5905	0	471.527	101.665	638.974	14.5689
ccRCC1_AATCACGAGTGAGCCA-1	572.55	148.447	50.0867	126.464	558.165	0	329.074
ccRCC1_AATCACGCAAATACGA-1	0	11.9916	0	120.093	116.434	571.375	19.7809
ccRCC1_AATCACGCAGCGTATT-1	0	13.0647	48.9957	969.237	999.115	334.702	0
ccRCC1_AATCACGCATCCGAGC-1	172.571	195.46	1657.13	259.499	0	0	428.643
ccRCC1_AATCACGCATGCACTA-1	66.7635	0	65.8894	128.923	195.856	238.019	229.189
ccRCC1_AATCACGGTCGACTTA-1	244.999	111.511	55.173	469.067	152.268	798.345	243.363
ccRCC1_AATCACGGTTGAGTCT-1	144.053	184.679	15.7104	535.492	503.018	189.282	40.3069
ccRCC1_AATCACGTCTCGTGGG-1	547.378	63.7615	11.2764	199.961	513.967	365.027	154.055
ccRCC1_AATCGACCAAACTAAG-1	477.208	27.1567	6.67754	120.08	217.178	0	5.60807
ccRCC1_AATCGACTCCGCGATG-1	30.3919	170.306	0	61.731	172.878	336.482	65.8445
ccRCC1_AATCGACTCCTCTCGA-1	18.5231	0	29.3861	56.3389	395.698	108.24	233.275
ccRCC1_AATCGTGGTGTGTGGA-1	213.495	19.8291	98.4013	130.939	269.455	116.022	0
ccRCC1_AATCGTGGTTTCGTAG-1	343.899	33.1862	57.4022	555.696	609.994	204.836	0
ccRCC1_AATCGTGTCAGGAAGC-1	185.148	0	58.1222	67.0779	273.023	128.903	58.2587
ccRCC1_AATCGTGTCCATTCAT-1	491.209	192.331	0	33.5348	810.055	624.64	197.616
ccRCC1_AATCGTGTCTGGCCGA-1	261.988	69.6705	5.55606	77.4683	149.879	15.829	152.008
ccRCC1_AATGAAGAGTGCGCTC-1	68.6624	271.909	28.9625	200.494	346.912	22.7215	131.494
ccRCC1_AATGAAGGTATACCTG-1	268.277	22.6175	14.149	200.969	296.943	0	281.51
ccRCC1_AATGAAGGTTCGTAAC-1	0	0	70.955	79.8208	487.452	31.8308	175.498
ccRCC1_AATGAAGTCACGAACT-1	288.848	9.23091	44.1563	450.981	558.126	316.751	335.491
ccRCC1_AATGACCAGGATACAT-1	354.953	0	55.6098	840.358	151.034	383.976	42.8146
ccRCC1_AATGACCGTCATAGTC-1	0	0	0	434.951	264.851	0	486.402
ccRCC1_AATGACCGTTGACGGA-1	0	68.0217	12.8751	187.848	156.134	132.362	324.885
ccRCC1_AATGACCTCCACACAA-1	605.208	2.12945	75.8063	392.533	211.261	0	3.63514
ccRCC1_AATGCCAAGTCAACAA-1	56.4283	29.8229	0	243.326	287.646	22.7904	15.2144
ccRCC1_AATGCCAAGTTCCGGC-1	0	16.8273	8.40945	144.653	307.858	93.8417	116.734
ccRCC1_AATGCCACAACCGATT-1	0	188.014	1255.38	0	217.629	110.317	0
ccRCC1_AATGCCACAACGGCCT-1	45.2423	182.482	4.37416	178.327	98.33	422.788	0
ccRCC1_AATGCCACATTGTACG-1	159.538	55.5713	0	140.572	299.919	263.611	112.068
ccRCC1_AATGCCAGTCATAAAG-1	63.9109	33.9026	12.3696	279.171	15.7997	554.669	0
ccRCC1_AATGCCAGTCCACAGC-1	0	0	0	345.984	168.249	135.874	80.8248
ccRCC1_AATGCCATCACCATGA-1	209.792	0	26.107	139.467	173.514	111.475	72.0817
ccRCC1_AATGCCATCCGCATAA-1	606.743	121.602	49.3711	956.871	213.868	294.35	264.635
ccRCC1_AATGCCATCTTTCCGG-1	395.655	443.708	28.396	10.0907	0	400.164	220.086
ccRCC1_AATGGAAAGGATACCG-1	391.311	58.1901	7.68332	0	198.059	202.687	68.4762
ccRCC1_AATGGAAGTACGTACT-1	187.53	7.37196	8.88072	274.176	322.992	138.047	226.671
ccRCC1_AATGGAAGTGTGAGCA-1	107.042	192.665	0	59.3902	579.397	126.568	28.8153
ccRCC1_AATGGAATCAGCCTCT-1	155.311	0	10.329	319.956	241.862	65.6995	168.903
ccRCC1_AATGGCTAGACCCGCT-1	450.291	0	34.4132	480.12	0	497.903	63.2581
ccRCC1_AATGGCTAGCGCCATC-1	635.44	68.253	0	1062.77	327.123	213.111	374.864
ccRCC1_AATGGCTAGCTTTCTT-1	173.716	232.44	0	210.942	0	138.748	44.5893
ccRCC1_AATGGCTCAGGTGACA-1	0	165.181	19.3209	431.578	0	639.195	5.90585
ccRCC1_AATGGCTGTTGTCCCT-1	306.225	87.9238	10.767	108.521	421.966	189.43	0
ccRCC1_AATGGCTTCCATTGGA-1	109.207	28.6583	13.2469	362.511	102.873	0	284.103
ccRCC1_AATTCCTAGAGTGACC-1	266.358	190.332	0	330.208	261.217	399.64	20.1289
ccRCC1_AATTCCTAGATAGCTA-1	0	409.368	66.268	42.9299	210.338	0	275.341
ccRCC1_AATTCCTAGTCAATCC-1	0	29.9554	3.5298	332.003	813.059	312.57	22.761
ccRCC1_AATTCCTAGTCACGAG-1	194.964	0	90.6073	199.107	946.197	296.992	283.42
ccRCC1_AATTCCTCAACAGATA-1	60.1169	19.4237	20.4614	193.867	366.739	136.358	3.90621
ccRCC1_AATTCCTCACCGCTGA-1	744.763	169.111	43.1266	566.146	472.717	528.085	183.79
ccRCC1_AATTCCTCACGCTGCA-1	270.715	184.099	0.375109	100.786	164.588	178.232	7.75101
ccRCC1_AATTCCTGTCGTACAT-1	317.081	0	50.4358	98.8065	100.209	66.5046	125.339
ccRCC1_AATTTCCAGAATCTAG-1	3.00256	26.2661	0.820718	183.037	320.956	144.161	0
ccRCC1_AATTTCCAGCCATGCC-1	65.4455	0	18.3302	489.856	115.224	184.733	69.8908
ccRCC1_AATTTCCAGGGAGTTC-1	132.578	203.716	5.72185	247.625	289.499	139.137	0
ccRCC1_AATTTCCAGTGTGTTC-1	271.771	113.715	0	299.916	548.232	305.669	188.976
ccRCC1_AATTTCCCAGTGGCTC-1	276.444	46.3902	0	325.531	86.6901	28.4121	81.7763
ccRCC1_AATTTCCGTAACGATA-1	192.827	0	17.9918	88.0915	429.53	93.2632	0
ccRCC1_AATTTCCTCCACGGGT-1	456.454	364.169	25.9984	241.163	0	30.4732	0
ccRCC1_AATTTCCTCCCAAGTA-1	172.14	78.0257	41.0673	1369.38	544.483	316.167	248.339
ccRCC1_AATTTCCTCTTCTGTA-1	239.922	18.4742	0	492.543	0	46.7654	111.972
ccRCC1_ACAAAGAAGACATCAA-1	285.492	0	82.0078	259.85	633.052	1024.03	400.523
ccRCC1_ACAAAGAAGACGTCGA-1	50.0267	5.94749	0	215.013	232.993	138.245	58.478
ccRCC1_ACAAAGACACGCTGCA-1	336.735	108.002	7.81365	48.5083	244.979	129.994	0
ccRCC1_ACAAAGACAGGTATGG-1	301.628	193.136	19.8225	554.736	790.456	534.28	0
ccRCC1_ACAAAGAGTCACATTG-1	504.795	589.632	18.2787	439.283	308.55	46.5897	26.5654
ccRCC1_ACAACCAAGATGGTCG-1	508.314	129.931	26.6279	0	317.934	307.158	286.554
ccRCC1_ACAACCACAACCGGAA-1	350.593	64.6524	0	88.2344	0	106.017	754.349
ccRCC1_ACAACCACACTGTCCT-1	140.397	16.4594	12.975	277.24	178.063	0	102.289
ccRCC1_ACAACCACAGGCGATA-1	87.6242	7.5421	36.5354	338.146	160.699	22.8839	231.387
ccRCC1_ACAACCAGTATTGGCT-1	440.593	285.021	0	283.735	457.254	382.304	343.156
ccRCC1_ACAACCATCTAACGCA-1	495.536	57.1096	35.8547	125.806	82.1854	0	365.217
ccRCC1_ACAACCATCTAGTACG-1	0	0	29.5695	1242.06	713.411	169.947	0
ccRCC1_ACAAGCTAGATGAAGG-1	62.6389	0	46.9974	72.7478	301.946	275.171	67.4135
ccRCC1_ACAAGCTAGGCCTAGA-1	203.79	0	23.0432	316.571	85.506	57.7098	0
ccRCC1_ACAAGCTAGGTCTGGA-1	84.8946	83.5258	19.85	11.7674	579.184	0	387.797
ccRCC1_ACAAGCTCAACCGACC-1	270.019	0	180.523	842.9	157.375	523.397	578.859
ccRCC1_ACAAGCTCAAGACAAT-1	0	343.204	25.9652	225.639	4.27349	0	715.169
ccRCC1_ACAAGCTCAAGCTGCC-1	260.256	70.8297	0	129.599	335.579	0	89.2961
ccRCC1_ACAAGCTCACCAATTG-1	251.558	56.8569	20.1893	512.942	101.213	158.853	462.643
ccRCC1_ACAAGCTGTACGACAG-1	0	38.2142	21.5865	333.831	141.927	385.973	0
ccRCC1_ACAAGCTGTGGCCACT-1	0	163.238	0	130.293	160.761	0	376.706
ccRCC1_ACACAGTAGGTAGTCG-1	156.052	0	0	328.059	356.064	0	122.424
ccRCC1_ACACAGTAGTCGCCCA-1	4.73672	25.6204	14.7255	181.241	148.994	129.871	214.248
ccRCC1_ACACAGTCAAGTTCCA-1	448.609	118.305	0	729.678	139.081	342.522	99.094
ccRCC1_ACACAGTCACTTGGGC-1	176.262	17.4135	138.718	186.569	161.867	609.783	147.717
ccRCC1_ACACAGTGTCAATGGG-1	0	414.047	11.0076	0	33.3243	415.259	0
ccRCC1_ACACAGTGTGCCCACA-1	209.884	12.844	0	244.247	272.971	5.72035	21.8118
ccRCC1_ACACAGTGTTCTGACA-1	327.891	207.987	10.344	327.483	1161.52	219.686	50.2435
ccRCC1_ACACAGTTCAATCCAG-1	0	327.673	0	810.861	924.508	0	220.74
ccRCC1_ACACAGTTCGCTCTAC-1	0	128.918	0	446.814	232.193	0	52.4644
ccRCC1_ACACAGTTCTATCCAT-1	265.97	93.781	0	434.407	727.118	425.071	105.952
ccRCC1_ACACCAAAGCAACAAT-1	709.402	40.6611	66.9703	1155.51	397.357	3.80338	391.815
ccRCC1_ACACCAACATAATCCG-1	290.886	0	107.651	319.351	0	148.131	165.606
ccRCC1_ACACCAAGTCGAAGCA-1	445.203	15.253	42.5054	0	0	0	494.928
ccRCC1_ACACCAAGTCGCAACC-1	194	54.2031	5.56661	521.862	0	205.83	600.312
ccRCC1_ACACCAATCATTCCTA-1	60.9736	0	19.2162	582.477	147.85	544.866	81.2953
ccRCC1_ACACGCGAGCCTCCAG-1	286.784	266.267	0	1001.41	1158.08	0	50.9469
ccRCC1_ACACGCGAGCGATCGA-1	398.878	122.073	16.3249	260.879	309.95	61.627	92.1194
ccRCC1_ACACGCGAGCGCAATG-1	134.999	45.8901	29.2629	96.6092	586.537	171.686	31.552
ccRCC1_ACACGCGAGGAACTAT-1	299.428	0.611344	393.066	236.654	310.162	295.619	229.08
ccRCC1_ACACGCGAGGGTACAC-1	665.899	107.469	0.606746	355.307	142.951	155.435	525.478
ccRCC1_ACACGCGCAACAGATA-1	100.63	188.833	17.6074	97.7851	196.428	0	140.333
ccRCC1_ACACGCGCAGCGGTCT-1	664.235	162.984	69.2491	445.953	438.528	66.3106	89.9051
ccRCC1_ACACGCGCATAAGCAA-1	0	26.2834	91.638	484.908	623.539	397.195	22.1692
ccRCC1_ACACGCGGTCTAACTG-1	0	11.4396	19.2497	302.349	370.148	570.01	129.638
ccRCC1_ACACGCGGTGGATACG-1	358.183	115.335	57.4573	525.98	562.378	132.472	565.943
ccRCC1_ACACTGAAGTTTGAGA-1	164.605	109.395	15.4622	144.03	148.573	36.1643	39.7372
ccRCC1_ACACTGACACCGTCGA-1	0	18.5488	28.9427	358.424	345.886	316.879	0
ccRCC1_ACACTGACAGAGGACT-1	0	721.922	11.5732	71.6228	0	0	270.785
ccRCC1_ACACTGAGTGACAACG-1	13.6664	49.2203	0	332.212	950.439	176.686	0
ccRCC1_ACAGAAAAGACCTGGA-1	0	164.879	7.33967	164.31	208.853	96.3977	257.129
ccRCC1_ACAGAAACACCAGTTA-1	0	283.205	31.2913	637.365	417.775	191.23	375.255
ccRCC1_ACAGAAACACGGCTAC-1	0	0	157.255	354.952	511.492	529.876	501.688
ccRCC1_ACAGCCGAGCATCTTG-1	0	0	29.0679	93.5591	422.443	131.612	55.944
ccRCC1_ACAGCCGCATGTCAGT-1	159.723	158.751	0	0	635.347	244.007	52.0062
ccRCC1_ACAGGGAAGCGACATG-1	565.738	240.253	64.565	0	0	142.341	772.322
ccRCC1_ACAGGGACAATTAGGA-1	0	143.401	11.984	165.125	264.711	143.982	0
ccRCC1_ACAGGGACACTACCGG-1	124.737	146.741	11.7267	78.5287	280.079	645.532	0
ccRCC1_ACAGGGACACTGGAAG-1	215.875	0	7.67119	115.143	163.828	0	142.647
ccRCC1_ACAGGGAGTCCTATAG-1	421.357	216.805	31.7748	345.145	388.877	491.044	121.61
ccRCC1_ACAGGGAGTTCCGTTC-1	0	0	2.55514	73.3478	367.909	126.209	89.5702
ccRCC1_ACAGGGATCCCAGGCA-1	354.781	0	318.503	0	38.4396	55.6092	661.983
ccRCC1_ACAGGGATCTCGTCAC-1	86.7828	0	0	72.8822	407.466	215.743	62.2981
ccRCC1_ACATCCCAGAGTATAC-1	385.588	14.0187	12.4859	557.648	68.3334	0	124.821
ccRCC1_ACATCCCAGCACCAGA-1	66.0657	126.317	16.2561	229.961	53.7872	377.723	84.1912
ccRCC1_ACATCCCCACCAGCCA-1	158.273	184.261	34.6572	554.071	61.1899	330.953	99.2311
ccRCC1_ACATCCCCACTTGGGC-1	29.275	0	110.459	370.588	71.1526	238.261	28.6604
ccRCC1_ACATCCCTCAGGTAAA-1	164.898	425.161	30.2997	0	74.3757	0	424.477
ccRCC1_ACATCCCTCATGACAC-1	0	70.9332	0	802.385	499.571	248.708	63.923
ccRCC1_ACATCGAAGTCGGCAA-1	9.96634	38.4256	0	164.933	586.474	499.36	312.405
ccRCC1_ACATCGACAAACGGCA-1	0	409.683	16.3979	88.9166	186.003	30.0988	91.4748
ccRCC1_ACATCGACAGTTGAAA-1	207.824	14.2327	13.4651	100.279	250.439	30.9271	129.817
ccRCC1_ACATCGACATGATAGA-1	167.421	3.89268	0	164.808	176.056	71.6152	228.562
ccRCC1_ACATGCAAGTGGCGAT-1	0	12.4173	0	336.107	323.988	39.8131	140.643
ccRCC1_ACATGCACAGGCGAAT-1	40.3133	52.8665	0	274.747	157.441	66.1344	402.52
ccRCC1_ACATGCAGTAACAGGC-1	171.087	0	0	441.431	102.369	39.6039	316.119
ccRCC1_ACATGCAGTTCCAAAC-1	309.912	0	23.7565	932.695	565.424	0	544.832
ccRCC1_ACATGCATCCGTCCTA-1	233.455	61.9889	0	280.789	175.255	129.312	54.893
ccRCC1_ACATTTCAGCCGTAAG-1	394.674	285.898	0	668.649	486.011	256.602	268.397
ccRCC1_ACATTTCCAAGAATGT-1	671.566	28.1567	0	350.472	0	0	541.202
ccRCC1_ACATTTCCACCAAAGG-1	776.655	131.515	2.17495	374.955	275.824	535.072	311.287
ccRCC1_ACATTTCGTTCTAAGC-1	38.5706	137.319	0	377.525	546.854	299.173	78.9086
ccRCC1_ACATTTCTCTTAGCCC-1	517.057	178.772	278.109	675.068	166.362	265.351	521.877
ccRCC1_ACCAAACAGAATCCCT-1	397.699	13.996	85.3904	807.06	322.642	126.527	562.996
ccRCC1_ACCAAACAGACATAGT-1	59.2246	180.458	10.2558	342.574	4.18305	282.39	0
ccRCC1_ACCAAACAGCCTAGGA-1	220.903	120.518	41.6188	352.517	371.127	182.864	53.3734
ccRCC1_ACCAAACCAAGCAGGT-1	45.6937	47.2693	15.6638	226.921	269.423	50.1847	0
ccRCC1_ACCAAACGTCTTTATC-1	0	359.206	0	308.311	97.7852	225.19	0
ccRCC1_ACCAAACTCACTAGCA-1	874.755	8.3235	9.06375	473.392	695.117	53	90.3451
ccRCC1_ACCAACAAGCTTCGTA-1	350.89	42.4146	0	491.557	320.523	415.806	59.2882
ccRCC1_ACCAACACAAATGAAC-1	273.762	115.527	12.2027	539.983	363.911	16.3548	97.6019
ccRCC1_ACCAACACAATCTAGC-1	149.44	89.674	0	286.112	0.528031	91.521	385.477
ccRCC1_ACCAACACAGACCCGT-1	8.98686	177.001	106.628	57.4726	132.838	347.047	92.0021
ccRCC1_ACCAACACAGATGCGA-1	0	240.084	0	123.383	568.728	315.315	0
ccRCC1_ACCAACAGTGATGGCA-1	14.0678	82.6598	8.63401	178.222	40.6721	320.196	170.849
ccRCC1_ACCAACAGTTAACCTG-1	150.563	120.457	15.0247	758.264	503.329	173.148	49.5163
ccRCC1_ACCAACATCAACACCA-1	426.591	71.8751	0	690.248	391.585	34.3594	0
ccRCC1_ACCACAAAGTACAACA-1	0	0	10.4516	464.321	548.198	515.849	108.066
ccRCC1_ACCACAACATGAAGGC-1	352.131	0	733.259	547.731	405.604	0	224.239
ccRCC1_ACCACAAGTAGATCGG-1	150.513	49.372	18.3337	131.03	258.466	70.0413	82.8504
ccRCC1_ACCACAAGTCGAACAG-1	160.734	0	46.0348	205.273	0	107.359	221.341
ccRCC1_ACCACAATCCTTGAAG-1	193.192	177.618	0	171.248	170.326	165.133	269.955
ccRCC1_ACCACAATCGGCACTG-1	20.7625	13.4146	20.5958	224.701	177.901	145.195	100.151
ccRCC1_ACCATTTAGCATCAAA-1	367.444	352.295	280.315	190.931	0	290.885	194.955
ccRCC1_ACCATTTCAACTCATG-1	110.738	9.55937	5.33958	241.975	42.6131	87.4898	140.643
ccRCC1_ACCATTTCAGCAGTGA-1	400.775	170.585	0	135.145	0	64.525	443.775
ccRCC1_ACCATTTCAGGTGACA-1	0	102.502	5.60005	204.696	0	78.3369	432.709
ccRCC1_ACCATTTCAGTAGTTC-1	49.1761	20.2481	23.6061	90.0723	354.334	78.9696	49.3328
ccRCC1_ACCATTTCATAACAGA-1	4.59489	429.228	53.5271	90.0227	362.13	81.2998	140.79
ccRCC1_ACCATTTGTCAAAGTA-1	0	113.204	0	148.56	453.822	45.6696	125.552
ccRCC1_ACCATTTTCGAGTGAG-1	0	57.492	0	154.684	112.832	150.281	337.488
ccRCC1_ACCATTTTCTCGGGAC-1	0	61.1417	52.7221	824.012	60.1202	159.042	1034.69
ccRCC1_ACCCAAAAGACTTCGT-1	206.035	34.858	8.88128	211.194	199.912	107.183	2.10768
ccRCC1_ACCCAAAAGTCGGGAT-1	453.241	74.0593	45.1694	351.306	228.689	262.923	266.89
ccRCC1_ACCCAAACATCGGAGA-1	212.129	3.33967	3.63156	242.311	219.75	22.7591	0
ccRCC1_ACCCAAAGTAGCTGAG-1	0	0	32.7894	404.385	120.264	70.6845	436.046
ccRCC1_ACCCAAAGTGCCCACA-1	482.487	70.5904	158.988	158.202	517.546	822.044	76.8532
ccRCC1_ACCCAAATCAAAGGAT-1	458.843	9.91803	50.1114	124.423	0	0	315.33
ccRCC1_ACCCAAATCAAATGAG-1	90.2328	263.889	0	193.721	356.47	34.8185	50.5476
ccRCC1_ACCCTCAAGAGACAAG-1	225.71	0	39.843	114.101	446.637	1355.8	243.896
ccRCC1_ACCCTCACAGTTGGTT-1	69.1078	24.4935	158.326	60.8168	48.8047	267.297	214.384
ccRCC1_ACCCTCAGTGCTATTG-1	121.263	0	15.0862	273.262	57.451	25.1199	362.287
ccRCC1_ACCCTCAGTTTGTGGT-1	467.538	0	0	1229.49	287.894	0	85.2385
ccRCC1_ACCCTTGAGAGTCTTC-1	221.287	14.5257	64.2191	396.863	720.659	162.758	166.484
ccRCC1_ACCCTTGAGATGGTAT-1	424.347	387.938	98.3346	489.624	210.397	261.759	477.388
ccRCC1_ACCCTTGAGCTGCCAC-1	378.547	43.5025	40.6445	121.591	289.332	53.2702	109.945
ccRCC1_ACCCTTGAGTTACGTC-1	233.408	0	112.501	59.3059	0	92.8256	206.503
ccRCC1_ACCCTTGCAGAAATTG-1	44.5426	0	145.396	314.916	0	427.14	117.426
ccRCC1_ACCCTTGCAGAGTCAG-1	123.851	33.5791	0	223.364	121.289	214.183	70.1753
ccRCC1_ACCCTTGGTCGAATTC-1	350.236	182.916	18.3222	119.286	300.005	351.818	0
ccRCC1_ACCCTTGTCCAATCTT-1	0	38.1442	23.8721	395.822	246.074	213.218	21.5617
ccRCC1_ACCGTTCAGTATGACA-1	209.229	28.8831	174.952	554.633	493.017	774.323	194.437
ccRCC1_ACCGTTCAGTCACTGT-1	230.87	24.0618	21.7825	137.738	722.781	83.8115	268.064
ccRCC1_ACCGTTCCAGTGGGTA-1	545.186	249.64	0	816.791	552.247	323.426	90.6239
ccRCC1_ACCGTTCTCCTACCGT-1	41.8263	0	25.2878	282.351	75.1616	87.0387	335.529
ccRCC1_ACCGTTCTCGTCCATC-1	746.387	29.3239	0	1013.56	264.642	0	185.5
ccRCC1_ACCGTTCTCTCTGCCA-1	356.344	0	36.759	260.543	113.25	115.693	48.1206
ccRCC1_ACCTACCAGTAGTCTC-1	356.354	159.899	0	163.451	107.795	12.9831	0
ccRCC1_ACCTACCCAACGACTT-1	210.636	19.2063	0	400.322	370.807	0	906.587
ccRCC1_ACCTACCCATTCCTAT-1	293.893	28.7405	35.3386	1046.73	307.394	374.855	0
ccRCC1_ACCTACCGTGAGTTTC-1	0	5.11608	158.421	1034.86	569.469	177.117	292.225
ccRCC1_ACCTACCTCATGCAGT-1	17.0359	5.01202	0	556.815	110.348	149.155	62.8235
ccRCC1_ACCTACCTCGATCCAA-1	809.305	434.664	168.512	650.545	118.032	396.121	348.648
ccRCC1_ACCTACCTCGCACGAC-1	78.963	5.64129	68.2672	471.081	78.6745	96.4043	164.151
ccRCC1_ACCTGAAAGTTCCATG-1	296.155	55.2917	28.6796	621.701	226.937	252.47	431.847
ccRCC1_ACCTGAACAAACCATC-1	101.61	59.7376	0	416.198	269.859	115.087	79.5338
ccRCC1_ACCTGAACACACAGCC-1	251.784	0	83.4551	169.036	210.396	222.717	189.634
ccRCC1_ACCTGAACACGGCACT-1	348.043	186.994	38.837	26.7569	13.323	177.905	201.459
ccRCC1_ACCTGAACAGACAATA-1	197.934	0	5.63716	218.19	262.173	0	61.1996
ccRCC1_ACCTGAATCGGACCAC-1	93.5023	38.2927	0	143.333	300.615	244.298	0
ccRCC1_ACCTGAATCTAGTTCT-1	32.6639	14.2715	30.7819	426.554	207.197	76.5307	39.8965
ccRCC1_ACCTGTCCAAGTGGAC-1	65.943	20.5168	0	153.293	114.209	382.841	0
ccRCC1_ACCTGTCTCCGATAAC-1	0	0	5.65652	280.349	348.947	171.85	52.6259
ccRCC1_ACCTGTCTCGCTTACC-1	0	311.232	0	180.66	193.095	372.765	0
ccRCC1_ACGATCAAGCCGCACT-1	308.309	95.5242	74.6133	175.056	872.218	430.78	124.468
ccRCC1_ACGATCACAGATCCTA-1	39.2641	0	36.4201	755.275	682.846	93.7366	155.064
ccRCC1_ACGATCACAGCGGTTC-1	37.7266	98.9867	0	161.746	129.933	320.033	5.68117
ccRCC1_ACGATCATCGTGCGAC-1	406.407	264.03	57.589	83.3528	428.909	151.204	147.595
ccRCC1_ACGATGTAGCCATTTG-1	449.439	0	12.2882	569.977	403.684	52.5662	249.792
ccRCC1_ACGATGTAGTCAGCCC-1	16.5817	0	10.7961	198.021	344.669	0	128.232
ccRCC1_ACGATGTAGTCGAATA-1	114.578	15.1361	0	756.739	260.736	330.277	118.712
ccRCC1_ACGATGTGTAGTAAGT-1	33.7778	22.7181	16.6121	85.1384	106.038	439.763	2.12449
ccRCC1_ACGATGTGTGGGAGAG-1	0	104.332	0	58.1796	51.6881	428.571	96.9583
ccRCC1_ACGATGTTCACTACTT-1	604.767	516.076	15.1541	178.286	0	133.6	172.845
ccRCC1_ACGATGTTCGACGTCG-1	861.662	83.7708	110.364	261.445	0	364.753	258.358
ccRCC1_ACGCACGAGGTATTGA-1	134.457	32.2535	15.1017	167.929	129.222	161.75	0
ccRCC1_ACGCACGAGGTGATAT-1	0	18.8527	21.8078	224.336	312.752	179.56	0
ccRCC1_ACGCACGCAAGCGCAA-1	0	6.67883	12.3484	305.425	367.215	47.3175	40.6981
ccRCC1_ACGCACGCAAGTGCTT-1	55.0589	337.6	0	95.9155	0	518.147	168.417
ccRCC1_ACGCACGCACCTGAAT-1	449.229	85.176	14.5875	491.648	0	213.612	94.1296
ccRCC1_ACGCACGCAGCTTCGG-1	305.116	0	64.1834	287.622	547.636	30.7137	276.822
ccRCC1_ACGCACGGTAGCGAGT-1	0	156.952	22.5406	283.326	260.382	0	332.714
ccRCC1_ACGCACGGTTCCCAAA-1	0	0	15.7407	101.918	369.826	172.189	201.253
ccRCC1_ACGCACGTCGGCCTTT-1	0	67.4401	9.22501	146.196	266.731	186.818	0
ccRCC1_ACGCACGTCTACCCAC-1	59.2367	285.309	0	298.996	0	346.661	124.467
ccRCC1_ACGGAAGAGGTCCTGC-1	143.619	0	62.8339	0	488.325	414.699	136.632
ccRCC1_ACGGAAGCAACAGAGC-1	130.653	0.426559	16.6449	0	205.441	272.853	91.3961
ccRCC1_ACGGAAGCACCCTTGT-1	224.629	18.6994	0	326.934	328.124	358.074	73.13
ccRCC1_ACGGAAGCAGAGGGTT-1	317.262	150.044	6.45343	122.469	144.451	40.5521	183.2
ccRCC1_ACGGAAGGTCCATCTC-1	514.892	0	59.1659	433.567	362.043	147.202	0
ccRCC1_ACGGAAGGTGCCTTCT-1	49.1494	266.031	2.96596	0	107.406	290.095	23.402
ccRCC1_ACGGAAGTCCGTGGTG-1	134.668	44.4982	0.811774	63.0554	270.96	187.777	108.54
ccRCC1_ACGGGTCAGTGGACTG-1	215.7	0	16.6033	32.3631	639.095	201.024	113.367
ccRCC1_ACGGGTCGTCACTGAT-1	129.211	27.6231	47.7155	200.642	271.273	130.751	407.837
ccRCC1_ACGGTCGCAACTAGAA-1	0	41.5929	0	337.723	412.301	104.752	0
ccRCC1_ACGGTCGGTCAAATCC-1	130.37	0	2.08469	342.673	44.6951	574.942	80.2877
ccRCC1_ACGGTTAAGATCACTC-1	13.3714	0	31.8396	449.207	552.723	118.292	169.895
ccRCC1_ACGGTTAAGTCCTACA-1	187.718	10.4762	0	217.164	168.024	38.1806	61.1279
ccRCC1_ACGGTTACAAGGCCTC-1	0	79.482	10.2537	130.6	123.92	43.3834	629.632
ccRCC1_ACGGTTACACCTCGTT-1	0	16.4937	9.33879	348.618	123.384	162.723	71.6857
ccRCC1_ACGGTTACAGACAAAT-1	323.234	31.8717	25.0323	123.142	533.947	294.628	143.577
ccRCC1_ACGGTTAGTCGTTGGC-1	75.5724	82.4553	29.7835	63.267	294.174	359.578	6.14576
ccRCC1_ACGGTTAGTTGGCTAT-1	7.80522	14.3719	0	622.357	518.191	234.157	0
ccRCC1_ACGGTTATCGTCCTCA-1	440.639	427.867	59.7705	211.138	472.337	431.966	365.877
ccRCC1_ACGGTTATCTAGCATG-1	38.5579	211.056	0	256.581	497.274	424.852	391.531
ccRCC1_ACGTAACCAGTTAGGG-1	17.4617	0.00744988	16.4139	283.941	375.774	37.301	24.4519
ccRCC1_ACGTAACGTTCAGCTA-1	39.092	23.757	3.61487	200.528	121.73	289.332	4.62642
ccRCC1_ACGTAACTCATGCTAG-1	108.318	24.1437	0	314.164	352.855	0	133.045
ccRCC1_ACGTAACTCTACCCAC-1	224.228	5.91375	52.5913	287.193	0	108.925	944.922
ccRCC1_ACGTACAAGATTGATG-1	416.6	125.539	0	482.69	465.43	712.501	0
ccRCC1_ACGTACAAGTGGACTG-1	0	106.5	0	52.8746	436.257	238.464	109.333
ccRCC1_ACGTACAAGTTGGCGA-1	119.069	40.3982	20.6834	364.849	303.492	376.487	24.109
ccRCC1_ACGTACACACCTGTCT-1	0	9.32945	10.6208	370.296	384.828	849.926	0
ccRCC1_ACGTACACAGCTTTGA-1	0	517.997	0	433.463	347.826	398.392	361.824
ccRCC1_ACGTACAGTAACAGGC-1	0	157.159	0	272.732	421.259	159.765	0
ccRCC1_ACGTACAGTATTGCCA-1	822.984	55.5469	32.3356	228.008	519.691	310.778	18.821
ccRCC1_ACGTAGTAGAGCATTA-1	158.957	38.3991	8.03044	992.88	127.552	100.81	853.358
ccRCC1_ACGTAGTAGCATTTGC-1	77.5895	67.5304	8.61624	195.117	123.793	93.8812	87.1955
ccRCC1_ACGTAGTAGTACTCGT-1	381.054	126.13	46.1909	188.308	478.743	248.617	0
ccRCC1_ACGTAGTAGTCATACC-1	65.0316	0	0	171.234	119.984	109.186	180.39
ccRCC1_ACGTAGTAGTCCTGCG-1	246.946	0	107.139	683.711	327.92	180.312	486.932
ccRCC1_ACGTAGTCATGGAGAC-1	117.846	345.342	2.26072	0	47.2551	204.204	232.299
ccRCC1_ACGTAGTGTCCACATA-1	0	773.618	0	226.21	0	0	626.266
ccRCC1_ACGTAGTGTCCATAGT-1	142.54	38.3323	36.0208	183.471	144.843	150.484	85.6642
ccRCC1_ACGTAGTGTCTAGGCC-1	30.8553	0	25.8929	80.3202	235.363	116.647	140.043
ccRCC1_ACGTAGTTCCTGTAGA-1	89.0075	0	39.0255	307.512	51.8952	319.04	227.437
ccRCC1_ACGTCCTAGATGTAGT-1	92.562	328.471	0	342.138	317.726	0	0
ccRCC1_ACGTCCTCACCCAACG-1	0	85.3478	0	792.145	854.664	670.659	0
ccRCC1_ACGTCCTCAGACGATG-1	326.33	47.7503	61.1374	139.594	163.974	156.865	96.8178
ccRCC1_ACGTCCTGTGTGGACA-1	268.694	34.1387	5.74164	49.6027	0.147264	251.707	101.075
ccRCC1_ACGTCCTTCCTAGCTC-1	31.0167	30.6261	0	254.026	1.28299	237.661	453.72
ccRCC1_ACGTCCTTCGCAGAGA-1	285.76	192.523	0	470.463	748.312	416.86	160.853
ccRCC1_ACGTTCCAGGACTGGT-1	0	63.0485	0	402.586	379.369	216.402	210.326
ccRCC1_ACGTTCCGTTCCGCTT-1	773.755	223.205	61.0847	190.294	0	112.85	1.40728
ccRCC1_ACGTTCCTCTCTTGCG-1	207.546	200.87	26.8805	726.424	321.253	131.454	335.705
ccRCC1_ACTACGAAGCACTCGC-1	447.706	197.755	0	83.1886	0	48.6331	299.408
ccRCC1_ACTACGACACAGTCCG-1	0	0	14.8765	139.008	181.535	344.126	139.487
ccRCC1_ACTACGAGTAACTGCT-1	123.817	61.534	21.4973	200.901	328.055	29.4427	0
ccRCC1_ACTATCTAGAACTTCC-1	152.356	116.889	0	1174.1	641.253	0	0
ccRCC1_ACTATCTAGACTTCAC-1	194.094	29.1457	734.394	149.319	288.539	828.415	24.3749
ccRCC1_ACTATCTAGAGATTCA-1	345.769	76.1582	24.8755	395.787	346.123	54.2615	353.071
ccRCC1_ACTATCTCAAGCTGCC-1	105.641	37.5728	0	291.071	208.897	209.038	92.6413
ccRCC1_ACTATCTCACCATAAC-1	60.2953	80.1622	0	210.123	103.999	6.21539	313.541
ccRCC1_ACTATCTCAGGGACTA-1	0	8.19161	15.2168	480.702	244.288	246.41	62.0632
ccRCC1_ACTATCTGTCTAGGTT-1	541.738	42.4715	18.1643	483.616	434.096	0	49.2829
ccRCC1_ACTATCTGTCTGTAAC-1	217.542	15.3028	3.30098	174.518	118.951	28.771	84.9014
ccRCC1_ACTATCTTCATGGTAC-1	283.532	0	13.6862	943.662	520.505	233.293	126.283
ccRCC1_ACTATCTTCGGTCAGC-1	279.72	954.282	5.64044	273.911	220.692	0	0
ccRCC1_ACTATCTTCGTTGTTT-1	155.472	147.712	0	158.472	136.528	53.4315	154.54
ccRCC1_ACTATGGCAGCAGACA-1	0.703756	276.218	0	185.195	203.967	51.3977	24.8379
ccRCC1_ACTATGGGTCGTAATC-1	492.032	202.765	0	405.577	470.858	314.099	31.5872
ccRCC1_ACTATTCAGTGGAAGA-1	423.284	0	128.253	141.618	487.274	129.685	119.067
ccRCC1_ACTATTCGTAAGGAGA-1	158.438	39.2203	63.4946	839.67	845.942	584.371	86.1361
ccRCC1_ACTATTCGTGTGGTCC-1	107.149	124.238	17.539	75.2948	274.3	183.196	42.677
ccRCC1_ACTATTCGTTGCTTGA-1	0	39.2449	34.064	187.291	224.169	204.938	43.2072
ccRCC1_ACTATTCTCTACTGAG-1	0	668.129	9.96819	151.824	89.3845	65.0711	33.8312
ccRCC1_ACTCCCACACCTTCCA-1	1085.36	39.3634	0	624.268	0	0	0
ccRCC1_ACTCCCAGTGTATTCG-1	96.3747	347.391	11.6776	445.515	638.297	555.824	51.6393
ccRCC1_ACTCCCATCTTCGTGC-1	277.883	42.0359	0	261.038	147.955	0	319.156
ccRCC1_ACTCTCGAGAGCCGTA-1	4.79323	498.492	27.693	64.5004	86.3129	160.571	127.806
ccRCC1_ACTCTCGAGATCCCGC-1	125.375	0	43.8171	82.7026	376.841	38.9909	83.9253
ccRCC1_ACTCTCGCAAGACCTT-1	123.341	296.929	0	322.29	305.24	313.243	97.0599
ccRCC1_ACTCTCGCAGCAGAAC-1	162.816	37.6755	0	43.9472	0	552.506	75.5151
ccRCC1_ACTCTCGGTAGGTAGC-1	339.087	0	221.716	19.4736	293.604	196.46	246.669
ccRCC1_ACTCTCGGTTCTGACA-1	0	0	0	380.5	224.63	121.649	208.179
ccRCC1_ACTGATGAGGGAGGTG-1	32.4231	199.049	17.7173	166.17	104.278	139.822	1.86331
ccRCC1_ACTGATGCACACCGCA-1	250.943	6.10294	7.02485	580.27	326.084	0	209.053
ccRCC1_ACTGATGGTATGACAA-1	295.752	130.795	1.67874	235.573	523.914	52.4571	0
ccRCC1_ACTGATGGTGCCCACA-1	220.915	339.311	28.1272	0	74.4694	101.79	22.0736
ccRCC1_ACTGATGTCGTGCAGC-1	300.038	144.46	33.3217	0	790.862	515.99	184.235
ccRCC1_ACTGATGTCTACCCAC-1	230.311	62.044	0	1831.65	630.858	0	0
ccRCC1_ACTGCAAAGGACAACC-1	0	42.1803	1.96926	223.238	245.76	140.255	121.171
ccRCC1_ACTGCAAAGTAAGCAT-1	211.043	250.54	8.23036	21.3933	196.464	333.474	0
ccRCC1_ACTGCAAAGTCACTCA-1	328.031	41.1417	0	291.21	142.125	0	33.1015
ccRCC1_ACTGCAAAGTCTGGAG-1	171.907	99.2177	47.3715	343.826	139.613	282.514	124.977
ccRCC1_ACTGCAAAGTGACCTT-1	166.554	12.1689	22.3202	63.6316	289.978	79.4174	91.3968
ccRCC1_ACTGCAACAGTAGAGC-1	26.4654	78.1019	12.8555	299.971	492.629	309.344	89.4257
ccRCC1_ACTGCAAGTGGGACAT-1	354.231	259.799	10.8928	325.575	68.2718	380.001	73.2204
ccRCC1_ACTGCAATCGCCTATC-1	203.922	0	78.5383	488.031	220.827	143.585	92.6981
ccRCC1_ACTGTCCAGATGAAGG-1	295.181	0	0	409.469	209.055	5.99044	51.2882
ccRCC1_ACTGTCCAGGTTCTTG-1	278.744	93.6466	0	70.8333	138.854	100.541	64.6756
ccRCC1_ACTGTCCCAGTTTCGA-1	149.859	389.159	23.2736	592.451	306.26	20.7528	0
ccRCC1_ACTGTCCGTCAATCTG-1	138.13	0	69.8191	525.088	265.944	105.467	10.1544
ccRCC1_ACTGTCCGTTGAGGAC-1	27.9832	0	17.067	68.4335	384.198	220.933	157.961
ccRCC1_ACTGTCCGTTTCACAG-1	66.9535	345.578	5.59137	151.298	146.642	490.186	54.0498
ccRCC1_ACTGTGAAGCACACCC-1	135.512	171.041	0	312.336	0	234.976	88.8895
ccRCC1_ACTGTGAAGCCACCGT-1	0	3.2329	15.3441	219.243	313.908	81.1451	153.63
ccRCC1_ACTGTGACACGGTGTC-1	42.737	99.3936	0	195.605	262.325	4.87751	136.874
ccRCC1_ACTGTGAGTCATGACT-1	96.705	0	264.52	467.22	227.017	103.205	29.6198
ccRCC1_ACTTAGGAGATGGTAT-1	316.587	19.8331	11.3463	343.666	0	222.798	64.1332
ccRCC1_ACTTAGGAGGTACAGC-1	443.721	55.1557	86.6302	332.114	0	242.321	474.825
ccRCC1_ACTTAGGCAGTCAGTT-1	444.84	296.025	272.08	276.583	207.273	802.701	369.817
ccRCC1_ACTTAGGGTAATACCC-1	124.005	150.286	6.52351	334.575	185.949	0	151.729
ccRCC1_ACTTAGGGTCACATTG-1	0	8.44429	8.53608	260.999	31.294	205.023	357.995
ccRCC1_ACTTAGGGTCTACATG-1	50.3563	186.706	0	186.752	247.868	67.1256	1.04272
ccRCC1_ACTTAGGGTTAGAGTA-1	357.242	0.0457916	43.6653	496.885	842.464	633.893	221.757
ccRCC1_ACTTATCCAGACACCC-1	13.3283	33.21	0	290.658	236.71	39.7782	50.0601
ccRCC1_ACTTATCCATCGTGCG-1	288.86	54.1313	46.4002	267.812	436.009	175.692	1.12691
ccRCC1_ACTTATCGTGAGCTCC-1	52.0386	156.821	374.669	0	0	563.373	366.815
ccRCC1_ACTTATCGTTGCGGCT-1	14.9148	31.9432	31.0754	372.856	444.445	0	181.1
ccRCC1_ACTTATCTCCGATAAC-1	154.89	39.8832	12.3041	313	106.858	269.771	0
ccRCC1_ACTTATCTCTCGCAGG-1	248.042	0	47.3769	761.503	0	301.565	31.8935
ccRCC1_ACTTCCGAGTGCGCTC-1	121.705	68.8343	0	99.9695	691.077	218.687	65.6106
ccRCC1_ACTTCCGCAAGAGATT-1	165.783	128.726	0	0	109.561	200.479	418.188
ccRCC1_ACTTCCGCAAGGACAC-1	206.269	17.1494	0	606.26	51.0862	33.6334	379.583
ccRCC1_ACTTCCGGTGCCGTAC-1	6.63391	0	19.2681	405.185	376.033	239	0
ccRCC1_ACTTCCGGTTCTCCAC-1	176.402	105.663	0	439.476	201.424	131.883	180.548
ccRCC1_ACTTCGCAGACATAGT-1	240.759	136.535	0	196.805	471.5	1.12143	165.142
ccRCC1_ACTTCGCAGCGACCCT-1	0	207.233	0	235.391	292.274	163.837	51.7111
ccRCC1_ACTTCGCAGTATGAGT-1	32.5815	54.5564	51.3901	164.627	209.977	58.6638	210.357
ccRCC1_ACTTCGCAGTCGCTAT-1	20.6527	68.8705	9.56166	809.421	539.865	347.521	0
ccRCC1_ACTTCGCCACAGTCGC-1	0	0	50.7307	409.922	247.034	380.211	168.39
ccRCC1_ACTTCGCCAGACAATA-1	0	18.2111	83.5793	241.242	0	345.501	312.132
ccRCC1_ACTTCGCCAGGTTCCG-1	24.2535	5.62706	0	297.943	329.898	47.8055	241.572
ccRCC1_ACTTCGCCATGGATCT-1	93.9474	35.9927	47.8752	729.374	193.18	0	1315.19
ccRCC1_ACTTCGCGTCAACATC-1	378.741	27.8285	6.78973	123.159	873.051	307.925	606.894
ccRCC1_ACTTCGCGTGATGGCA-1	154.41	350.827	0	0	167.828	139.99	93.3199
ccRCC1_ACTTCGCTCATCGCAA-1	0	24.2271	39.6414	265.579	202.728	311.887	111.56
ccRCC1_ACTTCGCTCATGAAAG-1	204.255	105.49	120.832	55.0987	82.8658	214.4	43.3504
ccRCC1_ACTTTCAAGTTGCGCC-1	47.5015	400.735	0	310.328	0	20.9126	341.043
ccRCC1_ACTTTCACAAGTTTGC-1	0	211.742	3.49499	351.678	275.554	56.2425	0
ccRCC1_ACTTTCACATATCTCT-1	53.7314	4.57669	35.2132	310.473	264.933	42.0418	0
ccRCC1_ACTTTCAGTACGGCAA-1	254.28	66.8065	2.05635	0	193.87	84.1988	102.091
ccRCC1_ACTTTCAGTTTCCATT-1	100.89	255.366	0	506.488	229.883	55.4095	0
ccRCC1_ACTTTCATCCCAGGAC-1	0	0	199.498	212.018	246.584	245.408	0
ccRCC1_ACTTTGTAGACGGAAA-1	530.968	103.4	38.505	285.658	209.364	0	114.159
ccRCC1_ACTTTGTCAATCTGCA-1	0	0	66.2067	303.225	760.193	386.962	151.353
ccRCC1_ACTTTGTCATTGACCA-1	0	20.314	103.481	336.35	394.852	351.762	246.317
ccRCC1_ACTTTGTTCTCGCTCA-1	0	362.116	0	676.25	82.7362	479.583	0
ccRCC1_ACTTTGTTCTGAGGCC-1	457.415	29.3589	64.6036	364.132	0	767.297	0
ccRCC1_AGAAATGAGAATGTTG-1	79.2722	51.7264	0	188.989	329.913	129.974	0
ccRCC1_AGAAATGAGATTAGTG-1	131.825	469.575	38.3126	110.571	617.209	190.026	49.3938
ccRCC1_AGAAATGAGCAGGCAT-1	150.972	0	110.109	180.521	320.623	449.936	385.81
ccRCC1_AGAAATGAGCGCCTTG-1	346.861	49.7186	8.43116	109.161	399.285	80.0805	120.212
ccRCC1_AGAAATGAGGTTCAGG-1	240.725	0	32.9814	86.3978	689.991	219.623	76.1458
ccRCC1_AGAAATGCAAATGAGT-1	264.05	0	32.9845	110.745	398.774	205.991	223.625
ccRCC1_AGAAATGGTACTGTTG-1	63.0635	0	31.491	826.323	748.003	180.513	0
ccRCC1_AGAAATGGTAGGCAGT-1	355.721	136.702	106.265	213.746	781.678	656.858	153.862
ccRCC1_AGAAATGGTGTTACTG-1	110.875	0	474.819	245.624	1011.37	586.663	294.137
ccRCC1_AGAAATGTCGCAGTGC-1	690.96	103.864	84.9284	463.842	504.337	521.285	203.205
ccRCC1_AGAAATGTCTATACTC-1	161.287	22.0572	20.8292	205.358	305.954	0	121.791
ccRCC1_AGAAATGTCTCAACCC-1	54.2494	0	6.65806	268.97	96.7976	271.719	28.3797
ccRCC1_AGAACAAAGACAGTCG-1	86.3215	164.682	0	583.078	572.547	15.2398	4.95196
ccRCC1_AGAACAAAGCATCAAA-1	230.909	169.178	79.4785	872.88	562.113	288.387	160.946
ccRCC1_AGAACAACACACCGAC-1	0	7.42306	81.6946	210.877	546.134	290.905	144.109
ccRCC1_AGAACAACATGTCAGT-1	217.058	83.6643	357.004	97.7709	0	237.299	128.305
ccRCC1_AGAACAAGTAGCTGTT-1	112.551	83.4244	5.35662	183.902	209.408	0	132.521
ccRCC1_AGAACAAGTCTAGATC-1	61.7428	84.5989	0	256.346	242.583	108.783	28.4263
ccRCC1_AGAACAATCCGAGCTG-1	0	0	34.0458	427.294	250.793	190.037	325.926
ccRCC1_AGAACAATCGCATGAT-1	163.556	33.4535	12.8295	133.821	793.022	345.332	59.0631
ccRCC1_AGAACAATCTTTCAGT-1	0	24.1706	0	425.611	0	0	581.817
ccRCC1_AGAACCTAGACTTCCA-1	0	13.4186	6.46444	278.253	265.762	139.016	0
ccRCC1_AGAACCTAGCCGCACT-1	135.698	149.402	0	426.779	338.696	96.302	0
ccRCC1_AGAACCTCATCTGCGG-1	700.915	17.7237	36.3165	232.349	510.279	470.42	23.442
ccRCC1_AGAACCTTCATCCCGT-1	35.3388	268.615	2.271	291.198	4.92435	308.3	0
ccRCC1_AGAAGCGAGTCCGTCG-1	0	0	0	69.9144	144.417	394.849	109.557
ccRCC1_AGAAGCGCAGCACAAG-1	634.647	98.6343	23.5678	15.9242	1142.9	111.05	217.244
ccRCC1_AGAAGCGCATGGGATG-1	206.222	54.9291	10.6715	133.918	147.784	251.805	0
ccRCC1_AGAAGCGGTATTTCGG-1	56.7618	34.8943	17.6516	49.5359	188.71	124.21	324.515
ccRCC1_AGAAGCGGTTCGTACA-1	141.373	332.338	1.54884	50.6974	199.188	89.9555	211.233
ccRCC1_AGAAGCGTCAGTCTTT-1	250.845	103.33	61.9459	0	86.5564	627.217	496.602
ccRCC1_AGAAGTAAGTGTCATC-1	742.7	88.9084	29.3711	0	568.848	450.571	52.9402
ccRCC1_AGAAGTATCCGTCAAA-1	0	125.385	0	186.481	294.003	203.945	0
ccRCC1_AGACAAAAGACCTGGA-1	117.971	9.39534	34.3646	82.389	293.155	128.433	108.821
ccRCC1_AGACAAAAGATCACCT-1	198.348	179.634	0	549.842	0	0	442.723
ccRCC1_AGACAAAAGCTTCGTA-1	206.501	16.1172	43.5869	243.288	0	56.6967	508.852
ccRCC1_AGACAAACAGACTCTA-1	0	0	259.799	329.281	806.521	1086.8	90.7173
ccRCC1_AGACAAACATCGCCTT-1	71.5284	279.363	27.6854	155.607	134.126	236.226	0
ccRCC1_AGACAAAGTCATCTAG-1	185.245	18.9475	1.98749	859.872	791.021	230.148	431.402
ccRCC1_AGACAAAGTCCTCAGG-1	23.7362	27.6685	0	347.655	336.392	208.817	265.124
ccRCC1_AGACAAAGTGTTACTG-1	250.483	72.2193	40.875	57.2358	131.666	165.921	8.90281
ccRCC1_AGACAAATCCTAGCTC-1	12.2742	155.867	0	304.054	119.365	18.7245	359.866
ccRCC1_AGACAAATCGCAGAGA-1	105.191	16.6283	77.4312	122.979	0	122.885	391.065
ccRCC1_AGACACTAGATCGCCC-1	157.198	59.5841	0	174.608	153.964	147.154	141.47
ccRCC1_AGACACTCAAAGGGCT-1	331.151	83.2853	0	173.355	535.713	146.261	253.809
ccRCC1_AGACACTCAAATCGTC-1	411.658	0	82.4071	1032	361.06	32.1985	272.652
ccRCC1_AGACAGGAGACTAAGT-1	379.828	34.8713	8.63548	115.538	8.36337	59.1098	183.935
ccRCC1_AGACAGGAGACTAGAT-1	0	62.272	0	148.297	190.064	67.9169	212.832
ccRCC1_AGACAGGAGTGGCGAT-1	111.845	53.7738	10.8471	57.696	394.731	45.042	264.17
ccRCC1_AGACAGGAGTGTTCCA-1	461.392	150.702	0	0	845.091	0	308.818
ccRCC1_AGACAGGCATCTCAAG-1	148.951	102.625	0	477.302	431.406	327.86	54.053
ccRCC1_AGACAGGTCCCGTAAA-1	0	48.1207	246.523	305.026	52.2105	425.066	68.6277
ccRCC1_AGACAGGTCGTGGAAG-1	102.975	12.2916	4.38008	131.912	126.562	210.828	104.375
ccRCC1_AGACCATAGCCGTAAG-1	374.111	220.085	23.2442	44.2211	58.7726	0	52.9051
ccRCC1_AGACCATGTGGAGGTT-1	137.688	169.105	0	166.615	195.14	0	102.438
ccRCC1_AGACCATTCCTGTACC-1	34.7457	8.9864	4.09018	295.809	214.102	100.694	47.0432
ccRCC1_AGACCATTCGCGGACT-1	306.019	0	26.4474	328.677	0	298.8	118.521
ccRCC1_AGACCATTCTACCACC-1	51.4986	47.036	0	194.552	352.887	107.245	96.6691
ccRCC1_AGACCATTCTCTATAC-1	133.899	250.25	254.021	606.023	0	927.989	8.16871
ccRCC1_AGACCCGAGACTCTTG-1	0	155.808	3.30296	392.548	308.407	307.359	151.182
ccRCC1_AGACCCGAGAGAGCAA-1	0	0	32.2905	255.08	20.9156	195.147	209.919
ccRCC1_AGACCCGAGCTGCCAC-1	247.246	261.157	0	297.63	273.676	0	274.209
ccRCC1_AGACCCGTCGCAGTGC-1	0	8.43281	0	0	226.824	525.999	13.119
ccRCC1_AGACCCGTCGTAGAGG-1	68.3935	24.0419	0	189.873	256.802	71.5377	91.9091
ccRCC1_AGACTCAAGCCTGACC-1	182.735	115.42	0	182.502	0	112.504	371.204
ccRCC1_AGACTCAAGTCATCCA-1	511.756	179.133	68.1544	317.626	177.359	80.1487	431.552
ccRCC1_AGACTCAGTGCATGAG-1	221.042	25.7957	38.0252	1254.53	809.532	0	290.711
ccRCC1_AGACTCAGTGCTTATG-1	185.107	0	146.47	623.583	658.106	341.934	28.7992
ccRCC1_AGACTCATCAATCCGA-1	29.8667	16.589	7.70133	116.986	242.482	220.655	55.3923
ccRCC1_AGAGAATAGCGTCTCG-1	196.884	56.9816	0.950776	66.1994	187.829	164.733	152.148
ccRCC1_AGAGAATAGGAGGTTC-1	255.793	109.94	0	349.273	338.325	513.215	46.3844
ccRCC1_AGAGAATAGGGAGGCA-1	428.798	0	371.968	182.445	0	86.6437	55.6654
ccRCC1_AGAGAATCAGTTCACA-1	361.185	64.6	13.8742	21.5039	11.2522	558.144	46.4272
ccRCC1_AGAGAATTCCATTTAC-1	205.018	188.33	0	213.93	200.592	70.6763	129.677
ccRCC1_AGAGAATTCCCAAGCG-1	310.096	67.3799	3.40202	41.0607	226.224	74.6657	71.2244
ccRCC1_AGAGAATTCGACATTG-1	48.3154	51.3705	0	297.525	237.382	262.431	0
ccRCC1_AGAGAATTCGGTCTGG-1	51.33	57.3267	15.2922	313.029	301.21	22.9499	50.8637
ccRCC1_AGAGAGCAGACGAAGA-1	222.446	74.1878	50.5878	372.007	625.29	330.865	308.166
ccRCC1_AGAGAGCAGAGTCTTC-1	153.816	68.8225	0	125.297	33.4668	344.103	46.1659
ccRCC1_AGAGAGCCATACTGAC-1	0	10.0603	20.9886	311.782	860.961	33.2618	82.8697
ccRCC1_AGAGAGCCATAGGTAA-1	191.342	25.7026	102.742	145.762	26.4264	92.1614	457.58
ccRCC1_AGAGAGCGTATACCTG-1	133.134	120.004	0	168.756	178.67	202.329	116.011
ccRCC1_AGAGAGCGTTTAGAGA-1	394.238	18.2896	32.4095	170.114	112.447	118.481	30.3549
ccRCC1_AGAGAGCTCAGTGGGA-1	0	43.0249	212.356	148.647	409.582	480.747	215.475
ccRCC1_AGAGAGCTCCCTAGGG-1	113.49	125.395	0	0	172.615	401.638	0
ccRCC1_AGAGAGCTCGAGTTGT-1	0	43.2605	14.6073	23.7915	478.074	230.801	63.9261
ccRCC1_AGAGCAGAGAGAATCT-1	0	34.9335	0	413.208	314.778	140.148	101.915
ccRCC1_AGAGCAGCAGTCTGGC-1	153.516	46.3451	11.1265	62.2634	102.211	80.6543	475.453
ccRCC1_AGAGCAGGTACAGTTC-1	320.053	83.8114	0	194.779	134.663	31.9342	128.474
ccRCC1_AGAGCAGGTACCCGCA-1	344.696	62.297	0	213.025	453.465	103.117	164.154
ccRCC1_AGAGCAGGTCGTAATC-1	0	7.75154	39.3946	129.963	246.733	243.312	17.0803
ccRCC1_AGAGCAGGTTAGCGGA-1	0	299.993	0	0	70.8711	475.025	0
ccRCC1_AGAGCAGGTTGGCTAT-1	425.556	0	29.1322	76.3995	30.8215	167.274	127.628
ccRCC1_AGAGCCCAGACAGTCG-1	117.452	0	27.3347	44.931	247.198	156.32	32.2079
ccRCC1_AGAGCCCAGTTAGTGA-1	98.7091	366.704	0	170.14	154.103	110.753	0
ccRCC1_AGATAGAAGACGCAGT-1	3.99559	0	11.5327	268.837	263.836	219.226	81.7102
ccRCC1_AGATAGAAGGAACATT-1	0	0	170.243	189.416	412.516	57.5177	107.352
ccRCC1_AGATAGACAATAGAGT-1	526.46	0	61.5491	591.25	845.977	722.608	0
ccRCC1_AGATAGACACGCAAAG-1	0	40.6875	50.0613	579.547	648.927	0	454.013
ccRCC1_AGATAGACAGAGCGTA-1	318.217	342.764	11.8451	486.367	415.296	0	466.81
ccRCC1_AGATAGAGTACGATGG-1	437.078	243.79	85.2823	312.594	89.2013	369.759	356.28
ccRCC1_AGATAGAGTTTCCATT-1	0	198.948	0	264.675	216.519	332.391	0
ccRCC1_AGATAGATCCGAGTGC-1	31.3012	0	25.6474	0	362.981	75.4074	456.797
ccRCC1_AGATCCACACACCTAA-1	171.074	247.76	4.4894	240.956	37.9691	153.291	49.2517
ccRCC1_AGATCCAGTAGTCCTA-1	294.89	0	38.6506	317.445	105.575	200.795	153.314
ccRCC1_AGATCGTAGGCATGCA-1	274.846	0	81.0431	526.558	343.263	331.873	198.092
ccRCC1_AGATCGTCATGACGGA-1	255.442	38.3927	21.3067	32.6079	91.9797	0.591714	209.385
ccRCC1_AGATCGTTCTCGCTTG-1	0	0	3.15468	264.836	438.065	212.846	66.8905
ccRCC1_AGATGAAAGGTAGCAC-1	306.73	70.6946	673.602	382.579	479.656	217.877	0
ccRCC1_AGATGAACAGACCAGA-1	201.174	343.434	0	184.853	201.138	302.718	107.49
ccRCC1_AGATGAAGTCGCCACA-1	113.314	30.7941	61.1453	131.843	0	385.754	276.713
ccRCC1_AGATGAAGTCTGCCTT-1	297.642	61.0625	47.7813	5.172	0	55.4459	193.741
ccRCC1_AGATGAATCGATGCTA-1	82.8268	0	26.4441	437.788	507.968	147.957	242.906
ccRCC1_AGATGCTCACGACCTG-1	228.107	352.105	0	0	22.1409	158.513	113.215
ccRCC1_AGATGCTCATCCGTTC-1	0	0	19.7048	283.264	310.652	0	71.4532
ccRCC1_AGATGCTGTAACGGTG-1	0	457.473	143.167	486.929	206.121	822.545	221.898
ccRCC1_AGATGCTGTCAGTTTG-1	232.951	52.3411	0	42.2892	178.738	29.9473	287.632
ccRCC1_AGATGCTGTGTTCATG-1	393.515	0	240.674	0	158.241	334.992	125.975
ccRCC1_AGATGCTGTTACCCAA-1	742.101	204.64	56.3563	19.0758	228.251	260.952	0
ccRCC1_AGATGCTGTTTGATCG-1	335.22	56.0521	2.50474	176.714	148.937	229.953	81.1985
ccRCC1_AGCATCAAGATCCAAA-1	296.103	0	7.87124	869.353	814.629	716.349	29.0286
ccRCC1_AGCATCACAAGGTCAG-1	0	36.337	3.13342	0	386.353	167.202	116.137
ccRCC1_AGCATCAGTAGGACCA-1	77.2247	34.0274	16.4531	247.394	204.705	191.554	58.0559
ccRCC1_AGCATCAGTTACCCTC-1	458.301	16.1927	66.5255	181.989	324.823	318.178	161.33
ccRCC1_AGCATCATCACTGATG-1	0	264.15	31.8397	225.737	170.171	213.2	0
ccRCC1_AGCATCATCCGAAGGA-1	0.570627	25.4441	84.6438	121.383	390.786	68.5257	96.9643
ccRCC1_AGCATCATCTTAGCCC-1	294.866	202.821	9.35641	474.693	653.328	89.8424	217.098
ccRCC1_AGCCAATAGCGGACAT-1	135.168	0	34.2053	182.43	289.357	31.7181	297.825
ccRCC1_AGCCAATAGCGTCTGC-1	38.9065	207.866	0	664.881	599.186	412.709	248.807
ccRCC1_AGCCAATAGGTTGTTC-1	126.753	221.553	13.4484	426.336	286.545	0	72.8419
ccRCC1_AGCCAATCACGAGGAT-1	41.5853	0	10.2857	416.65	214.352	16.7574	30.8538
ccRCC1_AGCCAATGTAGCTGAG-1	0	0	135.117	306.27	210.458	196.098	0
ccRCC1_AGCCAATGTTTCGGCG-1	317.248	355.493	20.0644	51.3376	7.41996	18.677	7.81179
ccRCC1_AGCCAATTCCTCGATC-1	219.732	272.039	14.5412	986.327	436.538	469.972	142.885
ccRCC1_AGCCACGCAAAGGGTC-1	437.997	21.874	175.384	327.957	0	0	394.936
ccRCC1_AGCCACGCAAGTGTCT-1	386.51	225.919	0	0	111.801	0	262.556
ccRCC1_AGCCACGTCTAGGCCG-1	13.6082	5.73157	0.714019	163.667	273.596	272.045	43.1637
ccRCC1_AGCCACGTCTCATGCC-1	309.427	85.3805	0	604.041	0	128.946	169.112
ccRCC1_AGCCAGCAGCCAACCC-1	233.882	0	0	661.652	0	36.4916	329.88
ccRCC1_AGCCAGCAGGATTTAG-1	0	309.417	0	421.331	229.677	112.836	143.946
ccRCC1_AGCCAGCAGGCCACTC-1	103.571	152.768	69.2673	275.717	0	297.153	176.148
ccRCC1_AGCCAGCCACAAAGTA-1	623.197	57.8763	44.9451	91.0955	96.7548	362.479	112.761
ccRCC1_AGCCAGCCACCCTGTT-1	7.92823	29.0562	8.41736	649.756	605.811	0	86.8539
ccRCC1_AGCCAGCGTCAGACGA-1	90.4906	143.41	3.34044	423.279	546	3.29039	142.926
ccRCC1_AGCCAGCGTCGCATGC-1	22.3577	14.9053	27.3026	68.9985	457.918	87.6532	81.9
ccRCC1_AGCCAGCTCGCTACGG-1	179.343	3.44116	243	306.406	0	94.9578	265.951
ccRCC1_AGCGATTCAAGTGACG-1	107.936	74.1316	0	182.073	150.055	260.401	147.355
ccRCC1_AGCGATTCAGAGAGGG-1	120.194	99.3588	0	10.0741	404.006	181.636	186.842
ccRCC1_AGCGATTGTTACCTGA-1	16.9142	0	0	139.005	327.653	177.811	51.7149
ccRCC1_AGCGATTTCGAGAGCA-1	157.55	102.368	12.9722	145.845	265.467	20.2763	96.9913
ccRCC1_AGCGATTTCTGTTCAT-1	498.903	39.6327	26.2295	113.279	71.3538	83.9942	81.968
ccRCC1_AGCGCCACACCACATA-1	86.0841	54.1228	77.6418	208.048	9.0258	440.368	105.182
ccRCC1_AGCGCCATCGGCCAAC-1	0	67.8373	10.0966	308.259	135.453	136.944	217.723
ccRCC1_AGCGCTGAGCCGAACA-1	130.43	33.5258	20.6308	294.356	134.194	0	214.972
ccRCC1_AGCGCTGAGGAGAGGC-1	185.215	5.67158	12.4598	0	188.46	256.47	428.971
ccRCC1_AGCGCTGAGTCTCCTC-1	540.367	441.532	42.5773	411.867	274.433	492.297	0
ccRCC1_AGCGCTGGTTCACCGG-1	47.5144	0	84.6585	0	165.719	194.288	476.41
ccRCC1_AGCGCTGGTTGGAGGT-1	26.7203	0	16.4537	174.929	332.898	271.232	47.7721
ccRCC1_AGCGCTGGTTTCGCTC-1	15.88	55.8326	0	149.177	263.949	212.854	0
ccRCC1_AGCGCTGTCATCTATC-1	37.8406	65.9809	13.8651	62.7786	194.602	268.564	141.432
ccRCC1_AGCGTATCAATGAAAC-1	255.12	35.6925	17.3803	15.2986	285.722	7.03653	92.269
ccRCC1_AGCGTATCATGGCGCT-1	10.853	91.9676	9.34954	181.889	307.262	0	167.513
ccRCC1_AGCGTATGTTAAACAG-1	145.942	0	36.4748	184.464	352.267	309.408	18.732
ccRCC1_AGCGTATTCAGCCCAG-1	127.154	0	14.3508	308.147	295.022	142.006	0
ccRCC1_AGCGTATTCGACCCAG-1	349.947	0	86.6096	146.384	177.6	176.976	107.085
ccRCC1_AGCGTATTCGCTCCTA-1	0	0	81.979	631.646	381.766	90.0373	106.081
ccRCC1_AGCGTCGCAAAGCAAT-1	158.233	45.7172	9.29802	34.6918	794.26	142.178	90.0032
ccRCC1_AGCGTCGCATGTCAGT-1	58.3754	60.458	0	214.295	323.364	79.9456	140.729
ccRCC1_AGCGTCGGTCCCTAAA-1	252.89	26.8108	56.5579	310.855	504.663	549.733	141.231
ccRCC1_AGCTACAAGACCTCAT-1	57.6921	7.16505	0	519.094	247.329	0	64.0334
ccRCC1_AGCTACAAGCTTAAGA-1	303.278	36.9999	0	223.991	112.218	102.788	72.6001
ccRCC1_AGCTACACACTTCTCG-1	0	79.4815	1.83027	221.206	173.172	108.061	375.187
ccRCC1_AGCTACATCAAGTCTG-1	70.8257	0	108.233	874.59	395.274	382.36	0
ccRCC1_AGCTACATCGGTTCAA-1	46.2417	55.1243	31.318	481.236	316.877	272.266	356.7
ccRCC1_AGCTACATCTTACGGA-1	78.0287	32.2825	19.6499	301.743	57.5947	30.5529	144.468
ccRCC1_AGCTCAATCTAACACG-1	25.642	0	0	237.876	264.781	181.179	91.0327
ccRCC1_AGCTCAATCTCCGCAT-1	275.391	39.5969	15.6744	120.669	115.52	247.257	66.4934
ccRCC1_AGCTCAATCTTCCGTG-1	37.0707	510.874	16.261	171.817	0	0	321.533
ccRCC1_AGCTTCCAGGAAAGGT-1	0	41.1257	0	202.14	61.4151	379.403	0
ccRCC1_AGCTTCCAGGCCTGAA-1	210.269	64.3437	13.5987	63.1856	377.205	0	0
ccRCC1_AGCTTCCAGTCTAGCT-1	0	54.8863	9.59239	65.2059	8.44368	117.244	741.146
ccRCC1_AGCTTCCCACTTCTCG-1	206.082	115.038	0	110.389	94.9515	138.7	38.9354
ccRCC1_AGCTTCCCAGAGGCTA-1	10.1482	339.976	0	176.207	390.192	25.3165	78.1206
ccRCC1_AGCTTCCCAGCTGTTA-1	193.635	33.376	18.7691	113.564	204.687	193.568	100.027
ccRCC1_AGCTTCCGTAACAGGC-1	469.273	276.782	20.5752	0	0	0	313.484
ccRCC1_AGGAAATCACTGGATT-1	110.341	184.806	0	203.208	110.467	55.7964	88.7003
ccRCC1_AGGAAATCAGGCCCTA-1	295.981	97.6665	33.3525	193.323	0	142.946	0
ccRCC1_AGGAAATCAGGGATAC-1	167.331	31.8007	36.1622	388.674	161.962	273.139	257.077
ccRCC1_AGGAAATTCCATCCGT-1	211.607	53.9777	0	0	295.357	105.282	33.4503
ccRCC1_AGGAAATTCTCAGGCG-1	326.058	51.5414	42.3274	137.047	555.791	151.234	125.204
ccRCC1_AGGAATAAGGCTCTAT-1	0	48.384	11.9013	297.216	437.135	130.677	68.778
ccRCC1_AGGAATACACTCTAGA-1	0	75.6422	34.3413	292.882	0	712.829	411.552
ccRCC1_AGGAATAGTAAGTTAG-1	2.24979	0	39.2836	540.379	723.129	242.648	55.7108
ccRCC1_AGGAATATCACTACTT-1	0	0	61.4347	610.836	810.665	365.753	93.2434
ccRCC1_AGGAATATCTGGTTGA-1	183.114	0	25.1659	453.364	689.953	7.44084	244.514
ccRCC1_AGGACGAAGATCCGAG-1	285.152	49.4214	0	217.113	57.7955	140.127	96.9225
ccRCC1_AGGACGACACCAGGTC-1	325.286	0	0	301.832	266.444	0	491.281
ccRCC1_AGGACGACAGAGGCAT-1	113.884	250.767	7.63197	142.962	212.001	0	74.9906
ccRCC1_AGGACGACAGCCGTCA-1	229.79	193.457	12.4022	404.031	256.351	408.051	206.607
ccRCC1_AGGACGACATGACGGA-1	0	0	57.5616	402.973	803.885	586.16	132.393
ccRCC1_AGGACGATCGCATAGT-1	258.271	0	119.559	0	436.212	514.972	1233.39
ccRCC1_AGGACGATCGTTGTAG-1	392.985	98.1964	0	0	181.209	243.826	403.854
ccRCC1_AGGACTTAGGATGAGA-1	414.118	125.731	6.08147	320.847	470.526	614.016	83.3232
ccRCC1_AGGACTTCAGTCAACT-1	454.082	0	118.925	293.871	203.708	78.4322	158.039
ccRCC1_AGGACTTCATCATCCC-1	0	25.1049	12.7243	306.648	267.832	160.501	105.462
ccRCC1_AGGACTTCATGGGCAA-1	278.351	52.7427	36.7192	547.073	253.352	0	61.1494
ccRCC1_AGGACTTGTCCCTGTT-1	467.334	195.461	0	113.472	471.315	172.539	269.661
ccRCC1_AGGACTTGTGACTCGC-1	93.2871	3.15171	50.3241	97.878	3.99295	376.567	399.441
ccRCC1_AGGACTTGTTAAACCC-1	632.76	8.96157	30.6973	366.268	274.655	0	37.4909
ccRCC1_AGGACTTTCTCGACCT-1	0	0	10.9227	99.069	508.177	250.74	143.931
ccRCC1_AGGAGGTAGCGACCCT-1	91.606	0	8.49574	40.5137	523.466	323.154	159.396
ccRCC1_AGGAGGTCACTTGAAC-1	509.925	355.061	10.8772	320.651	463.398	498.209	223.857
ccRCC1_AGGAGGTCATCCCACT-1	132.125	37.8498	23.3688	381.628	180.417	281.161	0.491273
ccRCC1_AGGAGGTCATGGGCAA-1	160.328	59.5452	0	215.979	201.828	29.1642	266.31
ccRCC1_AGGAGGTGTCAGACGA-1	181.871	16.9086	0	30.7435	291.871	132.238	166.341
ccRCC1_AGGAGGTGTCGTTATG-1	368.97	0	218.207	424.041	787.079	214.835	71.6665
ccRCC1_AGGAGGTGTGGTCAAG-1	186.003	175.003	0	133.394	211.078	133.921	150.825
ccRCC1_AGGATAAAGATTCGAA-1	167.464	0	42.4411	65	218.894	154.214	151.667
ccRCC1_AGGATAAAGTGCACCC-1	0	533.927	0	116.883	117.746	0	328.197
ccRCC1_AGGATAACATTGTAGC-1	0	41.4998	0	515.523	45.6411	586.204	26.4386
ccRCC1_AGGATAAGTAGACGGT-1	92.147	0	67.6419	287.174	186.612	73.6556	49.965
ccRCC1_AGGATAAGTGCCGAAA-1	87.8194	53.1621	0	160.15	156.22	103.972	110.753
ccRCC1_AGGATAAGTGTCTTGA-1	74.8555	0	294.972	12.053	1135.83	456.273	586.433
ccRCC1_AGGATAATCGGCGATC-1	46.2304	0	15.2011	290.11	438.814	374.506	78.4529
ccRCC1_AGGATCTAGGTAACTA-1	243.736	54.8782	0	669.864	707.98	220.378	0
ccRCC1_AGGATCTGTCGTGATT-1	118.461	491.931	0	47.8577	241.001	230.78	104.699
ccRCC1_AGGATCTGTGGAGAAA-1	0	3.62273	68.4046	438.771	157.899	574.369	80.1575
ccRCC1_AGGATCTTCGTAGTGT-1	117.335	6.32434	205.164	360.899	205.606	238.123	0
ccRCC1_AGGATCTTCGTTCCCA-1	35.8815	23.3636	0	332.832	631.722	240.873	3.08531
ccRCC1_AGGATCTTCTCTCCGA-1	469.897	227.689	0	451.104	0	0	0
ccRCC1_AGGATCTTCTGGCCGA-1	26.7062	20.0175	11.7151	240.468	374.83	41.0138	67.372
ccRCC1_AGGCATTAGCATCAGG-1	0	34.4676	0	223.384	10.5996	175.424	423.198
ccRCC1_AGGCATTAGGGTCACA-1	175.278	125.541	0	0	273.976	201.866	144.358
ccRCC1_AGGCATTGTCGTTATG-1	422.716	68.9615	42.0348	499.601	377.964	115.159	474.456
ccRCC1_AGGCATTGTGCGGCTT-1	206.873	5.63315	2.24591	83.0781	539.262	345.473	279.617
ccRCC1_AGGCATTTCCAGTGCG-1	189.391	216.058	56.2377	170.718	34.9365	387.309	115.997
ccRCC1_AGGCATTTCTCGACCT-1	0	0	0	543.22	582.731	298.876	31.4286
ccRCC1_AGGCCACAGACCCGCT-1	64.3045	221.473	4.2112	184.419	131.908	257.952	0
ccRCC1_AGGCCACAGCCGGAAT-1	122.331	0	106.813	304.752	535.635	685.827	2.9909
ccRCC1_AGGCCACCAGTCAACT-1	386.608	193.363	36.345	632.262	45.6239	332.362	106.178
ccRCC1_AGGCCACTCAAAGACA-1	0	0	653.459	450.925	169.459	0	0
ccRCC1_AGGCCACTCCGATTAG-1	68.7966	25.5796	0	157.45	343.148	53.3125	93.6939
ccRCC1_AGGCCACTCTTAGCTT-1	0	261.333	0	175.02	267.347	111.956	0
ccRCC1_AGGCTGCCAGAACATA-1	277.516	5.62774	0	302.508	323.506	139.197	129.096
ccRCC1_AGGCTGCGTACAAAGT-1	270.599	38.2699	0	38.3179	194.28	18.4394	351.085
ccRCC1_AGGCTGCGTGAGATAT-1	87.8216	21.236	63.2531	197.827	634.033	220.826	112.584
ccRCC1_AGGCTGCTCCCTAGGG-1	108.876	345.391	0	121.346	144.954	79.4021	15.0287
ccRCC1_AGGCTGCTCGTGTCAA-1	172.979	336.405	44.1081	389.351	1101.79	125.752	118.523
ccRCC1_AGGGAGTCAACAAAGT-1	283.26	59.3442	77.9148	224.936	339.749	137.355	126.001
ccRCC1_AGGGAGTCAACTGATC-1	97.2643	16.1942	0	210.315	181.568	16.1919	136.828
ccRCC1_AGGGAGTTCTATCACT-1	196.178	9.09629	37.4926	230.191	51.6462	84.7387	80.0997
ccRCC1_AGGGCCTCACAGTGTT-1	170.172	0	492.817	209.612	75.7996	242.535	358.123
ccRCC1_AGGGCCTGTAGGTTTC-1	78.5134	165.786	0	242.287	0	477.391	298.663
ccRCC1_AGGGCCTTCCACATAG-1	377.641	0	567.461	289.446	63.9136	191.577	62.7915
ccRCC1_AGGGCCTTCTAACGGT-1	154.534	116.446	32.078	39.7064	0	21.9555	987.89
ccRCC1_AGGGCTCAGCACGATG-1	195.892	149.023	722.809	0	0	122.654	248.438
ccRCC1_AGGGCTCAGGAGCTGT-1	144.677	29.4279	128.34	98.2922	308.253	284.94	19.6331
ccRCC1_AGGGCTCAGGTCTTTG-1	602.057	339.991	194.243	324.731	25.9738	41.4378	0
ccRCC1_AGGGCTCCACTGGACC-1	627.572	56.8611	151.972	59.6526	258.828	206.847	505.216
ccRCC1_AGGGCTCGTACGTAGG-1	109.043	54.8033	0	0	366.517	258.052	56.7822
ccRCC1_AGGGCTCTCATAAGGA-1	933.007	172.964	43.9413	210.601	0	0	859.115
ccRCC1_AGGGTCCAGAACTGAT-1	21.698	0	23.395	157.462	89.3068	226.792	199.698
ccRCC1_AGGGTCCAGCGTCAAG-1	126.332	29.8304	4.92169	27.1405	573.226	75.8648	124.228
ccRCC1_AGGGTCCCAAACTCGT-1	196.205	118.945	286.242	95.915	798.265	162.748	12.8196
ccRCC1_AGGGTCCCAGCAGATG-1	12.5992	33.4957	13.487	154.968	246.204	139.164	66.2346
ccRCC1_AGGGTCCGTCACCTTC-1	163.003	182.19	6.07646	0	334.334	105.296	73.085
ccRCC1_AGGGTCCGTGCTATTG-1	186.785	148.897	11.7346	135.096	134.927	121.588	43.7726
ccRCC1_AGGGTCCGTTGTCCCT-1	231.727	69.6383	75.9731	527.646	637.774	251.435	420.469
ccRCC1_AGGGTCCTCTCTCTAA-1	97.3768	77.7794	0.103431	168.448	110.933	344.543	195.21
ccRCC1_AGGGTGAAGGTGATCG-1	107.375	42.5399	34.9821	454.356	563.848	271.452	116.615
ccRCC1_AGGGTGACAGATTCGT-1	99.6683	10.2073	8.47787	125.374	210.428	108.632	134.55
ccRCC1_AGGGTGAGTAGTCTTG-1	155.657	358.419	29.036	101.325	254.295	136.149	24.3785
ccRCC1_AGGGTGATCGACTCCT-1	68.8973	21.2443	0	237.598	333.346	208.6	0
ccRCC1_AGGGTTTAGGCTAACG-1	255.633	65.5389	0	257.769	350.127	389.821	0
ccRCC1_AGGGTTTAGTGGAATT-1	116	18.0941	7.71488	174.539	489.224	323.581	97.0331
ccRCC1_AGGGTTTCAAATACAG-1	348.658	0	1.71651	211.48	191.371	0	183.83
ccRCC1_AGGGTTTCATGAATCC-1	52.459	30.3924	18.3177	306.1	367.776	0	52.7607
ccRCC1_AGGTAGGCACTTCAGA-1	271.152	70.2406	0	469.659	37.2681	55.7143	22.7316
ccRCC1_AGGTAGGCATTCGGGC-1	256.252	0	12.418	154.297	750.53	246.792	206.998
ccRCC1_AGGTAGGGTACCATAC-1	142.708	169.184	33.0773	0	207.648	103.456	60.4497
ccRCC1_AGGTAGGTCCACGTCT-1	265.454	162.44	0	402.804	395.073	88.1071	180.016
ccRCC1_AGGTAGGTCCAGCACG-1	446.284	0	93.4199	98.2233	560.325	0	65.7032
ccRCC1_AGGTCATAGATGCTGG-1	0	130.179	0	359.084	281.315	224.903	55.964
ccRCC1_AGGTCATAGCCTTCTC-1	0	10.8692	22.2124	616.354	544.904	120.122	0
ccRCC1_AGGTCATCAAACGGCA-1	244.562	78.8431	37.8758	951.743	601.013	154.847	26.4781
ccRCC1_AGGTCATCAACCGGAA-1	28.3094	348.984	0	102.399	310.575	31.7908	4.37218
ccRCC1_AGGTCATCACTTACAG-1	1007.67	37.3641	0	662.404	222.107	0	0
ccRCC1_AGGTCATGTTTACTTC-1	197.713	0	264.291	250.636	0	206.141	171.393
ccRCC1_AGGTCATTCATTCTTG-1	0	122.013	9.55856	228.56	162.622	317.694	79.9715
ccRCC1_AGGTCATTCCGGTAGC-1	205.383	52.321	0	494.271	299.99	166.961	160.044
ccRCC1_AGGTCATTCTTCCCGA-1	174.452	122.965	185.113	0	0	462.128	196.468
ccRCC1_AGGTCTAAGCCTCTTC-1	0	0	24.4596	381.729	348.764	26.4755	28.0228
ccRCC1_AGGTCTAAGCTTCGTA-1	120.509	136.821	0	57.176	398.793	162.201	0
ccRCC1_AGGTCTAAGGGACACT-1	41.5134	117.822	48.6464	262.504	527.435	332.712	27.0513
ccRCC1_AGGTCTAAGGGTAGCT-1	0	24.504	34.6999	222.318	606.821	255.884	99.0131
ccRCC1_AGGTCTACAACGTTAC-1	15.1257	46.9423	0	289.78	183.923	252.255	3.84478
ccRCC1_AGGTCTAGTACAGGTG-1	0	181.871	38.9704	535.463	830.94	385.659	169.528
ccRCC1_AGGTCTATCACCTCAC-1	281.602	34.9271	0	790.211	437.111	0	120.528
ccRCC1_AGGTGTTCACAGCTTA-1	450.628	78.0691	19.4945	0	679.828	10.1994	703.27
ccRCC1_AGGTGTTGTAACGATA-1	49.3874	46.7008	51.2763	263.261	373.247	241.866	147.708
ccRCC1_AGGTGTTGTAGGCAAC-1	41.5585	78.5063	0	274.862	207.152	286.973	345.05
ccRCC1_AGGTGTTGTCCATAGT-1	295.954	0	0	431.277	561.067	154.293	271.929
ccRCC1_AGGTGTTGTCGGAACA-1	64.9548	260.015	61.0968	91.902	512.212	176.392	232.193
ccRCC1_AGGTGTTGTGCAATGG-1	94.7217	264.959	0	53.1	420.944	116.622	32.3315
ccRCC1_AGGTGTTTCAGAATAG-1	21.3565	22.0402	18.2579	278.965	414.432	209.264	41.3946
ccRCC1_AGGTGTTTCATTACTC-1	210.565	0	467.556	436.457	0	592.639	187.906
ccRCC1_AGGTGTTTCGCCACTT-1	444.436	0	100.078	196.477	0	139.736	626.634
ccRCC1_AGGTTACAGAGGTCAC-1	411.197	140.571	35.6069	250.864	34.4595	219.014	0
ccRCC1_AGGTTACAGTGGTTAA-1	161.523	55.9034	631.894	382.017	524.773	101.862	9.15321
ccRCC1_AGGTTACCAAGCAATA-1	385.956	136.516	2.51813	0	153.649	82.324	80.9974
ccRCC1_AGGTTACCAGATTAAG-1	433.057	0	52.3937	278.765	482.897	244.936	386.401
ccRCC1_AGGTTACCATGGCGCT-1	487.028	204.259	0	585.084	481.231	410.149	20.8961
ccRCC1_AGGTTACGTACGACTT-1	859.451	88.8839	69.8993	191.284	237.303	282.237	40.6243
ccRCC1_AGGTTACGTAGAGATT-1	104.212	95.5049	11.0357	19.8651	132.788	86.8834	286.974
ccRCC1_AGGTTACGTTATCTGG-1	37.1733	133.583	172.413	567.387	690.502	168.581	563.644
ccRCC1_AGGTTACGTTCACGAT-1	0	0	10.9609	26.7149	158.452	457.897	754.594
ccRCC1_AGGTTACTCAGGACGA-1	8.56385	45.7776	0	0	195.337	349.937	140.989
ccRCC1_AGGTTGTAGGCACTCC-1	243.743	172.406	0	302.613	434.711	0	39.7444
ccRCC1_AGGTTGTAGGGCTGAT-1	49.5334	35.7861	11.8521	1078.3	987.468	72.4021	99.5027
ccRCC1_AGGTTGTAGTTTGAGA-1	276.021	37.4151	48.2801	761.862	665.666	245.885	29.7266
ccRCC1_AGGTTGTCAACACACT-1	420.679	55.2972	119.012	335.082	243.924	353.135	80.0397
ccRCC1_AGGTTGTTCATTGTTC-1	206.077	7.27527	117.789	50.7076	483.733	307.261	312.638
ccRCC1_AGGTTGTTCCATTTGT-1	0	33.0388	0	104.905	268.281	358.987	0
ccRCC1_AGGTTGTTCGGTCACG-1	65.2757	98.3299	0	333.911	344.252	289.591	46.5274
ccRCC1_AGGTTGTTCTGAGTCA-1	305.785	254.285	0.477536	32.8118	113.951	74.6558	0
ccRCC1_AGTAACCGTAAGGTCG-1	227.918	51.4293	0	436.578	458.86	87.519	496.748
ccRCC1_AGTAACCGTGGGAGAG-1	206.496	24.8191	0	60.0001	1104.2	507.254	358.052
ccRCC1_AGTACCAAGTAAGCAT-1	0	0	66.8847	92.771	314.834	19.9275	297.38
ccRCC1_AGTACCACACCTGCTT-1	467.413	266.983	9.259	194.931	27.956	214.453	102.643
ccRCC1_AGTACCACACTATCGA-1	123.515	18.7474	0	129.056	217.652	192.534	36.7733
ccRCC1_AGTACTGCACACACTA-1	191.426	40.3396	3.7096	512.858	288.884	174.166	29.9932
ccRCC1_AGTACTGCACGTACAT-1	0	5.03295	27.7928	401.603	344.24	92.2942	0
ccRCC1_AGTACTGCATGATGCT-1	16.0335	508.348	0	136.401	403.791	162.277	0
ccRCC1_AGTAGCTAGAAGAACG-1	67.6707	60.9521	4.70897	137.652	287.884	138.399	0
ccRCC1_AGTAGCTAGCAAGCCA-1	406.73	143.49	0	908.819	252.575	139.434	363.687
ccRCC1_AGTAGCTCATAACTCG-1	207.835	39.1284	73.1663	0	11.2242	270.356	147.605
ccRCC1_AGTAGCTGTCCCGGTA-1	194.771	112.371	0	63.8941	550.43	175.722	124.758
ccRCC1_AGTAGCTGTGTATCCA-1	358.766	41.6919	7.75774	86.7252	83.4684	210.613	40.9771
ccRCC1_AGTAGCTGTTGTCCCT-1	27.9639	277.905	0	100.644	280.141	46.5468	0
ccRCC1_AGTAGCTTCAGCCTTC-1	0	0	0.233606	259.353	258.29	214.816	0
ccRCC1_AGTAGTCAGTCTCGTA-1	312.488	31.8997	90.8632	52.0449	200.527	0	380.369
ccRCC1_AGTAGTCCAGAGCGTA-1	193.179	176.29	2.03482	119.152	647.797	318.282	126.413
ccRCC1_AGTAGTCCAGTGGCTC-1	27.6648	11.2539	76.3365	593.815	837.825	214.095	0
ccRCC1_AGTAGTCGTAACACGG-1	41.9823	65.7631	0	271.005	387.76	374.298	129.006
ccRCC1_AGTAGTCGTAGGTTTC-1	387.668	314.892	51.0729	0	390.082	781.287	547.017
ccRCC1_AGTAGTCGTAGTCACT-1	149.287	284.234	14.2641	0	195.848	61.143	138.363
ccRCC1_AGTAGTCGTGTAACGG-1	374.576	58.9852	270.778	672.288	418.679	244.099	0
ccRCC1_AGTAGTCGTTACGCCG-1	56.8173	48.4429	18.8431	407.325	380.693	215.5	2.02242
ccRCC1_AGTCAACAGAATTCAG-1	205.709	97.39	0	0	262.028	47.2145	307.904
ccRCC1_AGTCAACAGCTCGCAC-1	132.527	193.351	8.00161	241.851	0	0	295.407
ccRCC1_AGTCAACAGGAAAGGT-1	274.709	73.8461	22.1729	60.3041	274.228	243.781	600.354
ccRCC1_AGTCAACAGGGCTGAT-1	324.557	279.253	36.9023	315.811	467.332	383.245	0
ccRCC1_AGTCAACCACGTATAC-1	145.689	70.8152	0	451.535	277.007	107.751	0
ccRCC1_AGTCAACGTACGACAG-1	15.8651	10.8222	13.4742	230.314	309.98	126.293	96.421
ccRCC1_AGTCAACGTCATTCCC-1	136.769	1.71301	33.622	315.499	279.259	78.8777	28.9354
ccRCC1_AGTCAACGTGAGCCAA-1	597.111	162.959	99.4294	40.2671	861.497	720.05	89.7873
ccRCC1_AGTCAACTCGCTGATA-1	398.153	340.408	54.6089	216.755	635.057	701.907	294.335
ccRCC1_AGTCACAAGTGTTGAA-1	23.4487	10.8884	71.4065	491.189	893.771	0	359.578
ccRCC1_AGTCACACAAAGCTAA-1	0	17.0148	0	138.079	234.692	151.741	199.682
ccRCC1_AGTCACACACTACGGC-1	144.555	81.6493	0	253.547	214.645	133.033	114.354
ccRCC1_AGTCACAGTCGCAACC-1	301.398	169.123	24.6078	83.0133	193.238	385.764	317.648
ccRCC1_AGTCACAGTGAATATG-1	665.031	20.5508	58.9279	269.936	0	0	171.705
ccRCC1_AGTCATGAGAGAAGGT-1	0	51.0731	60.0342	157.786	61.6259	108.184	338.511
ccRCC1_AGTCATGAGCAATAAC-1	158.089	0	96.1066	400.041	240.951	644.64	57.7318
ccRCC1_AGTCATGCACAGTGTT-1	196.835	35.1558	37.9199	457.075	625.075	85.3214	168.557
ccRCC1_AGTCATGCAGTAGTTC-1	872.162	0	322.051	556.956	469.496	0	503.375
ccRCC1_AGTCATGGTAATGATG-1	0	7.46816	0	243.954	227.568	199.245	374.109
ccRCC1_AGTCATGGTGACATCT-1	199.525	84.541	0	0	0	359.428	477.814
ccRCC1_AGTCTCCAGCTCCCTT-1	29.4296	23.0586	2.13029	266.097	248.478	344.58	0
ccRCC1_AGTCTCCCAGTTTGGT-1	83.654	17.2296	0	350.147	210.748	0	540.175
ccRCC1_AGTCTCCTCGCTGACG-1	0	60.9992	49.9315	70.3221	144.86	350.865	37.502
ccRCC1_AGTGACTAGCATCAAA-1	199.918	68.8086	22.872	161.725	138.988	37.8606	140.66
ccRCC1_AGTGACTAGGAACTCG-1	0	54.3525	0	315.97	406.942	0	36.0411
ccRCC1_AGTGACTGTAAGGCCA-1	0	57.3763	3.48933	289.011	566.098	338.818	0
ccRCC1_AGTGACTTCCTAGCTC-1	586.819	151.63	0	409.235	218.22	262.09	377.815
ccRCC1_AGTGACTTCGGAAACG-1	0	0	64.6719	97.1698	241.284	170.321	258.129
ccRCC1_AGTGATCAGTCACTCA-1	0	141.447	1390.17	29.8017	360.517	64.4156	0
ccRCC1_AGTGATCGTCAAACGG-1	0	67.7903	0	169.839	49.9112	240.911	414.345
ccRCC1_AGTGATCGTCCAACGC-1	0	30.9218	2.31275	150.772	76.1697	367.974	2.42011
ccRCC1_AGTGATCTCCTGTACC-1	157.461	0	63.8687	268.922	293.706	85.0449	67.8869
ccRCC1_AGTGATCTCGTGGCTG-1	40.9344	46.8811	11.211	177.341	201.723	96.9036	207.518
ccRCC1_AGTGCCGAGCTGCGAA-1	0	16.7013	0	94.5658	200.891	0	621.102
ccRCC1_AGTGCCGAGGTAATCA-1	51.4156	32.7797	0	138.353	477.469	131.017	0
ccRCC1_AGTGCCGCACACTGGC-1	216.472	179.177	12.3452	144.314	213.125	145.348	2.81884
ccRCC1_AGTGCCGCACCGTGAC-1	0	19.7046	0	153.95	283.934	271.649	20.2987
ccRCC1_AGTGCCGCAGACTGCC-1	521.637	56.633	0	183.95	307.384	0	319.875
ccRCC1_AGTGCCGGTGGGAGAG-1	251.66	254.699	14.4634	0	138.752	11.8793	377.195
ccRCC1_AGTGCCGGTGGTCTAT-1	121.35	146.367	0	303.783	178.606	148.603	395.049
ccRCC1_AGTGCCGTCATCTACT-1	276.26	158.513	0	357.403	578.807	52.1027	0
ccRCC1_AGTGCCGTCCAGTGTA-1	65.139	51.1335	47.1117	163.724	181.16	172.332	156.987
ccRCC1_AGTGCCGTCTTCACAT-1	0	151.788	0	28.4769	277.335	224.179	0
ccRCC1_AGTGTTGAGCCGTAAG-1	72.3908	0	31.2623	180.528	274.394	168.061	97.9333
ccRCC1_AGTGTTGCAAGTCCCG-1	129.439	5.1661	0	382.963	229.972	106.405	400.068
ccRCC1_AGTGTTGCAGAAGTTA-1	42.3016	56.2315	5.60179	269.684	78.2432	495.298	0
ccRCC1_AGTGTTGCAGCGACCT-1	361.734	759.676	24.9578	13.8404	508.309	387.665	239.716
ccRCC1_AGTGTTGCAGGGATAC-1	40.3191	16.9282	0	226.859	318.048	130.726	0
ccRCC1_AGTGTTGTCCCATTCG-1	347.634	69.4278	29.3714	0	357.499	207.437	148.364
ccRCC1_AGTGTTGTCTCTTCAA-1	0	0	226.452	294.537	53.2142	347.569	0
ccRCC1_AGTTAGCAGCTAATGA-1	5.79861	32.8265	210.638	566.771	516.723	263.708	215.17
ccRCC1_AGTTAGCAGGCACTCC-1	651.724	260.948	75.8129	129.35	0	0	438.786
ccRCC1_AGTTAGCAGGCATCAG-1	127.978	0	0.746226	230.021	69.4057	459.004	43.611
ccRCC1_AGTTAGCAGTGGTTCT-1	3.48487	129.434	0	188.059	290.296	50.7159	242.654
ccRCC1_AGTTAGCCAAAGGGCT-1	93.9822	0	15.1249	118.997	145.607	148.38	306.256
ccRCC1_AGTTAGCGTGTACATC-1	136.615	94.8107	25.488	71.4754	175.322	302.493	75.692
ccRCC1_AGTTAGCGTTCCATTT-1	304.526	512.835	0	197.922	143.105	0	427.247
ccRCC1_AGTTAGCGTTTAGACC-1	151.299	20.4672	0	84.635	180.04	171.206	72.6742
ccRCC1_AGTTAGCTCACTGAAC-1	415.508	0	8.67013	167.24	420.679	182.622	0
ccRCC1_AGTTCCCAGCTTTCTT-1	0	48.4607	37.0349	1015.43	619.051	433.728	0
ccRCC1_AGTTCCCCAGCGCGTT-1	296.444	52.29	17.663	258.507	112.154	18.6467	79.8837
ccRCC1_AGTTCGAAGCGAGTAC-1	0	10.7837	130.066	73.7439	1108.47	795.171	176.371
ccRCC1_AGTTCGAAGTTGCCTA-1	0	109.895	0	202.654	114.474	127.515	570.565
ccRCC1_AGTTCGACACAATGTC-1	215.462	270.756	11.8514	550.48	446.968	45.1705	144.53
ccRCC1_AGTTCGACAGGACAGT-1	54.7663	355.331	14.2823	459.196	745.096	23.4353	93.1791
ccRCC1_AGTTCGACAGGTGTTT-1	230.548	298.528	0	431.916	640.062	101.1	674.582
ccRCC1_AGTTCGAGTGACTGAG-1	327.918	40.9333	352.974	51.8945	446.309	430.493	591.984
ccRCC1_AGTTCGATCAGTGATC-1	45.3432	193.082	30.3404	441.963	578.999	63.9945	216.277
ccRCC1_AGTTCGATCTAGAACC-1	428.891	339.967	0	218.097	125.174	403.2	446.596
ccRCC1_AGTTCGATCTCATTAC-1	87.1412	547.998	0	821.036	270.02	254.939	375.93
ccRCC1_AGTTCGATCTTTCCGG-1	55.6815	0	24.6083	355.212	412.539	175.635	44.1805
ccRCC1_ATACCGAAGGTCGCCT-1	370.379	0	42.6076	218.673	64.3889	175.351	113.556
ccRCC1_ATACCGACATCGGCCA-1	264.958	228.505	0	154.119	137.585	129.086	186.362
ccRCC1_ATACCGAGTAGATTAG-1	198.099	2.39682	30.0861	300.631	55.8465	221.132	198.908
ccRCC1_ATACCTTGTTGAGAGC-1	251.413	18.8802	10.4825	478.129	454.917	313.291	25.6847
ccRCC1_ATACCTTTCAAGTCGT-1	0	0	8.56564	134.831	216.826	250.124	145.729
ccRCC1_ATACTTCAGCTCCATA-1	335.72	6.45341	74.559	186.277	0	0	182.327
ccRCC1_ATACTTCAGGCGTTGA-1	159.937	0	121.455	439.313	0	0	75.9866
ccRCC1_ATACTTCAGGTCGAGT-1	46.6131	42.7678	22.5273	324.428	422.41	69.5742	0
ccRCC1_ATACTTCCACATGGTT-1	119.455	166.758	0	365.688	315.574	0	270.021
ccRCC1_ATACTTCCACCAAATC-1	344.442	9.94171	0.413939	277.762	118.714	64.5605	0
ccRCC1_ATACTTCCAGAAATCA-1	0	32.4402	11.5357	96.7392	217.731	289.733	148.891
ccRCC1_ATACTTCGTCTCTCTG-1	0	428.672	19.9482	34.5037	118.409	51.0961	156.144
ccRCC1_ATACTTCGTTGCCTAA-1	144.933	4.73815	32.4939	389.16	252.739	533.562	83.5893
ccRCC1_ATACTTCGTTGCTGAT-1	554.702	101.356	51.1113	159.056	0	68.8064	193.826
ccRCC1_ATAGACCAGTCACTAC-1	34.6973	78.6592	1.54481	73.8253	235.114	0	265.635
ccRCC1_ATAGACCAGTCGCCAC-1	99.3409	31.8569	0	424.008	253.802	63.2011	447.75
ccRCC1_ATAGACCGTGAGATAT-1	65.3246	59.5518	14.1296	252.449	629.672	405.886	152.18
ccRCC1_ATAGACCTCCTTATCA-1	383.517	71.1453	35.5882	1083.9	492.127	0	164.293
ccRCC1_ATAGAGACAACACGAG-1	155.957	48.1793	0	300.144	179.841	26.7131	7.24365
ccRCC1_ATAGAGATCCATTGGA-1	523.603	68.791	84.6967	65.7455	176.559	35.1855	15.3058
ccRCC1_ATAGGCTCAAATCAGA-1	273.625	38.7993	24.712	711.775	398.965	0	166.917
ccRCC1_ATAGGCTCACTCTCGT-1	215.717	75.9637	17.6505	675.836	623.128	0	82.6026
ccRCC1_ATAGGCTCAGGCTACC-1	49.8631	48.2123	1.81135	227.96	85.2535	44.6965	221.57
ccRCC1_ATAGGCTGTCAAAGAT-1	292.572	12.7928	382.947	236.023	0	35.5221	779.496
ccRCC1_ATAGGCTGTGACGTCC-1	63.8144	0	11.1097	7.64735	159.527	464.016	0
ccRCC1_ATAGGCTTCAGGAAAT-1	61.5193	21.8361	3.42577	438.932	14.8596	103.936	90.883
ccRCC1_ATAGGCTTCTCGACGG-1	57.8215	5.70818	7.03157	208.038	243.014	56.6923	132.726
ccRCC1_ATATCCTAGAAGCCTG-1	126.425	24.7711	0.797025	502.256	0	0	343.075
ccRCC1_ATATCCTAGAGTGAAG-1	188.111	110.216	0	84.0288	54.5396	94.5066	205.371
ccRCC1_ATATCCTAGGTAGTAT-1	0	303.853	29.5432	37.7232	571.4	119.798	317.213
ccRCC1_ATATCCTGTTGGGCCT-1	59.65	17.2637	0	90.3211	322.336	160.633	43.76
ccRCC1_ATATCCTTCACCCATC-1	384.072	0	2.40889	426.436	65.9186	0	377.785
ccRCC1_ATATCCTTCACCTACC-1	182.9	271.841	23.911	101.862	45.4596	124.973	3.04625
ccRCC1_ATCACAGAGAAGGTAG-1	69.2262	111.915	35.7663	637.682	496.61	199.542	248.518
ccRCC1_ATCACAGAGGTGCCTC-1	204.106	109.327	0	417.191	69.0473	178.943	0
ccRCC1_ATCACAGAGTATAGGT-1	129.827	5.93781	81.6916	306.173	62.155	109.836	85.8024
ccRCC1_ATCACAGCAGGGTCTC-1	466.417	42.7879	27.12	349.771	0	226.449	56.735
ccRCC1_ATCACAGCATGTTCGA-1	56.0465	0	14.5819	298.384	332.725	108.187	137.723
ccRCC1_ATCACAGTCCAGTGCG-1	335.138	153.238	0	221.477	1059.98	258.17	0
ccRCC1_ATCACAGTCCCAGCGA-1	356.48	98.4917	60.3655	394.437	977.58	484.831	118.646
ccRCC1_ATCACGACACGCTTAA-1	46.7095	147.954	8.7825	124.861	11.2223	553.683	0
ccRCC1_ATCACGACACGTACTA-1	72.6236	2.6898	0.555679	210.481	299.686	98.4365	0
ccRCC1_ATCACGACAGCAATTC-1	123.446	126.323	2.22436	100.173	251.908	94.2084	0
ccRCC1_ATCACTTAGCGAATGC-1	38.0885	738.675	10.2508	564.808	327.522	189.257	0
ccRCC1_ATCACTTAGGACAACC-1	128.201	57.5632	0	296.854	362.226	1068.05	667.221
ccRCC1_ATCACTTCATAGAAAC-1	86.988	101.087	27.1608	329.086	372.51	60.4206	54.5563
ccRCC1_ATCACTTGTACCTAAC-1	556.319	225.36	9.60543	604.766	0	143.579	114.049
ccRCC1_ATCACTTGTCCCGCAA-1	0	15.4537	29.2957	587.068	387.668	286.403	216.49
ccRCC1_ATCACTTGTCTGTAGT-1	486.636	190.049	2.3855	550.856	187.359	205.036	87.4871
ccRCC1_ATCACTTGTGATTCTG-1	56.0276	87.6923	0	20.7502	157.654	327.056	51.8856
ccRCC1_ATCACTTGTTACAGCT-1	341.38	576.413	0	759.284	153.306	0	101.359
ccRCC1_ATCACTTGTTGAGGAC-1	99.5107	0	76.1111	185.188	0	138.001	228.792
ccRCC1_ATCACTTTCATGAGAA-1	88.3691	47.935	42.3165	308.947	9.14542	0	257.993
ccRCC1_ATCACTTTCCGAGATT-1	68.0139	0	3.24627	346.441	232.797	137.937	0
ccRCC1_ATCACTTTCCGTGTCT-1	118.405	230.991	9.71081	348.905	161.429	0	356.563
ccRCC1_ATCAGGTCAGGACGAT-1	267.413	44.973	72.6643	609.54	571.272	454.251	8.04584
ccRCC1_ATCAGGTTCGCTTAAG-1	746.014	0	150.807	923.93	139.4	0	513.322
ccRCC1_ATCATTCTCAAGAATG-1	90.0101	25.9402	41.6144	49.3631	253.992	0	388.588
ccRCC1_ATCATTCTCCGTGGCA-1	6.63153	0.139357	0	701.283	530.77	159.457	236.507
ccRCC1_ATCCACCAGATTGTGA-1	97.19	162.746	18.6071	543.889	744.305	88.4238	247.879
ccRCC1_ATCCACCCATCCTTGC-1	470.272	17.7659	254.149	239.125	0	334.962	20.58
ccRCC1_ATCCACCCATTCAGGT-1	291.657	66.2835	239.243	576.075	279.924	381.758	56.3748
ccRCC1_ATCCACCTCATTTCGT-1	0	1.15164	54.1928	205.976	226.66	176.699	40.1398
ccRCC1_ATCCACCTCTCTCGAC-1	93.3082	0	9.12172	320.891	132.062	261.283	33.8174
ccRCC1_ATCCACCTCTTCGGAA-1	385.836	0	149.637	276.517	183.738	141.288	727.526
ccRCC1_ATCCATTCACGGAAGT-1	0	0	2.88127	243.444	345.904	159.711	48.8832
ccRCC1_ATCCATTCACTTCATT-1	134.507	27.3358	614.165	219.358	0	8.62202	515.219
ccRCC1_ATCCATTGTACTAACC-1	13.5678	6.30175	0	298.49	346.561	6.34131	0
ccRCC1_ATCCATTGTCAAAGTA-1	156.28	0	23.43	221.715	167.478	334.585	74.3084
ccRCC1_ATCCATTTCGCCAATA-1	290.992	7.14511	0	432.922	80.1252	273.982	289.414
ccRCC1_ATCCCTGAGCGACTTT-1	82.6178	15.4182	8.00981	242.156	0	44.8532	329.555
ccRCC1_ATCCCTGAGGACACTG-1	261.629	38.7902	0	636.971	402.665	0	55.2053
ccRCC1_ATCCCTGGTCATAGTC-1	169.643	0	64.5574	53.0144	218.895	219.781	162.732
ccRCC1_ATCCCTGGTCGTCGGT-1	77.5261	25.5403	9.39475	175.872	237.3	288.955	92.9854
ccRCC1_ATCCCTGGTTATCTGG-1	173.469	116.113	0	416.213	0	33.929	492.548
ccRCC1_ATCCCTGTCGGAGCAA-1	35.0335	95.6059	27.0787	535.677	189.935	262.514	0
ccRCC1_ATCCGTCCACTGAGGA-1	269.629	46.5951	43.9554	469.113	247.045	427.283	17.5769
ccRCC1_ATCCGTCCATCCAACA-1	0	72.6479	0	322.614	578.873	236.607	149.158
ccRCC1_ATCCGTCGTTAATCGC-1	592.851	84.4245	0	746.95	408.559	205.268	32.0386
ccRCC1_ATCCGTCTCTGTGCTC-1	305.407	57.7589	45.0977	276.148	35.8975	687.286	126.474
ccRCC1_ATCCTATCAACTCCCT-1	344.996	25.2739	1.37011	282.502	64.1534	54.0338	226.261
ccRCC1_ATCCTATCAAGGCAAC-1	251.431	121.909	0	850.44	436.782	0	0
ccRCC1_ATCCTATCAGCGGATA-1	45.6606	9.37013	12.863	128.362	305.845	161.389	0
ccRCC1_ATCCTATGTAGTAAGT-1	239.926	87.0283	10.0983	584.756	353.561	75.346	187.861
ccRCC1_ATCCTATGTGACCGTC-1	572.455	590.417	269.769	268.812	55.5099	553.9	0
ccRCC1_ATCCTATGTGAGATTA-1	244.988	72.5864	0	154.127	360.969	210.433	163.469
ccRCC1_ATCCTATTCAAGAGTA-1	76.8532	22.4242	92.8382	166.879	126.253	469.897	98.717
ccRCC1_ATCCTATTCACAAGAA-1	0	0	28.3313	420.83	307.966	215.552	0
ccRCC1_ATCCTATTCCGTGGCA-1	89.3706	34.8971	3.34073	420.968	48.2988	339.319	0
ccRCC1_ATCGATGAGACAGTCG-1	227.929	153.93	175.499	216.667	1034.41	629.129	223.984
ccRCC1_ATCGATGAGAGAGCAA-1	239.425	447.427	0	404.838	575.726	0	199.521
ccRCC1_ATCGATGGTGATGGCA-1	122.864	50.4007	11.4843	32.056	342.593	201.532	65.6625
ccRCC1_ATCGATGTCCACTGGG-1	229.821	0	102.416	483.097	511.019	395.954	346.9
ccRCC1_ATCGATGTCTGGACCG-1	31.8865	11.9393	7.83914	192.198	321.65	31.3577	127.712
ccRCC1_ATCGCCTAGGGCAGTT-1	0	0	4.38434	160.11	267.517	184.656	88.2106
ccRCC1_ATCGCCTAGGTAAGGA-1	328.657	0	43.5399	25.1186	163.741	43.8983	91.2425
ccRCC1_ATCGCCTGTATTTCGG-1	86.6167	31.0544	0	237.427	268.742	114.779	43.2837
ccRCC1_ATCGGATAGGAGTCTG-1	90.7025	65.9328	13.9872	132.62	170.534	4.06357	202.039
ccRCC1_ATCGGATTCGGTTGTA-1	117.398	49.0047	65.9188	625.29	571.73	518.375	140.835
ccRCC1_ATCGGCGCAAAGCTAA-1	392.953	0	3.87665	0	112.869	0	220.608
ccRCC1_ATCGGCGCAAGAGTAT-1	168.683	168.985	34.0033	113.549	181.587	16.6228	338.065
ccRCC1_ATCGGCGCAGGTGTTT-1	0	42.4091	39.9627	459.703	534.686	580.147	0
ccRCC1_ATCGGCGCATCGGAGA-1	74.5117	326.942	46.7303	52.3836	69.7692	58.606	108.038
ccRCC1_ATCGGCGTCATTACGG-1	259.301	75.1336	0	383.297	349.209	131.242	0
ccRCC1_ATCGGCGTCCATCTGC-1	0	0	24.3854	221.09	276.097	9.85311	140.436
ccRCC1_ATCGGCGTCCGTCCTA-1	672.184	23.6219	17.4328	428.559	152.842	243.245	115.211
ccRCC1_ATCGGCGTCTCACCCA-1	103.818	116.466	22.1149	121.466	300.444	189.925	16.1274
ccRCC1_ATCGTAGAGCCTCAGC-1	43.0545	213.903	28.1736	6.54037	196.431	48.557	136.458
ccRCC1_ATCGTAGCATCATCTT-1	204.842	0	36.1017	458.78	345.139	75.2832	43.9338
ccRCC1_ATCGTAGCATCGAAGG-1	524.337	133.281	46.6312	453.266	415.154	512.417	569.527
ccRCC1_ATCGTAGGTAGTGGCA-1	64.298	17.6528	0	293.714	170.782	179.382	166.656
ccRCC1_ATCGTAGGTCAGTCCG-1	364.507	173.822	99.7955	614.327	402.94	252.4	362.201
ccRCC1_ATCGTAGTCTACTGAG-1	0	0	49.3616	418.127	283.751	116.444	238.512
ccRCC1_ATCGTCCAGGTTCCGC-1	239.449	0	0	217.131	509.945	209.438	266.425
ccRCC1_ATCGTGAGTATGCTTG-1	53.3513	128.073	23.5116	158.084	176.688	308.856	31.7775
ccRCC1_ATCGTGATCCACCTCA-1	101.124	98.6766	18.6715	728.41	484.423	134.511	240.929
ccRCC1_ATCTCTAAGAAACCAT-1	0	0	76.1997	412.453	447.186	200.329	69.6693
ccRCC1_ATCTCTAAGATTGCGG-1	180.165	271.053	8.37039	153.601	0	159.136	265.249
ccRCC1_ATCTCTAAGTACAACA-1	372.183	24.298	20.8202	296.437	131.976	0	20.9777
ccRCC1_ATCTCTAAGTATTCCG-1	157.771	246.513	12.6245	181.506	208.916	181.832	355.55
ccRCC1_ATCTCTAAGTCCTGCG-1	0	185.919	38.3902	518.401	303.643	83.5275	0
ccRCC1_ATCTCTAAGTGGTTCT-1	92.7203	585.354	2.93166	0	85.0652	182.646	87.1134
ccRCC1_ATCTCTAGTTTGGGAG-1	53.0002	24.9555	5.61751	302.217	301.513	19.3637	168.655
ccRCC1_ATCTCTATCGGTCATA-1	72.9127	54.6591	290.289	162.843	74.556	277.461	316.286
ccRCC1_ATCTCTATCGTGAGAG-1	137.367	0	4.76151	104.504	274.824	90.945	42.6503
ccRCC1_ATCTTCAAGCGATTCT-1	174.806	5.52761	11.6005	382.946	269.846	48.6077	0
ccRCC1_ATCTTCAAGTCTTCCC-1	203.7	24.744	23.5946	254.21	205.728	18.395	56.5411
ccRCC1_ATCTTCACATTGTAGC-1	0	0	0	769.955	30.4032	769.346	40.4578
ccRCC1_ATCTTCAGTGTGTTTG-1	241.23	0	27.0892	118.616	296.389	0	67.9541
ccRCC1_ATGAAAGCAAAGAACT-1	150.424	199.162	65.8659	586.799	604.707	42.4159	169.939
ccRCC1_ATGAAAGCAGAACTTC-1	160.506	33.7914	0	334.333	366.337	349.715	0
ccRCC1_ATGAAAGCATTGAGGG-1	419.308	197.486	43.3611	158.618	924.964	447.692	5.63779
ccRCC1_ATGAAAGGTAGCGTCC-1	160.39	124.593	0	54.5048	134.623	148.696	29.9121
ccRCC1_ATGAAAGGTATTGCCA-1	78.2114	0	498.598	327.215	272.599	515.974	86.1306
ccRCC1_ATGAAAGGTGCAACGA-1	446.936	31.1198	29.2575	144.619	350.209	101.674	0
ccRCC1_ATGAAAGTCATGCCGG-1	404.87	38.9519	17.0364	235.638	50.4302	0	270.092
ccRCC1_ATGAAAGTCGTAGGGA-1	56.7864	7.65166	8.54551	186.549	434.74	140.495	140.212
ccRCC1_ATGAAAGTCTGATTCT-1	0	0	26.073	249.394	269.838	131.29	0
ccRCC1_ATGACCAAGAAATCCA-1	291.111	126.112	173.121	88.0397	118.728	405.437	338.046
ccRCC1_ATGACCAAGAACCCGA-1	466.427	342.004	36.0771	87.5035	0	166.929	186.896
ccRCC1_ATGACCAAGATGTAGT-1	103.966	0	22.5555	547.625	683.079	141.021	194.854
ccRCC1_ATGACCAGTATTGACC-1	393.342	187.178	9.25373	310.916	200.965	32.8027	0
ccRCC1_ATGACCAGTGGCAACA-1	167.486	231.391	12.7517	194.372	266.457	0	0
ccRCC1_ATGACCATCAGAGCGA-1	604.123	43.8152	334.348	151.419	0	251.303	5.40186
ccRCC1_ATGACCATCAGGAACG-1	116.274	14.1742	87.2411	492.219	455.66	123.286	182.585
ccRCC1_ATGAGGGAGTTGGGAC-1	193.409	10.3526	122.635	490.082	269.021	166.898	205.511
ccRCC1_ATGAGGGCACCCGTAG-1	0	0	84.7057	69.9665	626.328	51.7805	443.964
ccRCC1_ATGAGTCAGTGTTCAC-1	99.9597	0	7.19217	207.757	509.241	9.36978	30.8006
ccRCC1_ATGAGTCCATTAGGAA-1	22.682	150.471	25.2663	145.567	358.524	144.857	0
ccRCC1_ATGAGTCGTAGCACGA-1	210.169	150.193	0	0	90.6028	255.767	306.822
ccRCC1_ATGAGTCGTTCTAAGC-1	141.512	252.84	10.0845	106.904	189.362	84.9251	0
ccRCC1_ATGAGTCGTTGCATTG-1	203.79	7.68122	92.7273	0	39.6194	220.98	312.849
ccRCC1_ATGAGTCTCAAGGCTT-1	93.0147	0	101.445	124.706	151.83	152.772	378.437
ccRCC1_ATGAGTCTCCACTTCG-1	519.328	0	59.1949	142.504	35.6587	0	169.153
ccRCC1_ATGATCGCACACGGTC-1	0	143.062	0	180.619	271.514	143.651	0
ccRCC1_ATGATCGTCTGAACGT-1	4.27871	38.2181	0	270.587	151.672	542.261	69.8342
ccRCC1_ATGCATGAGACGGAAA-1	0	14.0545	0	0	404.45	327.483	79.5455
ccRCC1_ATGCATGGTACAATAG-1	427.724	86.0502	23.7578	83.2562	432.888	36.6275	142.18
ccRCC1_ATGCATGTCGTTCATT-1	62.2939	0	0	278.218	148.881	116.261	196.409
ccRCC1_ATGCCTCAGCACACCC-1	272.516	167.94	16.2202	450.323	62.6527	229.71	5.78868
ccRCC1_ATGCCTCAGGAAAGGT-1	313.604	101.089	0	81.1541	70.1941	178.74	145.263
ccRCC1_ATGCCTCCACGTTGGC-1	884.103	319.733	176.343	0	642.58	612.1	113.232
ccRCC1_ATGCCTCGTAACTTCG-1	75.5803	0	86.656	102.731	116.792	299.255	160.134
ccRCC1_ATGCCTCGTAGATTGA-1	42.2237	59.0223	0.837801	125.433	240.352	286.244	75.3239
ccRCC1_ATGCCTCGTATCGCGC-1	45.825	56.5	0	276.044	109.432	277.987	0
ccRCC1_ATGCCTCTCGAAGGAC-1	173.733	34.128	3.47711	120.667	544.309	345.743	104.289
ccRCC1_ATGCCTCTCGGCCCAA-1	0	45.6791	0	1037.35	1026.66	370.419	20.8472
ccRCC1_ATGCCTCTCTGCGTCT-1	540.857	175.973	77.3903	201.688	423.424	488.569	322.919
ccRCC1_ATGCGATCACCTAAAC-1	322.072	0	29.0959	304.728	261.387	115.219	3.10126
ccRCC1_ATGCGATCAGAACTCT-1	194.917	54.3124	101.952	682.84	377.991	468.979	302.44
ccRCC1_ATGCGATGTTCCGCTT-1	0	114.53	17.5892	104.252	349.697	153.515	0
ccRCC1_ATGGAGGAGATTCGAA-1	237.233	155.063	64.6592	212.325	110.186	214.867	50.7846
ccRCC1_ATGGAGGCAAAGTGTA-1	53.092	129.726	12.8508	131.133	152.218	32.1753	295.759
ccRCC1_ATGGAGGCACAAGCTT-1	244.238	0	21.4404	501.605	769.189	267.905	550.576
ccRCC1_ATGGAGGCATGAGATA-1	42.6271	40.254	0	123.556	258.592	0	371.184
ccRCC1_ATGGAGGGTCCCACGA-1	125.593	26.9033	0	119.461	265.981	79.3891	132.545
ccRCC1_ATGGAGGTCAAACGAA-1	38.2951	82.872	5.79286	294.214	295.878	180.865	0
ccRCC1_ATGGATCAGTACAGAT-1	602.238	11.8068	0	131.615	0	191.055	107.854
ccRCC1_ATGGATCAGTCATGAA-1	100.381	84.8692	65.4901	465.668	691.48	156.361	36.9272
ccRCC1_ATGGATCCACTATCCC-1	247.026	0	42.624	182.554	267.733	107.809	92.3434
ccRCC1_ATGGATCGTGAATGAT-1	96.4889	68.3122	0	164.703	88.1601	217.126	178.612
ccRCC1_ATGGATCGTGGTCTCG-1	43.9906	43.37	19.2098	254.956	139.075	88.9322	38.1395
ccRCC1_ATGGATCGTGTATTGC-1	175.78	97.7356	5.57701	105.296	100.15	103.602	36.2481
ccRCC1_ATGGGAGAGGTAAAGG-1	180.995	31.2309	15.5099	45.4135	160.813	203.725	0
ccRCC1_ATGGGAGAGTAGCTCT-1	266.011	92.0197	53.3395	244.867	406.737	276.988	113.55
ccRCC1_ATGGGAGCACAGTCCG-1	280.762	66.8099	24.1149	152.231	0	338.364	3.34479
ccRCC1_ATGGGAGGTCTCCTGT-1	0	51.3891	0	268.454	271.83	165.204	9.64091
ccRCC1_ATGGGAGGTGGAACAC-1	0	0	11.9438	195.924	261.207	148.487	102.567
ccRCC1_ATGGGAGTCCTGTAGA-1	128.237	20.251	0	81.6791	530.182	432.015	110.834
ccRCC1_ATGGGAGTCGACGATT-1	24.7483	67.2917	0	431.571	271.415	12.8929	52.0074
ccRCC1_ATGGGTTAGGCCACCT-1	94.5717	82.1394	2.31837	169.048	470.502	139.277	9.73869
ccRCC1_ATGGGTTGTGTTGCCG-1	238.534	20.1843	19.6728	712.389	626.919	701.711	138.09
ccRCC1_ATGGGTTTCGTCAACA-1	42.9178	0	38.5079	570.634	309.32	262.598	179.913
ccRCC1_ATGGTTGCAGCAGAAC-1	313.417	0	51.5464	0	97.5766	131.981	555.745
ccRCC1_ATGGTTGTCATCACAG-1	0	35.5126	0	694.822	14.2026	505.048	82.3715
ccRCC1_ATGGTTGTCGGAACTT-1	70.5169	47.4616	0	156.686	941.903	461.422	44.7637
ccRCC1_ATGTCCCAGAACAGGA-1	3.35059	492.087	29.6407	324.904	158.287	165.67	116.688
ccRCC1_ATGTCCCAGGTCTGGA-1	336.64	229.845	91.9846	257.542	618.981	384.793	332.67
ccRCC1_ATGTCCCAGTTCAACC-1	118.125	96.8269	41.8037	235.191	177.52	220.243	446.343
ccRCC1_ATGTCCCAGTTCTACG-1	0	16.7367	0	343.931	199.08	0	233.94
ccRCC1_ATGTCCCCAAGGCTTT-1	207.823	0	38.2851	808.768	0	595.686	168.935
ccRCC1_ATGTCCCCACTGCGTG-1	232.365	87.7631	0	370.405	255.013	296.941	201.474
ccRCC1_ATGTCCCCAGGGAGAG-1	113.156	0	17.2282	328.831	953.229	514.853	264.026
ccRCC1_ATGTCCCTCTCTCGAC-1	490.859	0	71.6465	432.758	0	36.0016	41.3734
ccRCC1_ATGTCCCTCTGGGCCA-1	76.7264	148.609	18.9503	145.89	67.2695	310.993	14.0322
ccRCC1_ATGTCTTAGATTGAGT-1	158.98	197.616	15.0315	187.421	245.226	83.7441	0
ccRCC1_ATGTCTTAGCCAGACA-1	394.047	70.9728	74.8681	167.303	0	0	531.388
ccRCC1_ATGTCTTAGCGTTCAT-1	243.884	92.7305	12.1941	203.614	471.981	376.213	292.643
ccRCC1_ATGTCTTCAGGAATAT-1	346.901	157.645	0	123.664	969.458	448.875	40.2969
ccRCC1_ATGTCTTGTCGCAACC-1	105.874	36.4292	8.86741	264.634	152.434	108.084	0
ccRCC1_ATGTCTTTCGTCCTCA-1	0	0	23.2732	179.07	471.343	126.675	165.26
ccRCC1_ATTACCTAGGACTATA-1	69.4872	131.958	140.5	399.986	537.058	781.284	33.9603
ccRCC1_ATTACCTCACTAGTAC-1	628.99	28.7944	49.7276	225.669	851.888	113.959	161.558
ccRCC1_ATTACCTGTGAGACGT-1	524.363	87.756	158.55	132.639	0	156.749	243.628
ccRCC1_ATTACCTGTGTTGATC-1	152.049	6.3691	37.9389	126.736	273.244	0	63.8213
ccRCC1_ATTACCTTCGAGATAA-1	1013.3	214.031	2.37784	895.501	232.916	139.9	9.09039
ccRCC1_ATTACCTTCGTTCCCA-1	550.165	0	42.9561	801.587	0	209.108	0
ccRCC1_ATTACTCAGATCGACG-1	474.769	0	48.2421	324.071	0	61.0668	199.278
ccRCC1_ATTACTCAGCGACAGT-1	214.356	15.5296	0	247.751	261.161	166.217	0
ccRCC1_ATTACTCAGTACAGCG-1	602.432	38.9847	82.7619	117.512	108.224	28.8413	298.559
ccRCC1_ATTACTCCACGGGCTT-1	54.265	12.6899	23.7786	517.168	330.539	85.3345	39.2275
ccRCC1_ATTACTCCATCCCGTT-1	115.855	122.118	28.0078	60.0817	0	250.382	144.837
ccRCC1_ATTACTCTCCATAGGT-1	0	0	0	196.663	40.1035	645.144	0
ccRCC1_ATTACTCTCGTTCTCG-1	0	189.982	0	202.631	266.629	70.2776	0
ccRCC1_ATTATCCAGATCCGAG-1	177.541	90.1971	0	279.135	61.1556	258.096	54.4879
ccRCC1_ATTATCCAGTTAGTGA-1	59.7403	29.8725	0	156.097	378.927	289.406	0
ccRCC1_ATTATCCCAACCTAAC-1	725.867	0	3.30983	604.074	0	0	473.663
ccRCC1_ATTATCCCACCTCAGG-1	0	10.9397	0	239.652	316.97	172.06	26.4634
ccRCC1_ATTATCCCATAGCACT-1	0	43.381	27.6419	434.822	176.377	151.858	0
ccRCC1_ATTATCCGTGAACCGA-1	99.8992	0	0	275.596	217.994	0	105.584
ccRCC1_ATTATCCGTTACCGTA-1	343.181	39.9789	8.79942	316.486	0	139.246	148.322
ccRCC1_ATTATCCTCAAGAATG-1	0	35.7751	0	482.077	461.142	328.156	0
ccRCC1_ATTATCCTCACATTGG-1	0	0	0	485.363	146.44	117.779	32.3624
ccRCC1_ATTATCCTCCTCAGAA-1	213.082	93.5785	0	439.95	0	120.85	246.029
ccRCC1_ATTATCCTCGGTAACT-1	273.316	120.315	0	497.683	436.01	113.82	69.5978
ccRCC1_ATTATCCTCGGTCGAC-1	0	46.9322	0	427.747	127.763	125.708	231.885
ccRCC1_ATTCACTCAAATTGGA-1	0	0	6.37602	0	325.055	73.1303	385.533
ccRCC1_ATTCACTCACATTCTT-1	380.853	16.2094	57.598	498.24	367.722	133.845	270.258
ccRCC1_ATTCACTTCGCAGAGA-1	148.688	54.532	5.43399	355.425	380.198	0	68.4718
ccRCC1_ATTCAGGAGGACAAGA-1	167.244	0	105.336	155.278	226.273	32.3979	219.027
ccRCC1_ATTCAGGCAAGAATGT-1	5.8114	105.61	22.6099	80.1005	200.843	165.162	83.9708
ccRCC1_ATTCAGGCAAGAGGCT-1	221.689	16.7247	0	57.1121	104.016	71.4925	542.113
ccRCC1_ATTCAGGGTATCGTGT-1	186.008	0	105.909	13.3687	188.136	192.381	24.4053
ccRCC1_ATTCAGGTCAAGAAAC-1	262.291	375.989	34.5093	240.523	0	0	347.677
ccRCC1_ATTCAGGTCACTGGGC-1	148.419	50.5636	82.9448	175.227	113.463	118.754	22.0399
ccRCC1_ATTCAGGTCAGACCTA-1	155.097	77.5332	1.20542	223.28	253.852	177.548	121.726
ccRCC1_ATTCATCAGAAACTGT-1	206.762	0	24.3017	502.056	0	0	83.2119
ccRCC1_ATTCATCAGCACTTTG-1	41.5579	122.31	13.1034	481.12	561.329	200.162	0
ccRCC1_ATTCATCCAGGTCAGA-1	0	1042.1	45.8575	434.496	461.45	239.319	110.482
ccRCC1_ATTCATCCAGTTAGAA-1	580.001	63.649	3.58737	195.729	800.103	97.5771	128.666
ccRCC1_ATTCATCCATAGATGA-1	387.496	115.347	0	319.394	142.825	381.547	157.114
ccRCC1_ATTCATCCATGGTGGA-1	131.592	59.6232	0	229.348	11.8602	215.307	22.5085
ccRCC1_ATTCATCGTACCGGAA-1	0	61.9874	36.1662	122.711	474.514	149.422	68.5466
ccRCC1_ATTCATCTCAAGGCTT-1	234.842	196.958	0	399.123	271.386	0	81.3847
ccRCC1_ATTCATCTCCTAGCTC-1	98.0178	2.86628	15.8352	307.639	468.942	0	136.671
ccRCC1_ATTCATCTCGGATTAC-1	283.67	8.39577	29.9696	159.238	128.21	18.5996	152.949
ccRCC1_ATTCCATAGATAACAC-1	111.375	102.006	40.8714	345.169	205.949	254.183	51.1409
ccRCC1_ATTCCATAGATGACAT-1	111.408	40.7383	7.52452	244.272	142.996	10.7485	118.854
ccRCC1_ATTCCATAGTAGGATT-1	234.15	230.069	19.0356	0	279.832	97.8883	421.729
ccRCC1_ATTCCATCAAAGAACT-1	0	59.7416	6.38361	347.296	209.109	276.564	10.7026
ccRCC1_ATTCCATCAACCAATC-1	45.0818	0	28.7935	675.309	195.217	175.459	93.0272
ccRCC1_ATTCCATCAGCTCGGT-1	236.986	258.417	0	589.556	383.657	21.2743	610.11
ccRCC1_ATTCCATCATAATCGC-1	374.799	43.3074	172.482	462.369	242.751	151.356	80.6869
ccRCC1_ATTCCATGTGCTGCAC-1	153.399	119.926	8.76285	92.4528	0	176.301	314.919
ccRCC1_ATTCCCGCAAGCGCAA-1	28.163	92.7743	0	278.963	424.496	13.6157	13.727
ccRCC1_ATTCCCGGTATGGTTC-1	108.989	111.559	0	1.02752	242.321	0	464.92
ccRCC1_ATTCCCGGTCCCTCAT-1	51.4749	0	18.1949	307.868	240.919	0	81.9328
ccRCC1_ATTCCCGGTCTACACA-1	214.101	40.3148	9.62081	99.5978	322.557	63.1774	0
ccRCC1_ATTCCCGGTGCGTTTA-1	226.473	161.175	22.9827	468.871	73.9045	229.592	71.0656
ccRCC1_ATTCCCGTCACCTTAT-1	657.046	0	84.9211	735.786	880.149	301.161	53.6398
ccRCC1_ATTCCCGTCGAGCTGC-1	0	0	30.9003	293.751	55.1969	332.219	394.36
ccRCC1_ATTCCCGTCGCCAACG-1	362.81	7.51249	177.366	101.212	263.52	190.924	334.78
ccRCC1_ATTCCTAAGAAGCTCG-1	119.302	109.442	0	201.87	302.671	107.748	367.384
ccRCC1_ATTCCTAAGGCCCGTT-1	37.2091	0	128.015	178.261	141.15	318.656	14.9819
ccRCC1_ATTCCTACAAAGCACG-1	49.7482	192.253	0	326.2	112.992	93.8677	226.471
ccRCC1_ATTCCTACACTGCACG-1	76.1198	65.3179	20.8232	236.273	580.219	24.2805	0
ccRCC1_ATTCCTACATAACAGA-1	86.1048	100.299	33.0806	0	314.893	137.475	61.4797
ccRCC1_ATTCCTAGTCGAACAG-1	75.1225	19.9409	0	0	138.887	201.974	263.659
ccRCC1_ATTCCTAGTGTAACGG-1	108.459	127.447	0.793083	280.41	139.213	464.967	72.4376
ccRCC1_ATTCCTATCGGACCAC-1	14.6117	0	7.04899	341.712	274.955	0	113.291
ccRCC1_ATTCGTTAGCGCCTAC-1	88.7273	278.918	3.02686	50.8707	332.36	86.4443	23.8255
ccRCC1_ATTCGTTCACTATCGA-1	63.3412	105.674	1.38468	105.189	243.469	160.707	173.393
ccRCC1_ATTCGTTCATACTGTG-1	0	97.4023	11.7889	216.645	157.902	129.584	637.529
ccRCC1_ATTCGTTGTTCATCTT-1	647.797	96.6722	69.8483	420.286	158.632	29.1169	26.7043
ccRCC1_ATTCGTTGTTTGTTCT-1	79.5783	370.167	9.72044	8.16189	308.179	0	241.361
ccRCC1_ATTCGTTTCAAGTAAG-1	425.199	57.4649	81.5772	236.091	211.119	92.2248	0
ccRCC1_ATTCTACAGCTCTGTA-1	91.725	0	67.4001	599.782	285.659	18.2561	288.229
ccRCC1_ATTCTACAGTAGGGTC-1	0	125.441	0	11.6184	310.191	306.704	0
ccRCC1_ATTCTACCAAGTCCAT-1	114.318	170.582	0	326.146	596.868	0	479.343
ccRCC1_ATTCTACCAGTGACCC-1	237.274	8.22414	11.9856	544.195	542.381	272.824	222.172
ccRCC1_ATTCTACGTGTGACCC-1	243.361	188.82	10.6422	65.5248	49.054	190.886	204.689
ccRCC1_ATTCTACGTTGCATAC-1	162.175	79.5948	6.54975	76.8515	219.141	0	153.3
ccRCC1_ATTCTACGTTGCCATA-1	125.895	51.8241	6.61286	197.77	251.776	67.9588	0
ccRCC1_ATTCTACTCAAGTGGG-1	83.4601	97.0504	2.26273	148.907	356.118	38.8148	42.5636
ccRCC1_ATTCTACTCGCGGTAC-1	636.509	223.142	65.1998	479.592	24.4649	453.33	197.008
ccRCC1_ATTCTACTCTATCACT-1	123.257	531.172	0	215.399	957.423	116.531	123.164
ccRCC1_ATTCTACTCTCATTAC-1	596.923	0	307.529	639.662	0	434.813	477.392
ccRCC1_ATTCTTGCAAATTAGG-1	298.261	0	39.4459	317.327	532.478	392.933	183.384
ccRCC1_ATTCTTGCAAGCAATA-1	306.714	0	0	331.334	808.076	107.149	75.0168
ccRCC1_ATTCTTGCATACAGCT-1	268.469	0	250.973	477.323	38.7202	468.839	0
ccRCC1_ATTCTTGGTGCATTAC-1	73.975	120.075	6.93864	122.213	125.615	226.637	0
ccRCC1_ATTGGGTAGAGTCAGC-1	98.2273	133.954	52.6315	104.376	106.483	392.066	214.782
ccRCC1_ATTGGGTAGGGATCGT-1	113.39	89.9435	7.8766	132.41	384.905	178.295	160.228
ccRCC1_ATTGGGTAGTTCGCAT-1	140.056	164.135	45.6476	247.707	181.959	192.285	122.298
ccRCC1_ATTGGGTCACATGGTT-1	151.588	0	44.9387	409.595	187.979	161.331	93.7079
ccRCC1_ATTGGGTCACCCTGAG-1	111.492	111.684	12.5915	296.608	242.429	100.856	115.265
ccRCC1_ATTGGGTCAGCGTACC-1	216.721	223.834	52.2737	42.2364	195.47	5.65932	70.3885
ccRCC1_ATTGGGTCAGTTACCA-1	79.0932	58.88	0	292.053	285.46	251.434	0
ccRCC1_ATTGGGTGTACAAGCG-1	198.983	0	17.3463	134.697	420.093	0	337.969
ccRCC1_ATTGGGTTCATTCGGA-1	786.866	56.1468	0	240.563	1007.32	231.467	263.286
ccRCC1_ATTGGGTTCCGATAAC-1	17.3556	43.1376	0	208.616	264.236	386.391	68.2193
ccRCC1_ATTGGGTTCTGACCCT-1	456.183	50.3048	146.568	357.153	413.357	902.971	495.668
ccRCC1_ATTGTTCAGACCAGAC-1	252.766	219.664	0	143.943	60.9349	0	88.1678
ccRCC1_ATTGTTCCAAGAAATC-1	148.118	67.0122	0	45.7891	300.12	189.707	85.9971
ccRCC1_ATTGTTCCACCGTACG-1	0	0	14.283	339.62	236.964	70.5285	0
ccRCC1_ATTGTTCTCCAAGGGA-1	420.138	40.1726	20.7652	281.788	451.264	66.1495	56.1579
ccRCC1_ATTGTTCTCGCGCCAA-1	315.941	10.7785	57.6494	344.651	289.731	206.327	107.319
ccRCC1_ATTTACCAGATGTTCC-1	0	0	0	432.619	495.322	39.4842	0
ccRCC1_ATTTACCAGCTCATAC-1	121.63	54.0353	0	552.008	357.587	58.0669	0
ccRCC1_ATTTACCAGGGCTAAC-1	0	0	10.7183	109.513	222.444	277.297	73.524
ccRCC1_ATTTACCAGTAAAGCT-1	283.743	124.777	21.6825	234.976	971.598	390.971	301.161
ccRCC1_ATTTACCCAAAGAACT-1	62.1105	30.2243	40.4447	728.962	516.61	316.859	224.797
ccRCC1_ATTTACCCACACGGTC-1	0	12.7668	46.0567	437.503	445.21	33.01	0
ccRCC1_ATTTACCCATCTAACG-1	590.296	24.9521	65.0652	650.016	609.769	0	236.46
ccRCC1_ATTTACCTCAGTCACA-1	276.292	0	33.0394	274.411	72.9552	156.748	357.9
ccRCC1_ATTTACCTCCGAGCTG-1	131.294	77.1786	0	88.0122	455.913	410.121	95.7935
ccRCC1_ATTTCACCAGATTCGT-1	0	270.577	0	674.279	969.675	0	457.15
ccRCC1_ATTTCACGTATGTCTG-1	232.16	116.188	0	224.757	428.307	416.941	6.80547
ccRCC1_ATTTCACTCAGCATTG-1	0	23.7561	0	583.144	542.153	0	0
ccRCC1_ATTTCACTCCAACTGA-1	472.266	287.199	83.0376	413.389	215.736	87.786	350.309
ccRCC1_ATTTCTGAGTCTGGTT-1	0	0	35.7025	279.579	327.83	47.0657	144.103
ccRCC1_ATTTCTGCACGTCGGT-1	372.629	0	12.302	67.1834	413.008	112.92	187.1
ccRCC1_ATTTCTGGTACGATCT-1	306.264	430.563	59.1426	459.153	375.099	56.2501	294.486
ccRCC1_ATTTCTGGTATGGTTC-1	0	252.587	0	386.674	0	229.621	208.186
ccRCC1_ATTTCTGTCACCACAA-1	154.985	306.359	0	413.302	334.969	82.0088	0
ccRCC1_ATTTCTGTCATTGTGG-1	50.7239	0	2.97154	440.372	216.278	106.444	0
ccRCC1_ATTTCTGTCTCACTCG-1	26.5702	0	21.5386	536.943	152.052	34.3108	154.239
ccRCC1_CAAAGAACACCCAATA-1	419.984	113.366	0	0	361.519	230.185	390.334
ccRCC1_CAAAGAACAGAGCGTA-1	128.4	75.3531	15.5057	417.184	0	85.1933	433.653
ccRCC1_CAACAACAGCTAGCCC-1	0	70.8572	20.7614	613.232	598.198	55.3853	0
ccRCC1_CAACAACCACAGAGCA-1	90.0801	196.51	23.2417	0	0	397.103	208.297
ccRCC1_CAACAACCACCAAATC-1	113.878	0	12.4068	100.892	250.415	443.182	0
ccRCC1_CAACAACGTATCGTAC-1	258.073	58.2494	0	244.151	181.946	54.1238	88.2992
ccRCC1_CAACAACGTATGGAGC-1	118.175	180.815	25.4105	299.335	222.931	5.50371	135.089
ccRCC1_CAACAACGTCCAGGTC-1	309.052	9.65224	132.145	649.105	210.574	12.2843	175.917
ccRCC1_CAACAACGTCTTACTT-1	672.635	60.8114	33.8296	668.779	0	0	126.296
ccRCC1_CAACAACGTTGGCCTG-1	676.927	156.715	73.8269	341.997	417.138	211.27	337.192
ccRCC1_CAACAGTAGCTAAACA-1	0	46.3092	0	319.688	243.677	243.811	0
ccRCC1_CAACAGTAGGCTTAAA-1	69.1784	1.25952	1.01425	221.639	264.212	0	221.697
ccRCC1_CAACAGTAGGTAAACT-1	118.195	154.605	40.299	241.18	0	254.622	226.115
ccRCC1_CAACAGTCAAAGTGTA-1	0	0	106.506	443.568	429.699	4.64873	183.643
ccRCC1_CAACAGTGTAAGGCCA-1	16.9276	62.0088	0.865293	69.8298	397.048	87.5071	899.983
ccRCC1_CAACAGTTCGAAGGAC-1	433.09	12.2772	192.27	646.901	773.248	286.754	7.85662
ccRCC1_CAACCAACACAAGCAG-1	14.2933	64.0379	6.20737	72.8038	336.658	258.274	165.7
ccRCC1_CAACCAAGTGTCGCTG-1	497.457	27.9103	276.546	486.838	0	0	516.925
ccRCC1_CAACCTCAGAAGCTGC-1	65.2878	47.8026	16.3138	27.6855	159.849	128.471	256.877
ccRCC1_CAACCTCAGAGAATCT-1	43.5357	182.955	0	719.5	201.528	359.817	217.56
ccRCC1_CAACCTCAGCGATGGT-1	104.771	99.5977	0	1.61501	355.142	249.438	0
ccRCC1_CAACCTCCAAGACGAC-1	424.392	0	0	67.9551	696.703	640.095	107.394
ccRCC1_CAACCTCCAGGCTATT-1	652.376	0	64.7903	793.29	543.727	20.0558	223.777
ccRCC1_CAACCTCCATGCTGCG-1	92.6726	69.36	30.4553	199.528	328.355	57.4254	0
ccRCC1_CAACCTCTCTCAAAGC-1	64.1288	13.9615	0	247.637	191.517	242.883	44.2976
ccRCC1_CAACGATAGATCACCT-1	167.004	421.789	64.01	194.744	733.562	0	0
ccRCC1_CAACGATAGCACCCAC-1	18.1947	65.4	0	370.486	210.606	402.52	31.2528
ccRCC1_CAACGATCAATAGAGT-1	791.248	103.122	58.7826	338.88	222.998	538.535	54.4048
ccRCC1_CAACGATGTAGACAGC-1	191.091	2.01779	21.6302	31.4882	228.598	61.4884	275.776
ccRCC1_CAACGATGTGTGCCTG-1	0	108.762	6.32652	151.279	621.117	178.409	33.099
ccRCC1_CAACGATTCCACGGGT-1	240.453	108.802	0	38.7845	190.003	186.471	71.8267
ccRCC1_CAACGATTCCGGTAGC-1	74.998	19.4706	3.76078	448.088	288.993	163.846	0
ccRCC1_CAACGATTCCGTAGTA-1	370.416	120.874	0	295.307	0	0	0
ccRCC1_CAACGATTCTAGACCA-1	269.457	17.2306	0	367.777	183.922	25.9245	0
ccRCC1_CAACGGCAGAGCTGCA-1	92.179	105.366	11.4005	97.4496	365.603	385.598	24.2623
ccRCC1_CAACGGCAGGCCACCT-1	73.4303	62.4978	6.32965	0	79.8547	40.2443	838.798
ccRCC1_CAACGGCCACTGAGTT-1	131.366	0	56.991	263.072	327.915	44.5355	97.3387
ccRCC1_CAACGGCCAGTATTCG-1	154.03	399.963	0	237.392	496.266	35.3085	15.8726
ccRCC1_CAACGGCGTGCAATGG-1	81.5772	0	0	160.097	237.187	202.946	85.5
ccRCC1_CAACGGCTCCGCAACG-1	585.377	240.028	691.042	324.908	388.575	149.1	15.0146
ccRCC1_CAACGGCTCCTGTTAT-1	278.206	138.792	0	509.571	145.716	163.068	55.3944
ccRCC1_CAAGACTCAAGACCGA-1	30.9684	326.661	0	157.227	292.348	0	189.633
ccRCC1_CAAGACTCAGAACGCA-1	489.491	0	52.4619	675.116	361.545	133.569	424.901
ccRCC1_CAAGACTGTGGCCTCA-1	71.3909	86.3584	0	438.238	283.799	429.58	136.75
ccRCC1_CAAGACTGTTGAGAGC-1	0	86.3629	16.4743	297.702	462.061	61.3186	71.1021
ccRCC1_CAAGAGGAGGGTAGCT-1	325.038	0	171.306	0	84.3082	62.5711	409.92
ccRCC1_CAAGAGGTCGCCGAAC-1	0	0	115.332	0	196.054	405.283	309.134
ccRCC1_CAAGCTAAGCTCTATG-1	260	0	12.9688	188.633	167.185	18.5213	311.329
ccRCC1_CAAGCTACACTGGCCA-1	458.474	224.836	0	675.029	0	88.5263	745.728
ccRCC1_CAAGCTACAGCACGAA-1	362.606	183.79	12.5375	175.064	403.237	216.053	258.192
ccRCC1_CAAGCTAGTTTGGAGG-1	495.546	123.761	15.0268	63.1378	290.199	84.8763	181.738
ccRCC1_CAAGCTATCTGTGCAA-1	0	87.5895	0	222.645	272.52	97.9986	215.006
ccRCC1_CAAGGGACAAAGGGTC-1	0	28.9607	18.3654	499.872	439.993	251.017	68.3925
ccRCC1_CAAGGGAGTATGAAAC-1	0	0	34.3498	193.056	271.013	204.326	87.4289
ccRCC1_CAAGGGAGTCTGCGCA-1	0	0	40.9835	242.401	265.744	77.1658	135.437
ccRCC1_CAAGGGAGTGCGAACA-1	300.698	233.846	0	6.58205	70.4301	39.5739	262.39
ccRCC1_CAAGGGATCGACACTA-1	195.88	0	55.8001	230.705	114.782	618.994	250.908
ccRCC1_CAATACGAGTCGCTAT-1	149.742	100.582	0	168.837	413.847	50.2738	0
ccRCC1_CAATACGGTGCTGTCG-1	76.8158	62.6349	49.9659	180.062	91.9831	329.51	0
ccRCC1_CAATACGTCATGTCTT-1	259.067	146.306	4.79739	74.8344	627.321	404.411	231.787
ccRCC1_CAATCGACATCCTTGC-1	184.968	337.093	0	269.574	239.958	0	0
ccRCC1_CAATCGAGTAGGCTCC-1	163.31	82.1326	0	313.849	347.618	0	511.738
ccRCC1_CAATCGATCCTCTGCA-1	248.275	51.3984	433.328	864.356	401.209	137.866	216.355
ccRCC1_CAATGACAGGTCCTGC-1	0	0	16.1388	179.641	314.939	188.406	102.897
ccRCC1_CAATGACCAGACCGCT-1	93.8406	83.0871	0	91.6715	321.004	118.528	26.4019
ccRCC1_CAATGACTCAACGCTA-1	0	0	685.703	446.488	0	613.957	0
ccRCC1_CAATTTCAGGATACAT-1	0	368.927	13.8451	122.109	71.86	0	342.246
ccRCC1_CAATTTCAGTATGCAA-1	40.8672	1.65002	192.786	1173.77	719.971	645.559	0
ccRCC1_CAATTTCCACATTACG-1	328.075	160.97	3.35034	458.373	236.361	139.343	63.0633
ccRCC1_CAATTTCCAGCTCGGT-1	340.742	240.269	645.154	367.017	96.0233	248.564	18.9393
ccRCC1_CAATTTCGTCGATTAC-1	80.7501	137.592	154.459	171.233	801.519	1020.48	438.994
ccRCC1_CAATTTCTCACACGAT-1	69.6299	7.1533	0	517.748	122.388	25.0556	45.9202
ccRCC1_CAATTTCTCCTAGCGG-1	0	0	90.6597	897.087	686.96	346.425	366.376
ccRCC1_CACAACAAGCATCAGG-1	254.53	66.4383	0	407.513	1018.95	722.905	180.53
ccRCC1_CACAACACAATCGCGC-1	615.51	82.5615	111.035	917.407	178.193	272.958	209.283
ccRCC1_CACAACAGTGCGGATA-1	361	55.2493	0	255.366	191.123	401.222	374.105
ccRCC1_CACACAACAAGGGTCA-1	0	59.5871	16.7851	331.338	720.73	492.488	81.6635
ccRCC1_CACACAAGTGAATGAT-1	118.532	235.995	0	92.7287	242.59	82.4765	41.197
ccRCC1_CACACAAGTGTGTCGC-1	0	630.258	8.13383	398.55	107.759	0	647.252
ccRCC1_CACACAATCCGGCAAC-1	121.675	41.1992	0	293.935	325.11	61.6599	112.929
ccRCC1_CACACAATCTAGGCCG-1	11.0372	0	0	464.547	129.753	0	243.158
ccRCC1_CACAGATAGCATGAAT-1	106.53	0	74.1792	306.754	766.249	458.494	183.13
ccRCC1_CACAGATAGTCATCCA-1	0	18.1481	18.8751	115.322	141.135	370.88	36.7257
ccRCC1_CACAGATCACCATTCC-1	93.3048	36.5672	0	234.863	337.015	9.75974	0
ccRCC1_CACAGATCAGACCAAG-1	712.411	277.028	70.0963	0	511.884	41.6919	496.213
ccRCC1_CACAGATCAGACCCGT-1	211.009	315.999	0	314.446	304.505	0	661.691
ccRCC1_CACAGATCATCGGAAG-1	168.662	571.478	8.01847	11.6748	233.755	28.0383	238.594
ccRCC1_CACAGATGTATGAAAC-1	532.627	245.128	66.2967	886.472	186.042	456.016	353.338
ccRCC1_CACAGATGTGGGCTTC-1	168.762	19.7421	17.4335	54.6332	302.497	42.705	66.5376
ccRCC1_CACAGATTCCTGTTGC-1	163.456	8.76935	51.0664	247.722	274.537	15.0565	26.6643
ccRCC1_CACAGGCCAAGGCAAC-1	0	0	0	698.009	162.088	893.197	43.9956
ccRCC1_CACAGGCGTACTAACC-1	162.483	133.822	0	328.291	717.218	40.9312	168.525
ccRCC1_CACAGGCTCCCAAGCG-1	324.911	232.485	13.4057	258.148	735.373	730.917	129.007
ccRCC1_CACAGGCTCTAACGCA-1	104.23	112.591	0	398.94	261.53	164.498	9.48963
ccRCC1_CACAGGCTCTATACTC-1	648.575	0	83.9967	418.616	0	62.5532	14.4615
ccRCC1_CACATGACATATGCGT-1	96.8337	167.606	11.1367	85.4325	647.354	95.94	212.327
ccRCC1_CACATGAGTTAAGGAT-1	53.9161	598.546	889.693	0	0	0	80.1978
ccRCC1_CACATGAGTTCCGCTT-1	130.74	146.834	0	152.584	580.293	189.95	0
ccRCC1_CACATGATCCCAACTC-1	856.134	157.213	134.23	998.084	362.2	9.80601	124.603
ccRCC1_CACATGATCCCGAGGT-1	196.658	146.752	51.5609	167.874	195.725	205.157	488.464
ccRCC1_CACATGATCGGTGAAG-1	298.626	34.2116	11.2019	135.719	0	107.438	27.0562
ccRCC1_CACCAAACAAGTGGTG-1	169.098	73.2052	0	0	7.65856	431.977	118.963
ccRCC1_CACCAAAGTATGCGGA-1	150.295	0	0.371957	174.156	365.505	62.2037	0
ccRCC1_CACCAAAGTGTTACAC-1	553.663	0	352.618	945.868	0	333.752	0
ccRCC1_CACCAAATCGCGAAGA-1	441.193	160.393	29.3079	137.172	64.619	470.86	328.754
ccRCC1_CACCGTTAGCCAAGGT-1	223.778	81.3671	0	211.433	414.374	70.9687	0
ccRCC1_CACCGTTAGTGGTGAC-1	249.403	83.7632	38.619	0	792.758	224.803	203.397
ccRCC1_CACCGTTCAGCATCTA-1	268.294	74.5643	38.3465	746.652	250.14	301.393	0
ccRCC1_CACCGTTGTAACGGTG-1	161.798	16.7547	17.1198	202.774	242.841	94.8245	9.56123
ccRCC1_CACCGTTGTAATCAAG-1	213.477	43.1123	0	590.137	640.199	320.51	0
ccRCC1_CACCGTTGTGTCTAAC-1	0	25.0253	2.83762	139.22	270.944	341.942	2.08242
ccRCC1_CACCGTTTCGATAACC-1	16.058	169.807	17.5885	272.824	271.802	0	334.62
ccRCC1_CACGAATAGGCTATCT-1	26.8469	435.103	7.48309	81.3039	562.221	0	140.089
ccRCC1_CACGAATAGGTACTGG-1	118.94	158.748	0	294.746	208.541	145.603	109.464
ccRCC1_CACGAATAGGTAGGCT-1	57.2303	18.637	3.33234	225.605	201.135	132.165	16.2372
ccRCC1_CACGAATCAACCGTGC-1	97.2121	95.2268	0	402.664	441.325	287.869	0
ccRCC1_CACGAATGTAGCACAG-1	47.1994	122.617	0	201.905	287.666	171.117	17.022
ccRCC1_CACGAATTCCACCCTA-1	109.987	15.0396	0	237.373	295.79	0	76.0592
ccRCC1_CACGAATTCGCTACAA-1	24.1485	135.005	0	105.156	523.056	150.987	76.8005
ccRCC1_CACGAATTCGGAGTAG-1	368.82	0	0	0	94.5409	81.0052	154.511
ccRCC1_CACGAATTCTCAACCC-1	0	347.963	13.0589	179.534	209.13	41.7884	29.3678
ccRCC1_CACGGGTCACCAGGTC-1	121.247	44.9732	0	236.622	183.433	255.206	0
ccRCC1_CACGGGTTCCACGGAC-1	431.948	27.6194	7.4666	277.378	134.643	0	138
ccRCC1_CACGGGTTCTTCGACC-1	164.635	59.4175	0.653669	178.922	180.729	195.302	98.0974
ccRCC1_CACGGGTTCTTGGAAC-1	360.951	24.709	0	0	132.884	103.642	46.0498
ccRCC1_CACGTGGCAACTGAAA-1	254.253	67.9305	33.3133	239.157	190.152	65.9166	88.5869
ccRCC1_CACGTGGCAAGACCTT-1	450.169	0	64.0008	238.753	164.069	279.703	263.117
ccRCC1_CACGTGGCACAGCCTG-1	81.1196	46.04	0	427.841	401.269	138.658	186.991
ccRCC1_CACGTGGCAGAAATTG-1	258.558	29.0636	577.506	25.1546	0	334.715	35.3714
ccRCC1_CACGTGGCAGCTGAGA-1	416.27	169.801	154.241	119.16	0	320.135	512.559
ccRCC1_CACGTGGCATTGAAGA-1	36.4538	0	71.0835	411.818	145.02	254.234	55.7388
ccRCC1_CACGTGGGTCGAATGG-1	56.7425	234.234	4.3072	216.871	229.343	64.035	150.602
ccRCC1_CACGTGGGTCTCTCAC-1	377.186	137.903	34.6564	83.4751	0	0	158.465
ccRCC1_CACGTGGGTGTTATCG-1	0	119.544	29.8314	351.259	289.241	270.317	124.972
ccRCC1_CACGTTCAGGGACAGG-1	834.468	79.334	60.6655	765.425	0	77.9724	289.571
ccRCC1_CACGTTCCATGCCGCA-1	288.909	24.1814	0	452.123	71.5658	0	0
ccRCC1_CACTAAGAGACATACA-1	135.544	46.3257	0	199.423	148.437	47.8235	110.177
ccRCC1_CACTAAGAGATAACAC-1	0	12.9636	0	360.591	334.517	92.7928	25.7462
ccRCC1_CACTAAGCAACAACAA-1	650.96	151.071	97.0237	408.947	255.956	413.252	146.073
ccRCC1_CACTAAGCAGCATTGT-1	0	261.052	0	242.771	614.206	115.106	35.0202
ccRCC1_CACTGAAAGTGACACG-1	133.24	108.782	0	26.953	237.108	192.527	0
ccRCC1_CACTGAAAGTTCTACG-1	100.052	40.7276	0	419.356	330.631	73.9731	41.1581
ccRCC1_CACTGAAGTCATCCGG-1	80.3227	210.999	30.1585	802.109	592.49	230.647	198.967
ccRCC1_CACTGAAGTCCAAATC-1	103.162	162.991	50.7133	501.085	20.9131	214.349	83.994
ccRCC1_CACTGAATCTTCCGTG-1	104.805	0	19.5018	380.807	241.582	141.336	129.403
ccRCC1_CACTGGGAGTGATTCC-1	1.0869	119.595	0	85.1206	177.632	0	407.093
ccRCC1_CACTGGGCACACCTGG-1	150.881	151.761	29.9834	271.003	161.292	141.92	223.372
ccRCC1_CACTGGGCACCATAAC-1	19.1407	0	122.149	243.158	220.727	136.769	21.6865
ccRCC1_CACTGGGCAGACTGCC-1	0	106.322	0	621.317	296.314	327.964	129.668
ccRCC1_CACTGGGGTAAGATAC-1	0	65.3577	15.8573	83.6991	561.989	301.71	113.754
ccRCC1_CACTGGGGTACCTTCC-1	288.085	0	1.90411	362.502	0	129.307	105.103
ccRCC1_CACTGGGTCCTCACGT-1	0	0	45.3758	224.366	542.82	254.579	0
ccRCC1_CACTGTCCAGCGTATT-1	94.0094	109.518	51.9938	388.569	569.603	327.636	346.782
ccRCC1_CACTGTCGTGGAACCA-1	120.778	42.5165	24.2125	182.703	0	109.549	197.31
ccRCC1_CACTGTCGTTCCGCTT-1	605.239	68.187	11.3242	75.7483	52.2358	234.302	496.246
ccRCC1_CACTGTCTCCTTGAAG-1	174.278	0	74.5994	186.114	1000.03	111.886	236.065
ccRCC1_CACTTCGAGATCCCGC-1	125.775	37.8999	37.8376	160.991	66.2896	185.819	34.6106
ccRCC1_CACTTCGAGTCTCGTA-1	255.068	158.819	0	34.7249	332.706	1.37141	0
ccRCC1_CACTTCGCAATAACGA-1	90.8485	0	0	176.924	370.593	442.821	172.248
ccRCC1_CACTTCGGTATACAGA-1	94.0649	24.3434	27.5274	96.1073	285.344	122.701	16.8441
ccRCC1_CACTTCGGTCGTATGT-1	57.5926	0	198.48	956.873	650.541	488.374	87.8106
ccRCC1_CACTTCGGTCTCGCGA-1	74.8289	16.1582	83.7033	335.775	600.324	163.666	0
ccRCC1_CACTTCGGTTCTCAGA-1	598.12	10.9341	44.4559	319.821	120.127	301.687	0
ccRCC1_CAGAGCCGTGGATTTC-1	43.3901	40.366	38.0832	173.38	514.255	338.454	0
ccRCC1_CAGAGCCTCATGAGGG-1	0	0	20.0249	5.76416	509.369	147.019	170.307
ccRCC1_CAGAGCCTCTACTCAT-1	44.9312	129.756	0	24.8045	183.934	448.35	218.083
ccRCC1_CAGATACCAGACCTGC-1	308.175	349.012	42.1667	115.081	127.238	0	272.771
ccRCC1_CAGATACGTGACGTCC-1	64.6608	65.455	18.7023	215.576	291.284	57.931	123.928
ccRCC1_CAGATACGTGTGCTTA-1	0	8.76012	11.3196	375.449	695.623	157.235	28.0098
ccRCC1_CAGATCAAGTTACTCG-1	450.064	11.5042	14.1666	145.602	0	246.863	187.741
ccRCC1_CAGATCAGTATTGACC-1	23.7143	359.03	8.25943	94.7928	206.697	135.928	16.2619
ccRCC1_CAGATCAGTTTAGTCG-1	623.045	39.5167	73.8498	168.613	0	4.94738	68.5648
ccRCC1_CAGATCATCCCTGGTT-1	265.109	85.2533	0	1323.79	602.272	416.474	0
ccRCC1_CAGATTGAGACTCGAG-1	664.861	110.563	132.896	103.132	218.581	405.229	192.252
ccRCC1_CAGATTGAGATGGCGT-1	115.949	17.8568	22.7819	181.903	553.72	64.302	67.6526
ccRCC1_CAGATTGAGCCTAACT-1	248.809	53.8958	71.4222	47.8102	547.423	113.94	22.9093
ccRCC1_CAGATTGCACGGTGTC-1	71.8698	290.043	0	71.8026	132.877	100.862	89.7168
ccRCC1_CAGATTGCAGTAGTTC-1	0	17.5665	0	441.356	574.361	57.7589	62.9774
ccRCC1_CAGATTGTCTAAGCGT-1	0	89.5458	0	183.792	262.844	33.1515	307.93
ccRCC1_CAGATTGTCTGAATGC-1	437.853	0	141.999	832.452	420.379	171.111	52.6333
ccRCC1_CAGCAATAGAGCAACC-1	445.794	113.76	0	32.1381	58.4813	119.861	419.383
ccRCC1_CAGCAATGTGAATAAC-1	196.387	79.6145	0	54.841	160.929	29.5756	360.781
ccRCC1_CAGCAATGTTTGACAC-1	136.13	6.36752	10.4951	292.438	427.233	0	0
ccRCC1_CAGCAATTCCCAGGCA-1	0	150.412	46.8575	450.231	694.56	926.04	0
ccRCC1_CAGCAATTCGCTTAAG-1	66.743	0	78.5694	454.19	225.936	260.816	297.546
ccRCC1_CAGCACGAGGGCCAAT-1	0	12.1148	27.725	48.6413	249.732	130.494	405.836
ccRCC1_CAGCACGAGTCACTGT-1	499.425	152.508	3.41417	247.77	79.214	35.3337	0
ccRCC1_CAGCACGGTAGGTACG-1	156.821	59.4839	0	135.224	30.9571	375.804	202.029
ccRCC1_CAGCACGGTGACGCCT-1	0	43.5977	0	309.831	585.496	250.874	0
ccRCC1_CAGCAGCAGAAATCCA-1	287.551	13.2858	15.3063	176.962	239.956	0	107.165
ccRCC1_CAGCAGCAGCTACTGT-1	63.9795	0	51.9796	1494.03	381.965	436.82	190.567
ccRCC1_CAGCAGCCAGAGCCCT-1	133.584	331.531	45.513	0	0	265.306	118.393
ccRCC1_CAGCAGCCAGCTAACT-1	231.503	151.387	45.8377	461.698	28.3576	0	48.2376
ccRCC1_CAGCAGCCAGTGTGGA-1	332.4	116.584	93.2535	36.838	579.212	604.172	149.953
ccRCC1_CAGCAGCGTTGCATCA-1	0	79.7637	21.3024	1164.03	737.515	176.198	46.377
ccRCC1_CAGCAGCTCAGACTGT-1	259.282	55.5784	60.5525	561.643	400.427	564.879	218.149
ccRCC1_CAGCAGCTCCCAGCGA-1	0	213.865	0	436.145	505.836	118.395	228.996
ccRCC1_CAGCAGCTCCGAGATT-1	78.0156	174.416	73.2262	485.973	658.027	529.434	596.512
ccRCC1_CAGCCAGCACCCGTAG-1	247.471	0	353.818	177.54	61.4696	283.588	12.4974
ccRCC1_CAGCCAGCACTTTAGG-1	0	130.636	11.4973	65.667	249.169	0	474.493
ccRCC1_CAGCCAGCAGTATACC-1	42.9891	22.0086	3.73572	242.702	150.963	268.5	0
ccRCC1_CAGCCAGCATACATCG-1	115.189	220.362	0	767.912	316.453	409.827	0
ccRCC1_CAGCCAGGTAGCTGTT-1	177.387	174.489	9.21969	318.684	114.315	158.778	17.5367
ccRCC1_CAGCCAGGTCTGTGGC-1	48.8075	0	42.4073	35.2965	190.371	222.989	122.734
ccRCC1_CAGCCAGGTGTATTCG-1	97.8626	0	161.57	281.658	174.147	280.787	134.052
ccRCC1_CAGCCAGTCATAGAGA-1	408.885	184.027	197.856	0	116.014	199.93	245.613
ccRCC1_CAGCCAGTCCATCACC-1	530.981	66.8287	14.9151	803.467	377.885	0	97.3112
ccRCC1_CAGCCAGTCCGTATGA-1	101.527	21.2083	29.5735	331.259	154.376	0	291.793
ccRCC1_CAGCGTGGTGCTCTTC-1	341.789	82.8191	41.035	17.855	210.03	8.46703	130.523
ccRCC1_CAGGCCACATAGGTTC-1	654.126	71.1431	43.9064	448.158	377.272	125.233	35.3254
ccRCC1_CAGGCCAGTGCCCAGT-1	61.0428	71.8792	8.56427	22.6979	182.299	226.357	258.831
ccRCC1_CAGGCCATCCGCAAAT-1	0	80.807	6.23032	1063.84	999.436	393.403	0
ccRCC1_CAGGCCATCCTGGGAC-1	0	199.417	0	163.279	170.121	255.784	0
ccRCC1_CAGGCCATCGACATCA-1	192.167	260.556	6.56875	132.244	142.292	222.489	0
ccRCC1_CAGGCCATCTCCAAGA-1	70.2577	0	18.9653	191.8	833.557	271.656	196.872
ccRCC1_CAGGGCTAGGCTTCCG-1	100.29	38.381	1.16947	362.618	192.145	660.642	9.94689
ccRCC1_CAGGGCTAGTAGCTCT-1	0	16.7591	63.5708	453.503	697.909	629.061	104.655
ccRCC1_CAGGGCTAGTGCCCGT-1	199.331	147.822	92.5652	222.422	1025.89	267.211	113.346
ccRCC1_CAGGGCTAGTTGCGAG-1	39.4434	1.42104	31.8727	121.283	273.973	179.736	147.19
ccRCC1_CAGGGCTCACTAGTAC-1	0	154.571	717.523	244.848	10.3577	0	130.335
ccRCC1_CAGGGCTCAGAGGCAT-1	117.067	0	512.741	96.4225	200.64	376.555	208.299
ccRCC1_CAGGGCTCATCCTCAC-1	180.927	0	0	387.631	170.171	123.9	0
ccRCC1_CAGGGCTGTGTTCGAT-1	167.076	34.598	0	407.558	37.7974	66.0672	152.444
ccRCC1_CAGGGCTTCGCACGGT-1	219.99	315.884	11.4227	188.246	417.698	182.239	0
ccRCC1_CAGGTATAGGTCGCCT-1	194.844	25.3268	0	471.612	581.613	211.247	357.995
ccRCC1_CAGGTATAGTAACGTA-1	515.782	260.71	18.1763	413.209	0	467.992	19.7886
ccRCC1_CAGGTATCAAGGCGTA-1	400.311	52.2046	0	132.687	703.436	178.331	119.85
ccRCC1_CAGGTATGTCATCGCG-1	0	0	52.0383	355.902	171.252	250.729	88.747
ccRCC1_CAGGTATTCAAGCCAT-1	665.915	384.654	69.2068	81.5987	200.026	237.979	194.725
ccRCC1_CAGGTATTCGCGGACT-1	256.308	86.499	0	773.573	556.319	86.1648	213.959
ccRCC1_CAGGTATTCGCTCTCA-1	0	0	567.048	324.63	524.579	147.446	360.431
ccRCC1_CAGTGCGAGGACACTG-1	436.371	71.3726	0	253.694	692.138	1237.68	8.74284
ccRCC1_CAGTGCGAGGTTAAAC-1	245.318	0	35.6117	91.0011	642.47	270.516	252.119
ccRCC1_CAGTGCGGTGACAGCA-1	91.3096	12.4438	119.717	1.06694	309.783	105.542	227.222
ccRCC1_CAGTGCGTCACTTTGT-1	423.987	0	431.665	0	610.916	656.155	20.3803
ccRCC1_CAGTGCGTCTCGTCAC-1	57.029	78.482	0	27.303	232.628	205.884	115.779
ccRCC1_CAGTTAGAGCTACGTT-1	178.081	11.4389	42.8591	130.133	35.3983	218.157	288.627
ccRCC1_CAGTTAGAGTCATGAA-1	72.9499	23.3778	181.687	194.796	192.702	101.848	72.153
ccRCC1_CAGTTAGAGTGCAGGT-1	203.945	0	0.955755	137.723	149.535	37.6913	105.21
ccRCC1_CAGTTAGGTAGCTTTG-1	287.111	40.0104	0	837.034	801.296	411.402	146.713
ccRCC1_CAGTTAGGTTGTGTAC-1	0	0	196.417	0	356.649	27.1905	431.759
ccRCC1_CAGTTAGTCAAATGAG-1	159.328	0	42.5504	262.8	56.119	337.71	99.1276
ccRCC1_CAGTTAGTCGGCTGTG-1	318.953	156.527	29.1105	29.3076	491.08	682.253	0
ccRCC1_CAGTTCCCAACACGTT-1	119.739	36.7964	35.9413	561.688	884.361	578.279	38.9458
ccRCC1_CAGTTCCGTAGCGTCC-1	239.223	247.983	151.003	28.0088	0	230.574	228.742
ccRCC1_CAGTTCCGTATTTCTC-1	470.61	166.352	71.406	421.65	309.858	543.989	278.089
ccRCC1_CAGTTCCGTCTATGAC-1	0	79.7783	27.1628	457.952	437.464	20.9452	70.6657
ccRCC1_CAGTTCCGTGACCGTC-1	286.696	468.559	0	755.654	563.891	242.333	81.1991
ccRCC1_CAGTTCCTCACGTCCT-1	0	3.62932	0	429.813	278.398	0	4.0247
ccRCC1_CAGTTCCTCTCTAAGG-1	97.2954	31.6008	45.7509	410.105	261.365	30.1707	0
ccRCC1_CATAAGCAGAATAGTC-1	20.3224	17.9971	16.6656	308.789	331.394	71.6984	172.225
ccRCC1_CATAAGCAGGTTGAGC-1	259.055	382.541	996.423	0	17.8067	7.6143	9.41069
ccRCC1_CATAAGCCAAAGAACT-1	795.154	0	304.335	460.812	691.864	237.743	171.371
ccRCC1_CATAAGCCAAGCCCAC-1	6.87444	0	344.424	439.587	294.105	388.967	0
ccRCC1_CATAAGCCATGCGTGC-1	131.298	52.629	0	54.6315	380.529	62.4834	0
ccRCC1_CATAAGCGTTAAGAAC-1	298.431	0	305.798	163.395	189.786	326.171	74.2256
ccRCC1_CATAAGCTCTGTCCGT-1	212.344	34.3463	16.1262	157.397	307.703	123.925	279.356
ccRCC1_CATACAGGTTCATCTT-1	443.982	47.6545	40.2346	115.128	142.782	194.403	0
ccRCC1_CATACAGTCAACGAGG-1	169.922	70.6737	0	200.779	79.7281	165.657	211.534
ccRCC1_CATACCCAGGTAGCAC-1	137.725	474.527	0	651.651	0	389.227	75.3715
ccRCC1_CATACCCAGTGCGACA-1	28.1073	110.766	0	510.457	543.987	0	465.705
ccRCC1_CATACCCCAAATCCCA-1	88.1585	36.5191	0	309.55	534.882	351.176	68.5809
ccRCC1_CATACCCCACAGCCTG-1	207.09	109.122	41.4933	342.205	148.825	201.293	0
ccRCC1_CATACCCCACTTCATT-1	69.9514	0	54.0666	612.522	456.126	0	158.201
ccRCC1_CATACCCGTAAGTTAG-1	91.6567	175.727	7.70036	313.798	151.052	197.35	0
ccRCC1_CATACCCGTAGCGCTC-1	335.473	0	98.7296	336.242	101.901	0	0
ccRCC1_CATACCCGTGACTCTA-1	170.753	249.672	0	254.906	0	468.195	210.484
ccRCC1_CATACCCTCGACGATT-1	49.9685	193.467	3.11989	217.618	381.443	263.919	0
ccRCC1_CATACCCTCGAGTGGA-1	425.669	590.729	0	0	0	0	148.643
ccRCC1_CATACTTCAGACAAAT-1	205.423	237.155	0	313.162	235.058	21.6787	0
ccRCC1_CATACTTTCCGAAATC-1	456.948	0	0	342.957	656.695	180.443	152.86
ccRCC1_CATACTTTCTACCCAC-1	302.407	0	0.852752	414.392	155.147	0	0
ccRCC1_CATAGACAGCATCCTA-1	240.11	0	0	393.743	174.866	0	0
ccRCC1_CATAGACAGCCAGAGT-1	1110.37	0	251.689	877.571	36.735	99.0601	438.384
ccRCC1_CATAGACCAGAAGTTA-1	371.179	83.4004	48.8494	405.104	1381.41	107.154	277.735
ccRCC1_CATAGACGTATCGCGC-1	16.5858	18.3572	5.08801	420.611	251.537	327.489	84.2263
ccRCC1_CATAGACGTGAACCGA-1	249.683	337.484	105.617	70.6075	135.834	260.526	77.898
ccRCC1_CATAGACGTGTTGCCG-1	0	210.062	6.17671	0	695.481	542.411	927.103
ccRCC1_CATAGACTCTCCGTGT-1	220.012	0	44.571	59.2616	106.259	253.458	53.7488
ccRCC1_CATCAAGAGACTTCCA-1	74.9585	0	97.2403	298.31	680.972	262.092	584.613
ccRCC1_CATCAAGAGCGCACAA-1	0	126.573	0	265.478	335.295	212.927	112.094
ccRCC1_CATCAAGAGTTCTACG-1	534.002	11.6159	1.28311	283.48	19.0586	2.98012	135.788
ccRCC1_CATCAAGGTATCAGCT-1	504.268	194.968	17.7669	910.214	371.643	420.166	26.3608
ccRCC1_CATCAAGGTTGTAGCT-1	193.001	266.667	14.6294	52.0229	0	44.0368	155.699
ccRCC1_CATCAAGTCGGTAACT-1	51.6418	67.204	8.71116	150.436	446.689	477.512	22.4319
ccRCC1_CATCCACCAAACCATC-1	69.3939	0	56.5866	345.808	651.066	229.768	105.237
ccRCC1_CATCCACCAATGGCCC-1	313.631	44.4934	0	193.204	0	159.387	48.8066
ccRCC1_CATCCACCACAAATCC-1	12.982	20.9772	70.284	285.098	215.583	192.46	61.3756
ccRCC1_CATCCACCACAGCCAC-1	0	0	7.47145	318.529	293.962	297.014	49.4649
ccRCC1_CATCCACCACGTCATA-1	200.48	51.4309	0	236.757	143.047	0	213.56
ccRCC1_CATCCACGTAAGATAC-1	0	255.611	0.722241	414.423	0	0	461.505
ccRCC1_CATCCACTCGCTCTCA-1	429.615	92.9403	121.362	891.531	241.926	320.114	143.931
ccRCC1_CATCCCAAGTAGTCAA-1	89.4894	0	73.5457	257.157	471.941	175.343	169.16
ccRCC1_CATCCCACAACCAATC-1	0	0	26.6942	336.683	127.203	63.6389	239.755
ccRCC1_CATCCCACAAGACCGA-1	303.978	157.744	14.6803	902.925	565.96	336.028	344.524
ccRCC1_CATCCCACACACTTAG-1	56.2433	205.884	21.6524	322.111	383.595	0	70.5264
ccRCC1_CATCCCAGTCAACATC-1	0	59.6151	0	278.064	240.015	96.0615	119.703
ccRCC1_CATCCCAGTCCTTTGC-1	11.7437	146.997	37.6771	145.522	102.875	325.573	23.4899
ccRCC1_CATCCCAGTCGATTTG-1	147.73	0	23.3209	751.869	125.41	735.885	0
ccRCC1_CATCCCAGTGGTAATA-1	185.505	133.766	333.049	191.229	0	114.05	417.496
ccRCC1_CATCCCAGTTAAGTCC-1	291.216	160.769	33.5371	446.288	0	23.852	638.455
ccRCC1_CATCCCATCCGAACGC-1	103.269	1.84862	9.04861	131.277	77.2524	235.882	161.032
ccRCC1_CATCCGTAGCAATAGT-1	360.078	0.898984	39.3628	511.697	173.885	725.017	132.421
ccRCC1_CATCCGTCAACGGCCT-1	238.327	413.582	0	524.308	386.94	19.3722	274.953
ccRCC1_CATCCGTCACTCAGAT-1	194.397	102.467	4.98382	284.925	297.325	128.362	49.067
ccRCC1_CATCCGTCATCTAGAC-1	532.777	0	13.7509	237.873	0	58.3788	0
ccRCC1_CATCCGTCATGAAAGT-1	123.581	14.2088	66.3692	477.269	39.1319	184.795	78.4067
ccRCC1_CATCCGTGTGCATTTG-1	65.6872	23.2634	681.077	504.711	0	401.824	22.7723
ccRCC1_CATCCGTGTTCGTAAC-1	77.6237	23.242	0	140.117	272.45	325.133	25.4898
ccRCC1_CATCCGTGTTGCCGCA-1	0	83.2524	14.6455	479.686	327.528	364.318	261.313
ccRCC1_CATCCGTGTTTAGACC-1	335.889	0	139.667	450.354	159.93	0	28.5972
ccRCC1_CATCCGTTCCGGCAGT-1	111.802	64.7669	52.8357	463.769	0	811.279	329.634
ccRCC1_CATCGCTAGAATCCCT-1	106.173	0	43.8754	18.2374	25.9325	397.026	353.709
ccRCC1_CATCGCTAGATTCGAA-1	381.007	261.309	0	664.629	719.207	563.9	0
ccRCC1_CATCGCTAGCATCAGG-1	46.4322	155.155	12.9131	93.8165	431.845	40.1265	66.938
ccRCC1_CATCGCTGTAGTGTGG-1	23.6087	0	45.4263	65.4543	1043.05	447.219	336.458
ccRCC1_CATCGCTTCTCTATAC-1	37.9478	298.801	0	473.052	92.9306	130.268	327.333
ccRCC1_CATCGGGAGAATTTGG-1	55.3605	148.048	0	214.124	247.21	220.552	152.416
ccRCC1_CATCGGGAGTGGTGAC-1	174.539	637.716	7.67631	0	496.927	466.079	0
ccRCC1_CATCGGGCACCTCGTT-1	0	0	28.7628	299.868	261.716	36.2539	85.223
ccRCC1_CATCGGGCACTAACGT-1	139.009	57.9262	6.7885	16.4891	259.674	286.559	126.394
ccRCC1_CATCGGGCATACATCG-1	443.921	62.0069	14.8113	898.626	394.551	511.177	223.178
ccRCC1_CATCGGGGTAGCTAAA-1	400.377	125.665	2.3777	334.254	604.039	255.029	40.2986
ccRCC1_CATCGGGTCGAACTCA-1	173.393	243.411	0	47.5135	348.082	15.6875	13.9438
ccRCC1_CATCGTCAGGACCCAA-1	144.866	112.212	2.02876	68.1082	432.23	329.033	46.2679
ccRCC1_CATCGTCCACGCAGTC-1	0	0	3.71893	0	177.468	273.819	226.314
ccRCC1_CATCGTCCAGTGTGGA-1	331.561	34.7979	16.9799	356.047	222.065	0.736084	92.5119
ccRCC1_CATCGTCGTATCGTAC-1	207.388	0	60.4473	149.366	806.544	44.0845	208.475
ccRCC1_CATCGTCGTGCCCTTT-1	114.39	60.4108	9.2931	220.138	173.799	365.444	40.8752
ccRCC1_CATCGTCTCGACCTAA-1	422.954	0	101.252	281.867	160.632	11.7398	295.177
ccRCC1_CATGAGTAGTAACCGG-1	590.282	47.6713	21.9987	17.8712	405.533	90.4654	151.966
ccRCC1_CATGAGTAGTCACTCA-1	7.72214	23.7398	41.606	281.688	220.807	372.01	75.8975
ccRCC1_CATGAGTCAAAGAACT-1	473.183	116.879	55.138	470.315	685.246	820.8	131.107
ccRCC1_CATGAGTGTCGAGTTT-1	55.9868	3.83146	120.957	32.7821	308.27	594.123	0
ccRCC1_CATGAGTTCAGCGCAC-1	0	20.9245	0	325.478	301.863	97.3711	130.361
ccRCC1_CATGAGTTCCTAGAGT-1	195.902	27.3045	0	328.783	211.746	85.7712	0
ccRCC1_CATGAGTTCGCATTAG-1	321.158	61.8218	19.6288	375.76	415.627	93.1278	371.641
ccRCC1_CATGCAAAGCCAGTAG-1	190.487	1.74437	107.154	325.391	350.757	252.338	61.4989
ccRCC1_CATGCAAAGCCTCAGC-1	206.698	343.619	0	213.777	0	14.1225	358.637
ccRCC1_CATGCAAAGTGCAACG-1	171.223	0	29.5886	0	30.6375	302.188	166.512
ccRCC1_CATGCAACACAAGTTC-1	169.189	6.7909	61.7568	229.613	347.673	285.072	153.465
ccRCC1_CATGCAACAGCTGTTA-1	357.042	0	11.3117	323.176	720.373	58.627	183.508
ccRCC1_CATGCAAGTAAGATCA-1	654.268	4.54998	122.318	74.6984	0	278.27	884.109
ccRCC1_CATGCAAGTCTTGCGG-1	142.603	213.081	5.46144	488.286	854.102	285.39	0
ccRCC1_CATGCAAGTTGCCAAT-1	106.642	279.825	0	238.645	13.5594	156.588	233.082
ccRCC1_CATGCCTGTCCGGTGT-1	613.989	93.5129	131.631	358.71	0	197.121	399.048
ccRCC1_CATGCCTTCGACGCGT-1	0	225.289	0	430.878	631.899	328.731	0
ccRCC1_CATGCGGAGAATAACC-1	358.325	73.1788	11.0172	176.074	713.489	579.753	166.744
ccRCC1_CATGCGGAGTATGTAG-1	0	0	53.3712	128.776	301.881	22.0791	182.911
ccRCC1_CATGCGGCAGCAAGAC-1	49.8318	189.984	28.2467	58.847	388.681	0	92.5272
ccRCC1_CATGCGGGTCCTACAA-1	59.441	463.567	33.3246	171.45	62.3136	0	37.2001
ccRCC1_CATGCGGGTGTCTAAC-1	239.633	0	68.4107	117.98	471.442	195.009	308.862
ccRCC1_CATGCGGGTGTTCCTC-1	231.064	45.5998	192.782	523.547	908.345	677.811	58.3034
ccRCC1_CATGCGGGTTGTTGTG-1	161.269	32.0841	34.2535	103.902	89.6573	169.218	104.226
ccRCC1_CATGCGGTCGCTGTTC-1	164.427	0	82.9785	0	91.6427	128.59	227.815
ccRCC1_CATGCTCAGGTCATCT-1	95.6482	139.776	38.1335	539.516	332.17	0	276.899
ccRCC1_CATGCTCAGTCAGCGA-1	392.89	120.886	0	244.371	165.568	0	135.812
ccRCC1_CATGCTCCAAAGGATT-1	119.369	5.65319	0	441.757	127.707	102.096	0
ccRCC1_CATGCTCCAGACCGCT-1	417.234	0	28.2206	539.864	97.3904	0	164.702
ccRCC1_CATGCTCGTAATCAAG-1	0	107.588	0	245.203	405.799	112.93	0
ccRCC1_CATGCTCGTTTCGACA-1	0	0	9.41749	297.652	463.287	20.5154	70.3207
ccRCC1_CATGCTCTCTCTCAAT-1	67.1069	18.6788	21.5481	204.178	169.835	34.5539	179.483
ccRCC1_CATGGATAGCGATGAC-1	718.686	66.299	21.5802	309.156	465.154	234.636	76.4707
ccRCC1_CATGGATCAAGAGGCT-1	138.961	234.804	21.9337	54.1115	68.0285	100.15	83.9956
ccRCC1_CATGGATCATCATGAC-1	43.3399	0	32.4758	292.779	256.999	68.9843	203.291
ccRCC1_CATGGATCATGCGGTC-1	0	59.6763	11.7456	130.335	332.831	0	195.408
ccRCC1_CATGGATGTAGTAAGT-1	483.052	66.26	11.9325	191.754	338.448	241.426	160.376
ccRCC1_CATGGATTCATACGAC-1	0	6.04996	0	295.992	191.196	279.024	0
ccRCC1_CATGGTAAGCTCATAC-1	349.311	75.2143	0	454.789	132.98	230.72	345.565
ccRCC1_CATGGTACACTCCCTA-1	29.7043	2.17135	29.0652	151.323	612.187	119.724	119.025
ccRCC1_CATGGTACATCGTGCG-1	250.636	557.547	4.42393	0	41.0476	83.6166	148.687
ccRCC1_CATTCATAGTGCACCC-1	24.538	108.189	191.559	903.121	0	235.477	533.085
ccRCC1_CATTCATAGTTGGGAC-1	268.518	0	25.3271	234.248	109.336	160.86	0
ccRCC1_CATTCATCAAACGGCA-1	228.211	107.218	0	76.5735	240.086	27.089	83.2337
ccRCC1_CATTCATCAGCAGTTT-1	0	0	34.8572	300.87	225.933	139.564	43.9076
ccRCC1_CATTCATGTTAAAGTG-1	79.6022	0	26.4757	260.901	173.446	508.058	447.809
ccRCC1_CATTCATTCCTCGATC-1	500.782	0	76.6938	569.639	82.6139	0	0
ccRCC1_CATTCATTCCTCTTTC-1	411.373	0	0	1007.19	721.516	230.415	220.933
ccRCC1_CATTCATTCTGGTGGC-1	7.26516	0	96.1129	196.695	309.031	132.017	70.1276
ccRCC1_CATTCCGAGAGTACCG-1	106.334	0	136.307	29.6242	479.219	324.976	254.207
ccRCC1_CATTCCGAGTGTGTTC-1	83.1215	9.10242	23.0394	294.957	287.15	187.734	64.6617
ccRCC1_CATTCCGCACTTCATT-1	151.172	127.898	12.832	323.269	169.807	73.6567	40.8147
ccRCC1_CATTCCGGTATGGTAA-1	172.642	66.2508	39.1293	340.986	127.828	165.107	67.6467
ccRCC1_CATTCCGTCAAGCCTA-1	0	371.26	0	524.08	638.96	236.089	0
ccRCC1_CATTCCGTCATAGGCT-1	114.155	100.893	9.52972	278.118	128.81	0	91.723
ccRCC1_CATTCCGTCCGTTTCG-1	33.9446	318.525	0	455.648	0	94.1009	261.971
ccRCC1_CATTCCGTCGCAGTCG-1	0	118.72	17.9559	225.58	206.78	47.4304	696.626
ccRCC1_CATTCCGTCGGTAGAG-1	349.157	0	105.551	552.447	473.298	303.151	420.074
ccRCC1_CATTCCGTCGTGTGAT-1	128.687	0	0	50.5024	178.124	161.872	172.82
ccRCC1_CATTCTAAGAGCAACC-1	52.831	20.0636	2.41058	19.6378	386.837	642.222	65.4405
ccRCC1_CATTCTAAGTTCCAGT-1	85.4933	39.0874	0	222.132	184.914	48.5895	131.855
ccRCC1_CATTCTATCCGATCTC-1	0	36.7918	9.23526	428.877	286.994	64.9407	0
ccRCC1_CATTGAGAGAACGCGT-1	174.3	57.9035	80.5672	71.8911	0	215.264	114.074
ccRCC1_CATTGAGAGCCAACCC-1	136.404	0	24.3537	315.568	129.452	0	253.42
ccRCC1_CATTGAGAGGTCTACT-1	17.5831	314.558	24.13	161.922	12.4174	179.621	274.89
ccRCC1_CATTGAGCACGCCACA-1	204.151	135.443	0	284.973	364.72	143.786	100.042
ccRCC1_CATTGAGCATTGTACG-1	583.41	183.14	28.2496	115.287	278.137	463.301	147.532
ccRCC1_CATTGAGGTGGCCCAT-1	659.998	96.5643	0	614.525	219.624	115.76	118.404
ccRCC1_CATTGAGTCTCGCGTT-1	0	18.82	5.64373	118.103	460.226	518.041	113.354
ccRCC1_CATTGCCAGCTGTACT-1	59.358	76.6649	0	474.709	300.946	177.759	0
ccRCC1_CATTGCCAGGTGCTGA-1	52.0521	40.8297	3.68161	101.999	232.398	197.657	0
ccRCC1_CATTGCCGTAGCTGCC-1	35.3078	12.3144	18.0023	282.702	144.468	316.227	22.3187
ccRCC1_CATTGCCGTCATGGCC-1	0	51.9015	0	312.448	178.988	130.149	26.5336
ccRCC1_CATTGCCTCCCTTTGG-1	354.871	5.44102	0	443.236	0	0	0
ccRCC1_CATTGTTAGAGCCCAA-1	0	48.2237	0	142.357	348.992	133.869	0
ccRCC1_CATTGTTAGCAAATCA-1	89.6244	241.561	0	157.837	258.654	172.385	12.6898
ccRCC1_CATTGTTCAACCCGCA-1	583.276	86.7471	336.573	471.995	0	313.371	70.0413
ccRCC1_CATTGTTCAAGCACAG-1	288.884	0	385.567	143.731	347.317	24.6432	159.425
ccRCC1_CATTGTTCATCCGCGA-1	75.6201	123.788	0.271386	145.93	303.844	424.285	0
ccRCC1_CATTGTTGTCCAATCA-1	0	0	9.1909	296.722	443.817	163.838	95.6807
ccRCC1_CATTGTTGTTCGGCGT-1	34.2389	131.929	31.9594	90.8834	364.839	69.494	157.108
ccRCC1_CATTGTTTCACGATCA-1	303.103	403.503	0	653.253	0	549.477	0
ccRCC1_CATTGTTTCTTCCTAA-1	0	0	16.8887	590.193	386.969	0	291.306
ccRCC1_CATTTCAGTAATGTGA-1	311.624	0	67.431	190.244	233.42	218.754	163.005
ccRCC1_CATTTCAGTATCCCTC-1	173.659	0	17.0537	653.222	423.918	69.5935	32.7372
ccRCC1_CATTTCAGTTGTGTAC-1	208.097	73.0466	19.849	399.916	728.99	13.4579	226.991
ccRCC1_CATTTCATCATCGCCT-1	772.564	141.569	0	1010.2	195.95	104.626	103.69
ccRCC1_CATTTCATCCACTTCG-1	107.884	115.824	0	481.349	451.44	192.773	104.7
ccRCC1_CATTTCATCCTACCAC-1	0	101.343	8.68941	558.976	542.303	34.5462	289.976
ccRCC1_CCAAGCGAGATACCAA-1	0	45.6645	4.79547	135.566	303.257	585.594	108.143
ccRCC1_CCAAGCGAGATCGCCC-1	148.053	49.6388	0	224.705	346.82	269.333	527.522
ccRCC1_CCAAGCGAGGTAATCA-1	55.5063	62.7613	10.9287	166.26	514.072	57.5715	639.122
ccRCC1_CCAAGCGAGTGCAACG-1	128.711	101.907	41.8824	279.049	214.15	156.312	164.195
ccRCC1_CCAAGCGAGTTCGGTT-1	275.26	12.6211	68.0062	278.58	465.794	365.056	4.89277
ccRCC1_CCAAGCGCACAACGCC-1	228.436	81.5981	28.9238	377.772	256.268	537.995	63.639
ccRCC1_CCAAGCGCACTTGTCC-1	195.839	10.0268	161.237	6.03389	156.156	188.256	22.5273
ccRCC1_CCAAGCGCAGAACTCT-1	39.4898	512.844	0	291.707	48.5744	114.951	391.59
ccRCC1_CCAATGAAGAAATTGC-1	3.19683	1.43169	3.65226	146.253	273.889	10.5911	217.97
ccRCC1_CCAATGAAGTGCACTT-1	184.961	146.876	25.6255	340.567	207.675	58.2846	11.1129
ccRCC1_CCAATGACAACTCGTA-1	0	4.12319	3.58251	336.665	303.728	96.3092	0
ccRCC1_CCAATGACAGAGGTTG-1	28.7642	47.7647	17.245	7.07824	332.058	175.47	123.897
ccRCC1_CCAATGAGTGCGGTAA-1	105.518	228.514	0	129.367	124.465	210.527	0
ccRCC1_CCAATGAGTTGTCAGT-1	158.468	0.257744	2.82788	56.3733	156.294	284.979	145.286
ccRCC1_CCAATGATCCGTATAG-1	118.406	1.47934	0	203.702	150.437	88.741	79.6765
ccRCC1_CCAATTTAGGCCTGCT-1	315.485	0	116.315	536.241	741.669	495.255	167.594
ccRCC1_CCAATTTGTAGCTCGC-1	0	67.8564	37.9594	102.716	0	290.913	533.769
ccRCC1_CCACAAAAGACGCCCT-1	252.706	11.605	114.802	433.333	298.597	439.628	127.04
ccRCC1_CCACAAAAGGCCACTC-1	318.159	0	96.4011	210.305	0	282.568	454.995
ccRCC1_CCACAAACATCCTAAG-1	182.462	8.64207	50.3301	186.125	420.308	295.804	110.526
ccRCC1_CCACAAACATTGAGCT-1	155.826	0	19.6566	330.375	244.02	84.1338	201.724
ccRCC1_CCACAAAGTTCCACAA-1	72.7756	10.5544	0	488.78	390.149	135.663	141.921
ccRCC1_CCACAAAGTTGCATGT-1	0	19.8001	71.2315	806.997	536.401	215.33	181.885
ccRCC1_CCACAAATCACTCACC-1	0	2.60542	43.4157	245.208	121.45	52.9566	241.934
ccRCC1_CCACAAATCCTCTCTT-1	73.297	0	0	223.307	97.4327	106.405	166.148
ccRCC1_CCACAAATCTATACTC-1	295.195	103.34	10.3533	885.613	176.513	167.483	274.018
ccRCC1_CCACACTAGAGACAAG-1	0	25.1896	7.09492	478.921	5.46768	204.562	439.453
ccRCC1_CCACACTCAATGTCTG-1	809.794	467.386	0	211.916	0	0	458.366
ccRCC1_CCACACTCACACGGAA-1	105.461	12.5043	39.638	74.2539	180.026	73.0551	81.7776
ccRCC1_CCACACTCAGAATGTA-1	150.305	74.1763	16.0185	315.825	264.908	0	60.7409
ccRCC1_CCACACTGTACTGGGA-1	32.1607	173.874	7.33072	275.663	55.816	204.085	70.171
ccRCC1_CCACACTGTTAAGAAC-1	160.367	0	0	432.832	543.976	0	79.088
ccRCC1_CCACACTTCGGTTGTA-1	270.508	182.057	0	66.7678	0	0	222.407
ccRCC1_CCACCATAGACCGTTT-1	0	0	184.129	742.462	144.902	299.577	916.6
ccRCC1_CCACCATAGGACTAAT-1	213.315	18.3004	0	531.53	398.435	382.152	0
ccRCC1_CCACCATCAAGCCTGC-1	9.27128	332.378	0	185.208	82.3887	0	306.457
ccRCC1_CCACCATCACTGAGGA-1	311.019	0	45.565	504.799	881.436	424.327	104.713
ccRCC1_CCACCATTCCGTGTCT-1	295.123	111.065	0	415.794	195.179	248.035	176.633
ccRCC1_CCACGAGCAAGAGGCT-1	0	86.3079	120.882	194.076	140.631	334.231	324.264
ccRCC1_CCACGAGCACGTCGTG-1	273.145	12.1418	44.0204	226.414	228.669	86.6852	78.7082
ccRCC1_CCACGAGTCTGCCTGT-1	67.4982	10.5088	285.773	169.217	245.728	160.583	97.7314
ccRCC1_CCACGAGTCTTCCACG-1	59.1632	30.4586	0	441.849	132.898	357.512	0
ccRCC1_CCACGTTAGCTACTGT-1	73.5988	21.9849	26.967	369.091	224.993	53.345	98.436
ccRCC1_CCACGTTAGTGGAATT-1	0	0	33.9638	101.761	198.572	303.593	433.79
ccRCC1_CCACGTTGTACAGTTC-1	51.4449	68.3169	0	77.395	116.849	342.788	10.8247
ccRCC1_CCACGTTTCGATCCAA-1	0	123.343	0	190.555	396.185	275.077	88.4237
ccRCC1_CCACTTGAGATAGCTA-1	0	0	53.0029	521.795	626.036	208.451	211.874
ccRCC1_CCACTTGAGGTATTGA-1	0	171.536	20.6609	118.255	245.849	180.368	104.175
ccRCC1_CCACTTGAGGTCCTGC-1	206.033	0	0.816838	247.381	248.127	0	0
ccRCC1_CCACTTGCAGTCGGTC-1	391.843	1.27613	32.2082	513.162	447.164	209.252	186.548
ccRCC1_CCACTTGGTAGGACCA-1	103.529	106.216	0	346.608	287.481	154.041	0
ccRCC1_CCACTTGTCAAGTCTG-1	0	52.4072	0	580.486	584.768	358.663	85.6992
ccRCC1_CCACTTGTCATTTGTC-1	0	22.6726	0	366.931	395.467	329.046	85.9205
ccRCC1_CCACTTGTCGCTGTCT-1	331.37	258.192	24.2416	26.043	0	34.1392	831.846
ccRCC1_CCATAAGCAACAGAGC-1	379.916	83.0435	49.5108	336.468	361.764	145.449	112.801
ccRCC1_CCATAAGCACAGTCGC-1	407.34	345.611	2.25837	203.633	322.036	714.194	0
ccRCC1_CCATAAGCACTTCCTG-1	208.582	0	65.4083	1292.09	828.951	0	0
ccRCC1_CCATAAGCAGACAATA-1	132.157	9.01279	6.44688	125.215	151.555	205.205	39.368
ccRCC1_CCATAAGCATGGCCCA-1	505.661	83.1285	0	315.019	98.9589	458.959	780.233
ccRCC1_CCATAAGTCCGAACGC-1	252.405	350.712	76.4437	154.712	0	153.275	50.1054
ccRCC1_CCATCACAGCCACCGT-1	201.662	596.555	3.44049	214.68	125.282	0	51.7931
ccRCC1_CCATCACCAGACTGCC-1	49.2794	85.4524	22.9226	126.915	324.714	26.6003	83.5961
ccRCC1_CCATCACCAGTCGGAA-1	0	31.2063	16.5255	153.875	245.076	144.232	29.3139
ccRCC1_CCATCACGTCTATGAC-1	0	0	45.2414	549.727	233.987	186.788	118.653
ccRCC1_CCATCACTCATCGGGC-1	395.658	21.2358	24.8006	902.714	229.642	0	538.623
ccRCC1_CCCAACTAGCAATTAG-1	66.1235	63.6508	181.729	317.765	229.095	157.873	191.97
ccRCC1_CCCAACTAGGAAAGGT-1	266.133	0	104.067	226.52	256.29	120.232	104.42
ccRCC1_CCCAACTAGGCATGGT-1	384.245	0	0	785.012	0	0	61.067
ccRCC1_CCCAACTAGTATGGAT-1	123.94	11.1132	56.5918	533.568	448.429	44.3866	39.6386
ccRCC1_CCCAACTAGTGCACTT-1	111.206	0	18.8251	200.828	292.777	60.0901	147.373
ccRCC1_CCCAACTAGTGGTGAC-1	201.015	29.7555	77.6033	1174.9	698.926	500.921	0
ccRCC1_CCCAACTCAGACCAAG-1	287.359	345.98	187.377	247.467	0	0	418.225
ccRCC1_CCCAACTGTAGTTACC-1	0	296.662	0	590.066	97.0679	442.728	353.423
ccRCC1_CCCAACTTCCAACCGG-1	20.4949	0.494296	23.6438	291.422	54.5397	267.966	57.304
ccRCC1_CCCATTGCAAGTCGTT-1	0	0	23.5951	283.274	536.445	158.168	67.2179
ccRCC1_CCCATTGCAATGTCAC-1	126.169	12.3955	0	212.091	333.225	0	56.7663
ccRCC1_CCCATTGCATAGCACT-1	100.013	46.2677	2.20913	0	300.597	179.198	85.5659
ccRCC1_CCCATTGGTACGGTTT-1	270.764	48.2305	44.9425	565.822	403.853	425.605	28.9044
ccRCC1_CCCATTGGTGGCTTGC-1	342.533	158.951	50.4773	861.792	596.722	419.254	287.368
ccRCC1_CCCGAAGAGACATGCG-1	198.985	0	39.2288	303.017	246.915	364.077	104.965
ccRCC1_CCCGAAGAGGATTTGA-1	18.5383	55.4294	0.940659	34.7138	635.826	0	1687.52
ccRCC1_CCCGAAGAGTGCACTT-1	118.944	40.9248	10.0822	43.4912	153.251	72.1788	186.761
ccRCC1_CCCGAAGAGTTTCAGC-1	138.734	27.599	7.63464	60.8783	172.133	230.161	115.228
ccRCC1_CCCGAAGCAACACGTT-1	0	248.328	8.46849	140.287	178.35	362.876	0.624705
ccRCC1_CCCGAAGGTCACCGCA-1	26.2309	91.6697	20.6636	37.8714	227.753	236.815	82.4188
ccRCC1_CCCGAAGGTCCCGGTA-1	624.247	126.564	0	961.297	608.735	137.307	163.67
ccRCC1_CCCGAAGGTGGCATCC-1	974.347	0	100.422	47.2781	257.037	576.642	625.341
ccRCC1_CCCGAAGGTGTCTAAC-1	369.013	233.079	1.35307	437.807	231.301	159.968	107.612
ccRCC1_CCCGAAGTCTGCTTAT-1	365.913	156.176	11.9464	201.179	123.525	29.2718	304.042
ccRCC1_CCCGAAGTCTGGGTCG-1	687.694	19.9304	0	215.753	0	0	327.787
ccRCC1_CCCGGAAAGACCACGA-1	2.87197	164.671	47.2713	212.863	336.539	190.525	0
ccRCC1_CCCGGAAAGACCAGAC-1	166.211	0	0	101.248	198.024	64.5172	134.282
ccRCC1_CCCGGAAAGGTCCAGA-1	26.9163	30.1468	20.3705	217.106	250.353	131.142	21.2729
ccRCC1_CCCGGAACACGCTTAA-1	456.743	37.6798	82.8786	231.228	302.253	142.884	87.8631
ccRCC1_CCCGGAACAGGCCCTA-1	33.9043	132.431	16.1698	67.4354	322.135	132.133	42.0348
ccRCC1_CCCGGAAGTCACCACG-1	0	53.9478	0	282.818	431.227	580.257	108.448
ccRCC1_CCCGGAAGTTCCATTT-1	323.988	0	485.49	165.656	69.1773	95.7223	94.5602
ccRCC1_CCCGGAATCGTGTCAA-1	404.641	67.983	51.1853	158.769	0	0	356.302
ccRCC1_CCCTAACAGAGTCAAT-1	605.986	24.4033	1121.8	13.4936	504.38	0	316.151
ccRCC1_CCCTAACAGGATATGT-1	0	164.717	0	63.9002	8.9806	608.045	0
ccRCC1_CCCTAACAGGGAGGAC-1	554.216	164.788	0	361.16	139.138	0	593.212
ccRCC1_CCCTAACCAAGACCGA-1	0	0	8.9471	305.998	265.816	53.8564	321.164
ccRCC1_CCCTAACGTGGATACG-1	29.4117	6.7666	0	164.387	23.5153	399.578	21.3329
ccRCC1_CCCTAACTCACTTATC-1	0	169.737	0	288.522	2.97636	0	392.049
ccRCC1_CCCTCAAAGGCAGGGA-1	294.652	29.5103	629.926	512.801	166.211	110.31	471.669
ccRCC1_CCCTCAAAGTAGCATA-1	363.268	363.206	25.5135	186.073	0	88.5279	121.839
ccRCC1_CCCTCAAAGTCGCTAT-1	585.521	42.4685	0	643.521	89.0983	0	0
ccRCC1_CCCTCAATCCTATTTG-1	168.576	0	26.8713	659.964	80.1915	313.511	44.0464
ccRCC1_CCCTCAATCGCCTTTG-1	207.868	0	6.33196	351.556	342.469	0	64.2684
ccRCC1_CCCTCTCAGTCTGCAT-1	157.083	0	19.6313	411.586	506.862	295.162	0
ccRCC1_CCCTCTCGTCGATGCC-1	18.361	25.0573	31.0442	259.593	566.85	514.542	387.519
ccRCC1_CCCTCTCGTGAGGCAT-1	216.09	50.3768	0	367.766	70.1034	87.3735	81.018
ccRCC1_CCCTCTCGTGGGCTTC-1	77.7088	69.242	23.5979	549.586	59.0774	325.988	0
ccRCC1_CCCTCTCGTGTCTTCC-1	0	0	0	754.378	257.185	387.736	131.021
ccRCC1_CCCTCTCGTTACCGTA-1	87.5045	88.0451	45.492	366.613	28.9297	60.9631	417.657
ccRCC1_CCCTCTCTCAACCTTT-1	164.004	135.657	0	361.29	254.045	227.848	225.134
ccRCC1_CCCTCTCTCCCGAATA-1	314.275	0	112.202	1012.05	187.965	674.936	194.29
ccRCC1_CCCTCTCTCTGAGGTT-1	667.712	692.467	6.35778	5.90301	227.401	294.697	150.031
ccRCC1_CCCTGATAGAGAACCC-1	0	0	0	630.871	543.202	184.207	345.841
ccRCC1_CCCTGATAGGAAGTGA-1	278.034	152.894	11.4013	0	104.522	109.466	189.091
ccRCC1_CCCTGATAGTATAACG-1	0	237.636	1.93487	374.627	125.744	88.6195	90.643
ccRCC1_CCCTGATGTAGGCTCC-1	288.365	40.9126	0	340.082	59.5104	41.6987	0
ccRCC1_CCCTGATGTTTCGTGA-1	385.916	0	135.747	71.2177	252.197	380.113	0
ccRCC1_CCCTGATTCTTGTTAC-1	0	24.2387	0	415.097	45.0732	31.317	269.992
ccRCC1_CCCTTAGAGTGCACCC-1	182.863	426.659	105.675	135.387	0	66.0196	1160.82
ccRCC1_CCCTTAGCAAGAAACT-1	0	0	269.894	468.699	20.1781	95.5597	0
ccRCC1_CCCTTAGCATCGCCTT-1	0	0	24.9788	244.654	343.883	55.1409	24.0739
ccRCC1_CCCTTAGTCAAACGAA-1	294.207	0	165.191	193.321	43.7213	363.292	84.6845
ccRCC1_CCCTTAGTCAGCTTGA-1	332.798	149.369	68.1318	889.284	0	901.139	249.486
ccRCC1_CCCTTAGTCCTCTCGA-1	133.901	0	53.1023	250.541	129.747	406.504	0
ccRCC1_CCCTTAGTCGTAGAGG-1	376.09	0	106.455	282.683	630.933	328.311	468.072
ccRCC1_CCGAACGAGCAACTCT-1	25.8167	0	19.6449	621.313	188.975	98.8258	98.6724
ccRCC1_CCGAACGAGCGCCTAC-1	102.252	4.77691	21.0944	479.653	200.142	328.386	86.1311
ccRCC1_CCGAACGAGTATGGCG-1	279.31	57.9495	3.97071	99.5966	372.351	0	0
ccRCC1_CCGAACGAGTCAGCGA-1	187.941	0	9.45232	133.811	234.331	42.189	59.8049
ccRCC1_CCGAACGCAAGTATAG-1	219.01	0	16.3954	219.551	350.595	64.0817	43.0947
ccRCC1_CCGAACGCATTCGGGC-1	229.48	0	26.8298	302.932	269.433	22.0683	16.8714
ccRCC1_CCGAACGGTACAGCGA-1	0	57.5461	45.9671	44.8772	275.731	139.929	56.9082
ccRCC1_CCGAACGGTAGGTTTC-1	215.173	158.427	36.9528	124.064	38.6535	304.453	145.186
ccRCC1_CCGAACGTCCGGGACT-1	223.424	47.5067	0	304.19	352.552	364.677	44.1919
ccRCC1_CCGATCTAGAGAGCGG-1	461.168	66.3162	16.055	0	251.91	144.001	134.925
ccRCC1_CCGATCTCAGTCCGTG-1	152.966	36.586	32.5389	594.399	462.069	568.546	0
ccRCC1_CCGATCTGTATGAAAC-1	58.9616	103.963	8.67058	1062.75	454.993	89.2385	0
ccRCC1_CCGATGGAGAAGTCTA-1	0	43.0436	11.5866	218.661	150.213	135.798	317.83
ccRCC1_CCGATGGAGGGTACAC-1	403.708	0	2.4134	314.015	95.4629	169.227	0
ccRCC1_CCGATGGCAAACAGGC-1	0	0	0.5002	85.9557	324.902	338.091	30.3712
ccRCC1_CCGATGGCAGCTATAC-1	189.852	79.1068	0	107.134	498.823	385.458	0
ccRCC1_CCGATGGTCTACCTTA-1	0	356.98	0	325.301	127.924	0	262.718
ccRCC1_CCGCAAGCAGCTGTCG-1	139.664	110.107	47.1049	178.365	260.578	47.143	696.696
ccRCC1_CCGCAAGCAGTCCCGA-1	79.7452	0	0	242.549	158.266	0	234.482
ccRCC1_CCGCAAGTCCGTAGTA-1	120.264	204.54	0	331.064	186.678	95.9921	314.181
ccRCC1_CCGCAAGTCGGCTGGT-1	348.121	82.0666	9.34117	175.237	20.9327	268.104	423.677
ccRCC1_CCGGACAAGATAGCAT-1	347.567	0	121.182	154.209	126.674	58.9649	296.963
ccRCC1_CCGGACAAGTATAACG-1	129.535	32.4076	0	627.626	286.32	174.492	3.98142
ccRCC1_CCGGACACAGGACATG-1	181.782	90.3904	703.308	489.636	253.45	326.085	192.256
ccRCC1_CCGGACACAGTCAGCC-1	436.169	54.3371	1.39881	123.31	21.5552	91.0657	51.7205
ccRCC1_CCGGACAGTCTCGCGA-1	241.877	116.539	18.5796	0	0	129.528	317.324
ccRCC1_CCGGACAGTTTAGACC-1	109.644	0	25.6819	92.2766	157.22	97.9445	198.398
ccRCC1_CCGGACAGTTTGATCG-1	77.3296	101.73	0	396.584	207.392	0	175.995
ccRCC1_CCGGACATCACCATCC-1	0	0	176.21	117.405	170.784	294.027	63.1146
ccRCC1_CCGGACATCTACACTT-1	339.343	28.8412	3.4564	307.221	10.671	0.483408	90.861
ccRCC1_CCGGGTAAGCTTAGTC-1	0	0	18.1178	248.19	374.04	0	378.324
ccRCC1_CCGGGTAAGTTAACAG-1	0	0	0.990014	329.863	273.783	87.2581	26.5793
ccRCC1_CCGGGTAAGTTGGAAT-1	213.206	37.759	42.4143	303.808	364.025	6.07218	269.684
ccRCC1_CCGGGTATCTGCCTGT-1	322.306	0	219.997	311.879	531.612	568.536	339.468
ccRCC1_CCGGTAGAGAGCTTTC-1	185.896	391.609	26.3194	0	18.7302	0	196.98
ccRCC1_CCGGTAGCAGCCTACG-1	303.34	118.987	14.9377	943.578	988.512	300.562	139.936
ccRCC1_CCGGTAGCAGGTGACA-1	12.6023	125.059	40.8055	0	245.73	477.371	312.328
ccRCC1_CCGGTAGGTATTGCCA-1	280.593	22.6268	80.2792	231.273	0	25.5636	433.517
ccRCC1_CCGGTAGGTCTTTCTA-1	6.83545	0	20.9359	180.844	399.564	80.7133	48.8216
ccRCC1_CCGGTAGGTGACTCGC-1	71.1448	0	0	0	338.26	232.551	100.822
ccRCC1_CCGGTAGTCACTCACC-1	67.4974	45.8359	34.5727	272.511	874.206	211.257	0
ccRCC1_CCGGTAGTCCTGGTCT-1	89.5594	362.073	0	41.4084	165.478	107.623	37.8527
ccRCC1_CCGGTGAAGAAACTAC-1	84.4945	111.086	0	215.404	297.747	47.9907	0
ccRCC1_CCGGTGAAGAGTTGCG-1	393.621	0	209.007	489.784	232.582	332.011	428.539
ccRCC1_CCGGTGAAGCACTGGA-1	163.113	147.869	90.3634	234.438	849.05	139.839	586.739
ccRCC1_CCGGTGAAGGTAGATT-1	50.7312	27.2944	4.77085	199.81	280.742	204.803	6.78412
ccRCC1_CCGGTGACACATACTG-1	80.5934	141.304	0	46.3921	493.239	193.702	46.993
ccRCC1_CCGGTGACAGATTTCG-1	382.742	376.916	35.9062	0	111.419	296.833	41.6288
ccRCC1_CCGGTGACAGCGATTT-1	185.358	47.7233	17.1178	231.395	42.2639	198.131	137.233
ccRCC1_CCGGTGACATAAGATG-1	0	0	80.7721	587.076	669.384	205.587	8.61489
ccRCC1_CCGGTGAGTGTCGATT-1	193.455	185.706	6.52829	58.1849	98.8774	166.22	40.7428
ccRCC1_CCGTAGGAGAAGAGCA-1	389.887	104.34	141.755	567.094	363.167	354.726	0
ccRCC1_CCGTAGGAGCATATGA-1	34.2407	13.2366	26.6866	345.713	106.691	165.112	146.402
ccRCC1_CCGTAGGAGTAAACAC-1	87.5599	74.4737	6.03264	72.2602	282.071	139.205	67.9073
ccRCC1_CCGTAGGCAGATTTCG-1	149.569	11.527	1.0252	49.0555	96.8461	115.377	235.998
ccRCC1_CCGTAGGGTAGTCGTT-1	0	0	0	73.6555	329.993	42.2035	175.948
ccRCC1_CCGTAGGGTCAAAGCG-1	285.769	78.2185	18.1747	0	138.773	36.5528	403.99
ccRCC1_CCGTAGGGTCTACGAT-1	559.578	0	103.792	0	404.609	609.406	1152.58
ccRCC1_CCGTAGGGTCTCGGGT-1	72.1247	14.0095	55.9609	479.965	384.171	145.527	43.5587
ccRCC1_CCGTAGGGTGAGGAAA-1	3.26879	76.5622	47.4723	286.465	588.18	0	410.116
ccRCC1_CCGTAGGTCGTGGACC-1	460.754	113.676	0	411.807	229.709	221.972	274.752
ccRCC1_CCGTGAGAGCGCAATG-1	112.237	0.167947	352.46	291.164	0	88.7049	143.387
ccRCC1_CCGTGAGAGCTCGAAG-1	202.142	0	71.0007	549.656	317.488	137.319	166.785
ccRCC1_CCGTGAGTCCTTCTAA-1	293.927	191.954	2.29715	0	153.489	0	0
ccRCC1_CCGTTCAAGCATTTCG-1	0	336.093	55.2084	636.457	300.282	149.158	519.604
ccRCC1_CCGTTCACAGTCAGAG-1	179.207	217.075	42.0118	265.319	528.938	742.448	21.9326
ccRCC1_CCGTTCAGTATGGAGC-1	311.98	65.8502	4.59424	0	68.0696	23.8439	214.807
ccRCC1_CCGTTCAGTCTCACGG-1	96.3208	72.03	0	271.415	205.698	15.8775	0
[truncated: 3,687 more rows]

## Sheet: Malignant2.usages.k_6.dt_0_01.c
	1	2	3	4	5	6
ccRCC2_AAACCCAAGCACCGTC-1	695.937	315.688	24.1483	18.4579	47.9934	26.148
ccRCC2_AAACCCAAGGGAGTGG-1	421.702	246.839	581.671	0	261.485	226.502
ccRCC2_AAACCCACAATCCTTT-1	189.703	424.165	117.876	18.5838	208.335	92.0669
ccRCC2_AAACCCACAGCGCGTT-1	370.839	403.575	0	11.7612	9.80992	144.999
ccRCC2_AAACCCACATGAAAGT-1	168.326	140.729	23.9266	0	510.929	14.2642
ccRCC2_AAACCCAGTATGGTAA-1	340.646	223.709	92.5013	0.168887	47.3934	77.7438
ccRCC2_AAACCCAGTGACAGGT-1	0	1326.74	0	144.403	1527.58	0
ccRCC2_AAACCCATCTGTGCTC-1	216.001	0	379.959	12.4136	1236.32	440.23
ccRCC2_AAACGAAAGCGCTGCT-1	1185.76	150.876	0	31.9859	0	171.542
ccRCC2_AAACGAACACAGTGAG-1	307.28	198.838	0	37.5556	0	134.727
ccRCC2_AAACGAACACTGCGTG-1	283.199	357.391	19.8203	0	80.9717	0
ccRCC2_AAACGAACATTGAAAG-1	352.068	772.503	0	13.2265	35.3453	28.6728
ccRCC2_AAACGAAGTGGTGATG-1	369.461	193.804	7.72422	37.3822	0	29.853
ccRCC2_AAACGAAGTTACACTG-1	0	1231.7	727.582	51.6967	815.988	102.377
ccRCC2_AAACGCTAGCGATTCT-1	317.67	115.962	0	47.5684	170.964	0
ccRCC2_AAACGCTAGGCCTGCT-1	311.096	331.267	268.65	0	0	87.3862
ccRCC2_AAACGCTAGTGCACAG-1	378.727	660.781	206.858	0	225.766	39.1718
ccRCC2_AAACGCTGTCATCTAG-1	418.329	155.371	2.39011	9.37416	121.692	0
ccRCC2_AAAGAACAGGACAAGA-1	500.184	140.907	6.14395	87.848	450.743	251.043
ccRCC2_AAAGGATAGAAGATCT-1	238.499	650.458	0	0	232.189	57.9668
ccRCC2_AAAGGATAGAGTCACG-1	384.253	352.848	0	0	0	148.04
ccRCC2_AAAGGATAGGGTTAGC-1	568.043	106.552	0	59.8534	89.156	49.0924
ccRCC2_AAAGGATCAAACACCT-1	152.469	29.007	7.52486	0	227.285	177.584
ccRCC2_AAAGGATCAGAGATGC-1	316.116	11.6173	0	8.75105	524.071	90.7287
ccRCC2_AAAGGATCAGCTATAC-1	275.621	0	0	34.0044	412.11	716.52
ccRCC2_AAAGGATTCCATCACC-1	697.582	186.102	36.5629	20.5584	565.666	69.5799
ccRCC2_AAAGGTAAGAGCCTGA-1	278.652	274.912	803.518	0	0	0
ccRCC2_AAAGGTAAGCTGCGAA-1	459.789	385.224	0	34.0721	142.197	3.72827
ccRCC2_AAAGGTAAGGTTGCCC-1	322.731	861.667	878.528	14.0841	47.4089	0
ccRCC2_AAAGGTACACGCGCTA-1	901.659	453.689	0	105.844	0	194.496
ccRCC2_AAAGGTATCACTGATG-1	110.277	53.1008	0	18.5425	359.255	622.129
ccRCC2_AAAGGTATCAGCTCTC-1	813.639	0	0	6.52893	622.177	0
ccRCC2_AAAGGTATCCTACACC-1	507.836	268.954	10.5632	12.2543	146.765	102.883
ccRCC2_AAAGTCCAGATCACTC-1	541.818	131.985	43.1352	0	906.738	26.8126
ccRCC2_AAAGTCCCAAGTTTGC-1	904.18	189.185	54.0647	0	24.3635	110.501
ccRCC2_AAAGTGAGTAGCGCCT-1	616.577	733.239	0	0	0	130.386
ccRCC2_AAAGTGAGTTCAATCG-1	506.567	565.427	168.121	54.8022	266.633	299.997
ccRCC2_AAAGTGATCATTTACC-1	498.61	183.755	21.2459	0	0	21.0453
ccRCC2_AAAGTGATCTATACGG-1	530.589	482.892	150.297	29.6545	0	0
ccRCC2_AAATGGAGTTAACCTG-1	447.037	236.36	28.2379	0	56.3279	0
ccRCC2_AACAAAGAGTGACCTT-1	350.212	186.284	0	0	100.727	84.9796
ccRCC2_AACAAAGTCCAATCTT-1	381.82	233.231	0	32.358	86.1887	4.08685
ccRCC2_AACAACCAGGTGCTGA-1	780.144	321.425	0	176.427	0	346.834
ccRCC2_AACAACCCAAGGTTGG-1	586.508	302.231	36.2203	7.37758	0	111.988
ccRCC2_AACAACCCATGACAGG-1	612.647	685.987	470.942	5.70283	178.465	0
ccRCC2_AACAACCGTACCGCGT-1	241.057	318.13	49.3427	22.5684	0	44.102
ccRCC2_AACAACCTCCTTATGT-1	81.6775	260.757	0	12.9789	747.644	171.748
ccRCC2_AACAACCTCGCTTTAT-1	653.032	893.357	964.84	0	0	90.1247
ccRCC2_AACAAGAAGACCCTTA-1	384.228	220.054	0	0	0	181.122
ccRCC2_AACAAGACAAAGTATG-1	78.8399	352.327	34.5044	116.593	562.94	153.274
ccRCC2_AACACACAGTAGTCTC-1	157.757	341.075	16.4302	0.965633	697.79	53.3931
ccRCC2_AACACACCATAAGATG-1	589.987	88.6045	18.8245	49.4047	223.141	349.522
ccRCC2_AACACACGTCAGTCTA-1	158.101	90.1846	0	87.8726	164.818	566.615
ccRCC2_AACAGGGGTACCCGCA-1	575.262	301.126	0	18.632	70.968	106.853
ccRCC2_AACAGGGTCAGTCTTT-1	262.93	360.682	0	45.3267	21.0723	126.346
ccRCC2_AACAGGGTCCGACATA-1	201.137	494.318	36.2293	41.8336	0	46.6002
ccRCC2_AACCAACAGTTGGACG-1	356.983	180.427	0	0	188.342	3.31238
ccRCC2_AACCAACCATGAAGCG-1	108.005	49.3489	249.858	50.6737	392.5	71.9332
ccRCC2_AACCAACGTTGAGAGC-1	426.924	125.623	0	0	901.99	223.432
ccRCC2_AACCACAAGGTCGCCT-1	634.864	765.541	0	17.7169	0	134.859
ccRCC2_AACCACAAGGTCTACT-1	205.353	211.947	385.907	47.467	41.8134	1.02889
ccRCC2_AACCACAAGTAGCAAT-1	45.9598	187.415	11.4635	0	547.259	142.606
ccRCC2_AACCACACATCCAATG-1	395.731	82.7477	303.373	4.33455	13.9497	57.3466
ccRCC2_AACCATGAGGGTCACA-1	477.8	0	4.32405	8.80484	112.803	94.5021
ccRCC2_AACCATGAGGTTGTTC-1	0	555.233	32.2381	0	505.625	292.482
ccRCC2_AACCATGAGTGGTGGT-1	304.353	217.425	0	35.9081	543.282	0
ccRCC2_AACCATGCAAGTATAG-1	223.62	0	27.2051	30.7425	371.514	57.5065
ccRCC2_AACCATGGTCCCTGTT-1	395.843	589.739	0	8.54252	119.181	131.503
ccRCC2_AACCATGGTCTCAGAT-1	530.952	612.654	0	0	163.568	198.552
ccRCC2_AACCATGTCGCGATCG-1	437.109	766.258	13.4165	29.7244	149.644	0
ccRCC2_AACCCAAAGAGGCTGT-1	0	53.4707	747.729	7.6887	422.779	85.9634
ccRCC2_AACCCAAAGGGAGTTC-1	0	320.354	0	34.1104	711.797	110.818
ccRCC2_AACCCAACAAATCGGG-1	463.621	1026.79	84.5233	11.2119	183.363	198.704
ccRCC2_AACCCAACAATTGGTC-1	535.484	383.678	0	19.7654	0.110188	101.932
ccRCC2_AACCCAACATATAGCC-1	228.944	409.21	9.35812	22.8198	151.345	242.96
ccRCC2_AACCCAAGTATTGCCA-1	809.838	105.464	14.6507	59.5529	196.022	68.7913
ccRCC2_AACCCAAGTCTTTCTA-1	550.039	839.86	0	18.4388	79.4843	54.7138
ccRCC2_AACCCAAGTGGATCGA-1	441.759	197.615	0.0628908	8.92323	161.228	52.6117
ccRCC2_AACCCAATCTCGAGTA-1	640.766	403.49	0	29.9855	0	83.7188
ccRCC2_AACCTGAAGCAGGGAG-1	265.067	118.857	98.6101	36.7814	612.782	64.845
ccRCC2_AACCTGACATCAGTCA-1	1121.88	973.572	0	13.9475	124.08	222.454
ccRCC2_AACCTGAGTGACTCTA-1	428.972	167.873	0	23.9341	95.2071	35.4919
ccRCC2_AACCTTTAGCATGAAT-1	564.967	421.682	15.9172	21.5243	214.239	0
ccRCC2_AACCTTTCACGACCTG-1	377.221	361.551	54.8406	7.25221	0	99.1007
ccRCC2_AACCTTTGTTTCGCTC-1	467.139	329	0	101.857	376.752	8.7174
ccRCC2_AACGAAACATCTAGAC-1	356.02	83.3936	15.1797	7.12332	163.814	37.7327
ccRCC2_AACGAAATCCATGAGT-1	604.016	152.701	7.23225	28.4966	159.654	9.72942
ccRCC2_AACGAAATCCGATTAG-1	0	643.615	103.227	0	1519.33	91.9276
ccRCC2_AACGGGACACATGACT-1	251.409	272.021	0	14.4225	89.0422	27.3333
ccRCC2_AACGGGACACGCTGTG-1	458.135	416.669	25.9854	74.4501	42.2264	0
ccRCC2_AACGGGACAGTTACCA-1	272.887	429.63	158.758	29.1	110.144	0
ccRCC2_AACGGGATCCGTAATG-1	455.77	155.455	0	0	27.071	119.815
ccRCC2_AACGTCAAGAAAGCGA-1	348.067	294.566	0	0	179.971	6.06916
ccRCC2_AACGTCATCTTCGGAA-1	188.391	191.615	603.788	11.0468	19.1076	57.5706
ccRCC2_AACTTCTAGTCCTACA-1	173.063	101.423	10.1158	2.68863	702.453	164.782
ccRCC2_AACTTCTAGTGGAATT-1	392.19	968.743	47.7469	81.4301	114.901	37.0584
ccRCC2_AACTTCTGTGTGCTTA-1	433.529	693.251	20.3559	0	0	104.794
ccRCC2_AACTTCTGTTACACTG-1	486.99	148.22	47.9295	0	471.669	189.467
ccRCC2_AACTTCTTCACCTCAC-1	666.791	654.559	22.455	17.4004	752.946	33.3914
ccRCC2_AAGAACACACAGTATC-1	478.773	94.652	3.91011	25.8326	0	127.879
ccRCC2_AAGAACACAGCTACTA-1	269.402	0	6.70621	0	392.279	187.467
ccRCC2_AAGAACACATGACTGT-1	440.872	164.846	0	1.24198	0	108.736
ccRCC2_AAGAACAGTACAAGCG-1	0	363.301	13.7989	71.8789	1477.74	59.1301
ccRCC2_AAGAACAGTGTTGAGG-1	511.368	582.208	7.6141	16.3423	243.069	93.8951
ccRCC2_AAGAACATCAGAACCT-1	528.807	445.215	0	68.012	63.8921	0
ccRCC2_AAGAACATCTTTCAGT-1	444.683	0	16.3836	488.981	0	0
ccRCC2_AAGACAAAGAACTTCC-1	287.015	609.582	30.2392	0	115.472	99.3398
ccRCC2_AAGACAAAGACATCAA-1	901.181	320.395	0	0	117.425	22.4958
ccRCC2_AAGACAACATATAGCC-1	456.449	59.482	614.079	31.2814	0	32.701
ccRCC2_AAGACAAGTCAAAGCG-1	240.357	0	0	27.0594	625.693	0
ccRCC2_AAGACAATCCCGTTGT-1	224.51	390.863	209.213	50.7455	31.2732	0
ccRCC2_AAGACTCAGAGGACTC-1	43.5658	906.172	1003.14	66.0029	104.208	172.075
ccRCC2_AAGACTCAGCATGATA-1	562.686	403.899	0	10.1077	203.586	0
ccRCC2_AAGACTCCACGGCACT-1	48.1165	252.144	283	75.4712	704.308	0
ccRCC2_AAGACTCGTAATCAGA-1	283.613	305.712	87.0511	83.5669	416.637	69.0299
ccRCC2_AAGACTCGTACGCTAT-1	0	649.284	0	973.296	120.775	95.5432
ccRCC2_AAGATAGGTGAGCCAA-1	375.778	611.326	952.333	0	0	126.216
ccRCC2_AAGATAGTCGACCCAG-1	0	652	105.379	0	652.622	129.236
ccRCC2_AAGATAGTCTGACGCG-1	420.433	964.091	0	10.3812	0	379.887
ccRCC2_AAGCATCCAAGGTTGG-1	371.152	0	0	55.4927	332.066	48.2012
ccRCC2_AAGCATCCAGCGTGAA-1	298.271	210.984	7.93676	0	94.148	112.22
ccRCC2_AAGCATCTCATTACGG-1	260.506	251.167	26.6036	27.1478	139.886	85.6629
ccRCC2_AAGCCATAGTAGGTTA-1	413.625	492.101	48.726	7.47425	310.045	22.8345
ccRCC2_AAGCCATCACTTCTCG-1	615.353	40.8896	0	36.1158	0	88.5037
ccRCC2_AAGCCATTCACCTGTC-1	736.83	206.881	4.30282	56.795	17.0449	75.4677
ccRCC2_AAGCGAGAGACGCTCC-1	295.724	291.557	0	20.5071	44.3766	50.3332
ccRCC2_AAGCGAGAGGAAGTGA-1	756.632	347.173	0	41.8467	915.823	0
ccRCC2_AAGCGAGCAGAGATTA-1	312.797	980.861	0	0	0	239.354
ccRCC2_AAGCGAGGTAATACCC-1	225.551	323.416	0	0	183.38	61.9486
ccRCC2_AAGCGAGGTCCATCTC-1	103.872	862.479	0	0	0	265.634
ccRCC2_AAGCGAGTCCTTTGAT-1	259.689	360.264	21	5.39161	0	1.82858
ccRCC2_AAGCGAGTCTCCGTGT-1	123.713	877.122	0	62.1955	909.563	229.659
ccRCC2_AAGCGTTAGATTAGTG-1	419.478	512.577	0	5.07022	0	94.659
ccRCC2_AAGCGTTCACTCCCTA-1	588.159	141.989	0.257377	0	299.769	0
ccRCC2_AAGCGTTTCGACGCGT-1	126.445	697.63	166.151	51.5734	163.618	0
ccRCC2_AAGCGTTTCTGCGATA-1	636.952	575.526	75.6878	0	0	88.4731
ccRCC2_AAGGAATAGAGAGGTA-1	405.53	838.733	396.139	15.4816	31.3255	43.683
ccRCC2_AAGGAATAGGACTAAT-1	104.237	45.905	18.8175	1358.88	133.016	0
ccRCC2_AAGGAATCAAAGGCAC-1	495.381	583.546	20.2536	107.268	130.688	33.5249
ccRCC2_AAGGAATGTCAGGAGT-1	676.932	408.389	78.281	62.2719	45.4755	95.9093
ccRCC2_AAGGTAACAAGCAGGT-1	0	489.141	69.0494	215.721	1260.55	154.589
ccRCC2_AAGGTAAGTTTCCATT-1	304.826	0	26.9987	31.1442	271.253	6.27475
ccRCC2_AAGGTAATCTGTGCTC-1	349.823	1329.29	620.807	3.89759	115.635	0
ccRCC2_AAGTACCAGACCAGAC-1	694.658	133.27	22.2772	0	137.925	0
ccRCC2_AAGTACCAGGCTGTAG-1	306.005	804.201	0	0	0	616.717
ccRCC2_AAGTACCCAGGGACTA-1	348.456	253.012	6.05673	13.8119	0	75.8987
ccRCC2_AAGTACCTCGCTCATC-1	1125.66	704.019	76.3205	9.92314	507.263	0
ccRCC2_AAGTCGTAGTCTTCGA-1	225.575	554.156	174.656	53.9433	242.52	110.164
ccRCC2_AAGTCGTCACTGTGAT-1	111.211	40.2933	0	9.66276	417.087	241.49
ccRCC2_AAGTCGTCATCCTGTC-1	385.184	776.726	668.794	23.2398	0	335.102
ccRCC2_AAGTCGTTCTTGCAAG-1	441.817	199.44	0	33.1908	66.9675	93.2791
ccRCC2_AAGTGAAGTCCGATCG-1	12.4494	307.28	10.8113	32.9483	876.726	129.288
ccRCC2_AAGTGAATCATCTATC-1	290.078	625.19	614.625	12.9346	12.8577	229.436
ccRCC2_AAGTTCGAGAGGGTGG-1	136.134	405.566	0	3.75497	441.876	67.7211
ccRCC2_AAGTTCGAGCATTTCG-1	499.134	523.48	0	68.7215	180.95	31.7575
ccRCC2_AAGTTCGCAAGAGGCT-1	39.5479	1094.34	616.437	7.47845	45.4795	35.2058
ccRCC2_AAGTTCGCATAATGAG-1	379.077	348.151	30.8898	70.9793	137.031	58.1516
ccRCC2_AAGTTCGGTACGATTC-1	739.267	221.582	484.395	55.0285	37.8827	134.636
ccRCC2_AAGTTCGGTGTTCAGT-1	477.978	173.314	10.5385	72.9957	157.307	29.7627
ccRCC2_AATAGAGAGGAGTCTG-1	329.336	214.781	0	0	128.486	84.0849
ccRCC2_AATAGAGCAAGAGGTC-1	359.91	167.634	0	0	41.6895	151.353
ccRCC2_AATCACGAGGTCGCCT-1	209.128	795.974	438.509	0.779206	251.501	0
ccRCC2_AATCACGCACCGTGAC-1	724.316	302.351	425.537	22.8287	87.421	55.2023
ccRCC2_AATCACGCACTCCCTA-1	154.422	216.854	115.66	0	1254.91	79.7885
ccRCC2_AATCACGGTCTGTGAT-1	197.268	627.711	0	25.1348	1036.27	18.0396
ccRCC2_AATCACGTCGACGATT-1	399.118	213.983	0	32.8351	62.1325	61.3943
ccRCC2_AATCACGTCTGCGATA-1	281.368	209.44	429.046	0	0	165.358
ccRCC2_AATCGACCAGGTCCCA-1	1310.48	969.675	0	15.041	71.8602	0
ccRCC2_AATCGACGTGCTTCAA-1	791.609	658.923	164.228	41.5992	118.453	20.0517
ccRCC2_AATCGACGTGTAACGG-1	0	207.98	17.4617	4.23176	710.302	155.95
ccRCC2_AATCGACTCTGTCGCT-1	614.965	436.974	28.5252	8.15401	44.8669	1.63522
ccRCC2_AATCGTGAGCTGAGCA-1	273.786	273.085	10.3375	58.8097	1221.99	67.9541
ccRCC2_AATCGTGCACGCAAAG-1	342.808	323.478	5.29479	0	286.946	0
ccRCC2_AATCGTGGTGATAGAT-1	379.827	95.0672	36.9487	5.65237	723.67	256.859
ccRCC2_AATCGTGTCCCGAATA-1	0	131.284	0	6.13262	257.534	401.489
ccRCC2_AATGAAGGTCTGTGTA-1	187.331	426.741	377.689	22.684	125.795	92.5152
ccRCC2_AATGACCAGATGCAGC-1	92.7326	0	49.9523	2032.07	0	146.177
ccRCC2_AATGACCGTTCGTTCC-1	594.364	0	0	15.7138	0	257.407
ccRCC2_AATGACCTCATTCGGA-1	369.938	733.574	439.547	60.518	17.1661	0
ccRCC2_AATGCCAAGCTGAAGC-1	347.289	360.636	661.149	0	0	198.526
ccRCC2_AATGCCACAACGTATC-1	296.783	8.21661	20.3707	2.05006	358.436	609.181
ccRCC2_AATGCCACAGACTGCC-1	515.888	146.962	142.317	2.10867	13.8169	25.9291
ccRCC2_AATGCCACATTGCTGA-1	203.089	0	0	0	249.622	584.072
ccRCC2_AATGCCAGTATGAGGC-1	299.704	63.4173	20.9145	0	883.972	222.976
ccRCC2_AATGCCATCGAGATAA-1	500.237	822.427	467.918	0	0	0
ccRCC2_AATGCCATCTACTGAG-1	0	245.16	0	0	658.269	322.112
ccRCC2_AATGGAACACATAGCT-1	360.589	121.439	20.94	28.4721	777.719	549.266
ccRCC2_AATGGAAGTGGTCTCG-1	343.68	500.765	0	35.1943	46.2034	103.321
ccRCC2_AATGGAAGTGTTGCCG-1	532.931	304.725	0	28.5317	72.7669	216.807
ccRCC2_AATGGAATCGGAAGGT-1	215.024	258.373	0	34.2164	141.452	0
ccRCC2_AATGGCTAGATACAGT-1	124.951	265.488	0	5.28388	0	473.694
ccRCC2_AATGGCTCAAACTAAG-1	460.641	236.561	0	180.514	1804.66	212.474
ccRCC2_AATGGCTCATTCACCC-1	419.836	418.587	93.6249	69.5315	545.529	594.16
ccRCC2_AATGGCTGTCCGGATC-1	540.116	707.543	11.7135	0	208.311	209.813
ccRCC2_AATGGCTGTCGTACAT-1	373.473	146.06	0	0	0	234.318
ccRCC2_AATGGCTGTGGTATGG-1	426.395	161.922	0	20.7826	21.548	86.3519
ccRCC2_AATGGCTTCTTCCTAA-1	647.692	0.143679	25.038	0	21.8317	306.936
ccRCC2_AATTCCTAGCGTTAGG-1	429.515	110.84	2.67204	6.91689	751.708	75.4664
ccRCC2_AATTCCTCAGAGATGC-1	307.417	348.466	331.002	2.66299	0	0
ccRCC2_AATTCCTGTCATTGCA-1	341.806	313.592	1.59872	4.0414	146.22	0
ccRCC2_AATTCCTTCTCCAATT-1	565.854	282.124	7.46803	14.2817	0	34.5482
ccRCC2_AATTCCTTCTTCCCGA-1	523.051	452.752	0	124.399	193.512	69.1867
ccRCC2_AATTTCCAGGACGCTA-1	385.641	428.689	11.4939	10.5086	0	31.9886
ccRCC2_AATTTCCCATTGCTTT-1	83.9932	174.09	0	20.4085	1612.2	156.496
ccRCC2_AATTTCCGTTACAGCT-1	790.782	0	0	2066.34	0	0
ccRCC2_ACAAAGAAGGATCATA-1	527.188	421.888	33.3595	43.135	0	0
ccRCC2_ACAAAGAGTCCATAGT-1	653.304	442.987	27.1045	50.4017	30.6614	54.2118
ccRCC2_ACAAAGAGTCCTATAG-1	905.775	719.673	771.148	48.2033	145.808	0
ccRCC2_ACAAAGAGTCTATGAC-1	315.541	347.391	0	5.61562	0	37.6447
ccRCC2_ACAAAGATCAAGGTGG-1	0	418.246	68.7327	0	755.98	7.05389
ccRCC2_ACAAAGATCGGATTAC-1	149.502	481.841	0	66.2894	28.9215	128.268
ccRCC2_ACAACCATCGGCATTA-1	309.324	270.662	27.7887	11.6084	84.8223	40.1221
ccRCC2_ACAAGCTCAAACTAAG-1	256.725	199.578	0	39.1366	1084.23	264.664
ccRCC2_ACAAGCTCATGACTTG-1	550.969	402.082	2.42531	22.4715	2.31311	154.678
ccRCC2_ACAAGCTGTAAGGTCG-1	273.129	404.456	656.718	0	195.69	155.069
ccRCC2_ACAAGCTGTACTGTTG-1	411.118	86.3713	0	51.224	58.6234	95.545
ccRCC2_ACAAGCTTCAGTCTTT-1	223.624	0.0749165	22.5014	50.2318	718.958	0
ccRCC2_ACAAGCTTCTGAATGC-1	548.502	176.052	0	0	0	136.03
ccRCC2_ACACAGTAGTAATCCC-1	273.212	116.504	0	7.28934	0	312.464
ccRCC2_ACACAGTCAACTCGTA-1	794.726	0	177.091	42.4989	0	74.0139
ccRCC2_ACACAGTTCTGCCTGT-1	608.98	671.088	0	103.938	17.3037	64.4451
ccRCC2_ACACCAACAATTAGGA-1	559.295	495.606	0	34.5207	77.0002	243.983
ccRCC2_ACACCAATCAGCGCAC-1	291.386	83.4202	16.6587	120.21	320.087	382.795
ccRCC2_ACACCAATCCGCAAAT-1	486.363	383.378	0	31.2573	0	133.56
ccRCC2_ACACCAATCGTAGCCG-1	494.439	77.3159	12.9661	96.2057	657.663	99.756
ccRCC2_ACACCAATCTTTGATC-1	844.259	219.431	0	35.1497	124.283	254.758
ccRCC2_ACACGCGAGCGCCTCA-1	517.475	438.016	15.3758	41.5117	152.953	47.9061
ccRCC2_ACACGCGAGTAGTCCT-1	711.757	590.818	22.1015	0	159.211	16.1496
ccRCC2_ACACGCGAGTGCTCAT-1	287.71	789.949	24.0801	0	762.448	68.6666
ccRCC2_ACACGCGCAAACTAAG-1	200.778	390.711	0	0	0	174.621
ccRCC2_ACACGCGCACATCCCT-1	743.708	917.651	43.2526	68.3254	304.126	32.1397
ccRCC2_ACACGCGTCACGTCCT-1	110.828	651.259	0	34.473	37.9153	30.2458
ccRCC2_ACACGCGTCAGCAGAG-1	173.905	250.938	0	22.051	910.721	0
ccRCC2_ACACGCGTCTCGGGAC-1	225.391	0	53.6577	0	512.565	310.015
ccRCC2_ACACTGAAGCACGATG-1	410.26	297.488	7.88451	28.5407	664.052	0
ccRCC2_ACACTGAAGGTCCCGT-1	395.712	461.032	5.90296	0	0	35.2642
ccRCC2_ACAGAAAAGCAGATAT-1	554.991	309.686	19.9744	1.24106	16.5657	114.876
ccRCC2_ACAGAAAAGTAACGTA-1	492.016	0	12.4856	19.082	476.323	0
ccRCC2_ACAGAAACAACAGTGG-1	463.379	371.602	0	0	113.139	92.5946
ccRCC2_ACAGAAACATATTCGG-1	610.72	830.711	658.616	43.0029	37.6089	244.746
ccRCC2_ACAGAAAGTGAGGCAT-1	267.961	373.514	0	80.4957	16.1449	74.246
ccRCC2_ACAGAAAGTGCCTATA-1	487.07	378.176	0	44.7119	0	62.7746
ccRCC2_ACAGAAATCCGATCTC-1	580.912	14.3999	0	54.8939	25.4813	94.4447
ccRCC2_ACAGAAATCGTGCACG-1	279.986	931.502	597.171	17.644	0	0
ccRCC2_ACAGAAATCTACACTT-1	551.907	515.348	13.6388	2.4766	102.329	6.36925
ccRCC2_ACAGCCGGTCTTCATT-1	279.69	0	0	64.145	571.449	98.7089
ccRCC2_ACAGCCGGTTCTTCAT-1	96.7659	112.934	0	129.504	695.246	203.554
ccRCC2_ACAGCCGTCTAGTGAC-1	317.743	214.117	0	0	96.106	68.1829
ccRCC2_ACAGGGAAGGGCAACT-1	580.013	629.64	34.2198	0	75.1506	248.193
ccRCC2_ACAGGGAAGGTGATCG-1	95.3112	0	0	53.9436	715.735	167.765
ccRCC2_ACAGGGAGTCATGCAT-1	6.75302	459.139	37.8251	63.9238	483.26	586.557
ccRCC2_ACAGGGATCAATGTCG-1	68.5422	62.7681	0	24.8097	307.319	467.576
ccRCC2_ACATCCCAGCTCATAC-1	281.527	0	0	631.33	0	0
ccRCC2_ACATCCCAGGAGTATT-1	326.226	243.622	27.8411	0	66.1564	0
ccRCC2_ACATCCCCAGAACGCA-1	193.795	0	47.2722	0	844.674	406.651
ccRCC2_ACATCCCTCCCAGGAC-1	250.55	0	7.31384	11.0275	715.423	163.32
ccRCC2_ACATCGAAGAGCAGCT-1	31.2995	116.592	0	2.12246	408.01	507.861
ccRCC2_ACATCGACACGGTGCT-1	563.629	45.9921	67.5015	160.243	1361.88	0
ccRCC2_ACATCGATCTCTGGTC-1	142.284	160.192	31.7077	772.643	159.242	0
ccRCC2_ACATGCAAGGATATGT-1	618.379	510.889	0	35.3454	4.36883	86.0372
ccRCC2_ACATGCAGTGTTACAC-1	181.792	440.833	402.067	0	68.7906	33.22
ccRCC2_ACATGCATCTGAGCAT-1	447.414	274.205	12.299	0	10.6932	16.0405
ccRCC2_ACATTTCAGGGTAATT-1	282.356	764.514	212.857	50.7453	0	117.532
ccRCC2_ACATTTCCACAGCTTA-1	535.285	338.704	13.0529	53.9909	0	37.8248
ccRCC2_ACATTTCCACCTCGTT-1	289.576	84.1685	0	142.936	1151.52	354.791
ccRCC2_ACATTTCGTATCACGT-1	54.7173	323.415	8.80311	25.1451	368.515	49.4716
ccRCC2_ACCAAACAGTGAATAC-1	344.246	114.577	7.38118	33.7772	656.069	0
ccRCC2_ACCAAACAGTTAACAG-1	1368.97	609.614	0	28.4284	0	401.33
ccRCC2_ACCAAACGTTCTTGTT-1	314.151	1291.04	389.805	61.8808	44.0722	0
ccRCC2_ACCAACAAGGGCAAGG-1	376.618	254.692	0	20.9474	44.1979	106.118
ccRCC2_ACCAACACAATACGAA-1	0	739.423	0	28.4733	927.052	30.6166
ccRCC2_ACCAACACACGGTGTC-1	104.1	663.534	50.8566	78.958	96.5898	10.4687
ccRCC2_ACCAACAGTTCGGGTC-1	790.283	234.973	0	100.272	0	100.909
ccRCC2_ACCAACATCGGTAGAG-1	329.872	192.43	0	9.42143	45.3341	147.675
ccRCC2_ACCAACATCTCACCCA-1	459.373	391.996	3.48501	93.3712	662.186	0
ccRCC2_ACCACAACAATGAACA-1	649.167	285.664	18.1671	19.0531	0	24.1388
ccRCC2_ACCACAACACACGCCA-1	45.1129	62.7488	14.438	6.65339	142.141	357.766
ccRCC2_ACCACAAGTCGGTACC-1	726.079	135.009	0	40.3627	0	245.894
ccRCC2_ACCACAATCTTGCAGA-1	277.618	333.174	837.485	0	48.8065	0
ccRCC2_ACCATTTCACACGGAA-1	457.306	609.539	1072.84	41.4036	281.686	67.9552
ccRCC2_ACCATTTCACTCTAGA-1	979.173	399.064	0	0	132.321	50.8275
ccRCC2_ACCATTTTCCATCTCG-1	291.496	22.9243	72.3704	24.6646	491.504	152.17
ccRCC2_ACCATTTTCCCGTTCA-1	577.533	247.779	13.9392	165.196	704.017	231.688
ccRCC2_ACCATTTTCCTGTTGC-1	535.752	149.937	0	0.832452	226.585	0
ccRCC2_ACCCAAAAGTTAACAG-1	296.949	260.109	15.3635	45.4068	849.524	235.892
ccRCC2_ACCCAAACACAACGAG-1	206.498	202.314	0	4.41196	1020.86	61.4798
ccRCC2_ACCCAAAGTTCCTACC-1	608.499	154.475	11.1519	67.2773	140.816	81.081
ccRCC2_ACCCAAATCTCTGCTG-1	441.422	33.2679	27.6656	21.0289	282.296	40.4247
ccRCC2_ACCCTCAAGTTGGCGA-1	769.722	590.709	137.034	0	206.771	90.978
ccRCC2_ACCCTCACACAGCTTA-1	396.686	0	0	24.1442	1205.78	1.20289
ccRCC2_ACCCTCAGTGGGTTGA-1	423.29	405.978	0	53.4746	95.4558	0
ccRCC2_ACCCTCATCCCATACC-1	786.746	618.839	118.266	0	0	0
ccRCC2_ACCCTTGCAACCCTCT-1	689.348	421.164	63.8209	37.3845	141.401	0
ccRCC2_ACCCTTGCATACCATG-1	438.704	245.709	0	0	63.7312	79.1043
ccRCC2_ACCGTTCAGGTCTGGA-1	307.521	274.737	0	4.18475	183.514	20.0214
ccRCC2_ACCGTTCGTACGACAG-1	109.467	47.0998	0.938657	21.4782	241.004	299.538
ccRCC2_ACCGTTCGTGGCAGAT-1	549.651	380.687	0	17.608	0	107.468
ccRCC2_ACCTACCAGTGGCCTC-1	381.783	52.8338	21.2907	3.29644	536.654	297.807
ccRCC2_ACCTACCCATGAATCC-1	202.964	2.56572	0	69.0051	798.804	354.543
ccRCC2_ACCTACCGTTGCTCCT-1	385.11	92.1016	0	0	82.868	217.253
ccRCC2_ACCTACCTCAGGAGAC-1	553.491	375.494	458.814	0	0	0
ccRCC2_ACCTACCTCTCGTCGT-1	428.87	125.2	0	7.61474	28.66	151.216
ccRCC2_ACCTGAAAGAACCCGA-1	281.603	424.924	0	0	68.6078	36.3425
ccRCC2_ACCTGAACATGTGACT-1	851.983	797.559	17.7451	0	0	37.1356
ccRCC2_ACCTGAAGTGTAGTGG-1	228.678	173.288	250.052	61.1573	576.349	229.884
ccRCC2_ACCTGAATCAGATTGC-1	0	1255.62	689.981	0	0	160.937
ccRCC2_ACCTGAATCCTGGCTT-1	413.463	0	809.312	26.584	0	0
ccRCC2_ACCTGTCAGAGTTCGG-1	534.185	81.6378	150.508	0	708.89	108.186
ccRCC2_ACCTGTCAGCGCAATG-1	368.504	0	7.69724	48.2753	324.276	67.5698
ccRCC2_ACCTGTCTCCGTACGG-1	47.0224	475.923	0	99.2797	770.975	146.017
ccRCC2_ACCTGTCTCCGTATGA-1	660.838	363.258	45.9155	54.4157	143.107	0
ccRCC2_ACGATCAAGAATCCCT-1	60.0414	42.8699	64.791	0	239.231	327.709
ccRCC2_ACGATCAAGCCTGAGA-1	755.972	216.466	0	98.486	483.138	0
ccRCC2_ACGATCAGTAGGTTTC-1	257.977	183.86	0	9.13976	283.983	336.969
ccRCC2_ACGATCAGTCCAGCGT-1	87.0455	666.246	547.351	0	0	0
ccRCC2_ACGATCATCGACTCCT-1	0	363.468	0.702736	0	343.835	36.3645
ccRCC2_ACGATCATCTGGGATT-1	651.668	735.076	27.536	96.4828	10.9942	0
ccRCC2_ACGCACGAGGTCACTT-1	1108.84	788.637	32.7406	0	18.8138	124.08
ccRCC2_ACGGAAGCACAATGTC-1	337.444	382.852	0	61.4923	1326.02	0.652023
ccRCC2_ACGGAAGCAGCCATTA-1	403.831	429.057	0	56.6323	0	132.869
ccRCC2_ACGGAAGGTGCAATGG-1	443.443	501.14	308.875	0	56.2742	0
ccRCC2_ACGGGTCAGAGTCAAT-1	43.0211	1486.41	218.167	0	0	125.666
ccRCC2_ACGGGTCAGCATGATA-1	455.246	192.269	0	35.372	87.0303	107.41
ccRCC2_ACGGGTCCAAACGAGC-1	244.462	2.53206	23.7676	0	834.185	256.005
ccRCC2_ACGGGTCCACAGCTGC-1	265.313	27.2963	16.8105	27.223	902.091	173.095
ccRCC2_ACGGGTCCAGCAGGAT-1	0	557.339	125.108	0	662.008	0
ccRCC2_ACGGGTCTCGCTACGG-1	81.621	762.833	235.012	0	0	45.2262
ccRCC2_ACGGTTAAGACCGTTT-1	371.994	379.325	0	35.4944	0	274.307
ccRCC2_ACGGTTAAGCCATTTG-1	131.862	877.026	49.7893	96.8852	630.094	81.3759
ccRCC2_ACGGTTAAGTGCACTT-1	254.625	78.4984	0	73.786	768.791	146.306
ccRCC2_ACGGTTACAATTGCGT-1	195.876	38.8469	30.7315	0	463.834	386.114
ccRCC2_ACGGTTACACAATTCG-1	1001.4	72.5329	0	0	0	406.558
ccRCC2_ACGGTTACAGAGGAAA-1	0	494.683	241.272	0	0	50.3723
ccRCC2_ACGGTTAGTAGTCGGA-1	299.29	154.644	25.3459	21.1965	1293.38	56.9002
ccRCC2_ACGGTTAGTCCTTGTC-1	371.016	148.604	0	29.6693	0	135.425
ccRCC2_ACGGTTAGTGGTTTAC-1	461.174	300.202	0	0.921176	74.3875	115.064
ccRCC2_ACGGTTATCCGAGGCT-1	573.413	338.709	158.994	11.8057	68.2067	0
ccRCC2_ACGTAACAGCCTTTGA-1	0	971.819	499.933	8.46498	61.8504	74.4177
ccRCC2_ACGTAACTCTCTAGGA-1	84.3983	14.8978	31.8314	6.66393	531.85	237.09
ccRCC2_ACGTACAAGCACAAAT-1	359.133	0	70.4179	88.3905	532.726	107.222
ccRCC2_ACGTACAAGTGATAAC-1	405.144	203.972	35.3059	0	80.7304	60.9452
ccRCC2_ACGTACAGTCCTGTCT-1	566.839	370.973	0	0	0	170.598
ccRCC2_ACGTACAGTCGCACAC-1	412.855	383.101	0	108.289	158.69	1.70386
ccRCC2_ACGTACATCTGGGCCA-1	464.048	490.075	0	40.6289	167.962	122.591
ccRCC2_ACGTAGTAGACATAGT-1	69.722	121.441	2.83344	146.955	1211.8	41.4244
ccRCC2_ACGTAGTAGCCGAACA-1	330.68	482.265	0	22.6559	29.638	79.6711
ccRCC2_ACGTAGTAGGTAGTCG-1	305.024	155.796	95.2837	0	777.425	9.50961
ccRCC2_ACGTAGTCACTAGGTT-1	348.554	295.894	0	18.4987	107.565	129.46
ccRCC2_ACGTAGTTCGTGGTAT-1	338.461	248.342	44.682	0	110.933	36.8611
ccRCC2_ACGTAGTTCTCCCTAG-1	302.983	517.078	12.051	25.9496	42.4993	72.0333
ccRCC2_ACGTAGTTCTCCTGTG-1	134.693	828.187	689.894	13.6586	0	0
ccRCC2_ACGTCCTCAATTTCCT-1	0	236.638	751.403	0	403.682	357
ccRCC2_ACGTCCTCACTACCGG-1	382.471	349.15	0	35.1397	84.7066	131.124
ccRCC2_ACGTCCTTCTTCTCAA-1	911.515	397.524	9.20283	1.39068	318.438	13.611
ccRCC2_ACGTTCCCATCAGTCA-1	242.526	585.448	486.743	13.2877	35.3328	0
ccRCC2_ACGTTCCTCATTGCTT-1	372.812	224.268	25.836	19.0061	140.717	0
ccRCC2_ACTACGACATGATGCT-1	739.752	293.44	0	4.41952	0	221.952
ccRCC2_ACTACGATCCGCTTAC-1	725.932	363.601	4.89828	10.9669	165.383	93.7019
ccRCC2_ACTATCTAGCTAAATG-1	383.777	116.097	0	0	0	303.215
ccRCC2_ACTATCTCACACGGTC-1	345.029	156.693	16.7202	38.9364	128.847	0
ccRCC2_ACTATCTCACGCGTGT-1	823.494	436.685	0	0	299.546	0
ccRCC2_ACTATCTGTTGCATGT-1	417.489	638.615	12.7011	44.7201	1168.14	0
ccRCC2_ACTATGGTCCCTTGTG-1	1313.66	801.736	0	0	396.054	0
ccRCC2_ACTATGGTCTCGCTCA-1	0	467.385	980.629	17.8498	650.43	0
ccRCC2_ACTATTCAGATGTTGA-1	241.6	437.638	18.5317	6.64543	72.5286	0
ccRCC2_ACTATTCAGTCATAGA-1	560.621	642.647	65.5315	15.2524	147.26	81.2018
ccRCC2_ACTATTCCACAAGCCC-1	659.779	350.818	0	14.8266	65.1273	70.8026
ccRCC2_ACTATTCCATAATGAG-1	176.636	335.624	132.607	1434.29	111.776	0
ccRCC2_ACTATTCTCGGCTCTT-1	222.277	280.022	20.2723	78.7367	224.404	0
ccRCC2_ACTCCCAAGGTGGTTG-1	215.763	366.317	0	0	17.1003	37.0172
ccRCC2_ACTCCCAAGGTTCATC-1	436.134	97.8974	64.5171	31.732	50.1632	8.57905
ccRCC2_ACTCCCACAAGGGTCA-1	766.713	0	45.2444	0	710.005	0
ccRCC2_ACTCCCACATCCGGCA-1	469.786	131.879	37.2495	0	14.3642	47.5886
ccRCC2_ACTCCCACATGAGTAA-1	376.404	686.379	303.277	35.2229	15.5598	0
ccRCC2_ACTCCCAGTAACATGA-1	388.23	484.18	22.3711	10.4096	13.5202	27.6227
ccRCC2_ACTCCCAGTGCAACAG-1	0	72.9824	32.0395	19.8463	176.17	512.532
ccRCC2_ACTCCCAGTTCAGGTT-1	653.902	46.1915	0.379362	3.38746	101.726	47.9501
ccRCC2_ACTCCCAGTTTGATCG-1	0	246.9	92.3587	0	926.806	161.903
ccRCC2_ACTCTCGAGAGTTGCG-1	509.142	162.755	3.62449	59.3337	192.859	120.862
ccRCC2_ACTCTCGTCGACCAAT-1	950.537	153.938	114.849	0	108.392	0
ccRCC2_ACTGATGAGGTCCGAA-1	559.448	265.488	1.45117	0	360.716	346.768
ccRCC2_ACTGATGGTCACAGTT-1	495.665	72.8044	0	33.6769	422.257	170.656
ccRCC2_ACTGATGTCGGTCATA-1	223.123	576.248	0	63.8917	2.92913	116.824
ccRCC2_ACTGCAAAGTTCCTGA-1	323.465	264.138	0	0	0	49.3413
ccRCC2_ACTGCAACATAGTCAC-1	258.843	236.947	0	36.6246	95.5928	72.6608
ccRCC2_ACTGCAAGTTCGGTCG-1	119.707	143.339	0	25.636	602.055	75.7342
ccRCC2_ACTGTCCAGTCTCCTC-1	506.721	54.4902	0.471073	24.1314	114.429	203.012
ccRCC2_ACTGTCCCATCCGTTC-1	300.772	697.156	1410.71	36.3526	0	0
ccRCC2_ACTGTCCGTATGCTTG-1	400.057	240.842	0	56.7135	0	76.616
ccRCC2_ACTGTGACAGCTACTA-1	452.91	181.23	22.3107	1.52481	37.6394	125.511
ccRCC2_ACTGTGAGTTAAACAG-1	170.442	228.097	0	16.0832	202.604	186.32
ccRCC2_ACTGTGATCAGCTAGT-1	0	227.369	786.633	0	569.947	0
ccRCC2_ACTTAGGAGCCAAGGT-1	375.77	882.226	0	45.7413	205.058	52.1082
ccRCC2_ACTTAGGAGGCATGGT-1	217.932	265.407	0	51.5613	51.4186	42.4749
ccRCC2_ACTTAGGTCATCGCCT-1	330.592	771.322	0	0	0	139.131
ccRCC2_ACTTAGGTCGGTGAAG-1	199.876	375.887	0	48.7353	66.1824	74.3711
ccRCC2_ACTTATCCAGTATACC-1	655.523	100.331	0	11.0992	762.152	0
ccRCC2_ACTTATCCATTCATCT-1	779.402	10.0281	13.6218	30.4046	228.518	0
ccRCC2_ACTTATCGTCCTCCTA-1	176.702	298.69	5.16264	18.684	694.965	203.583
ccRCC2_ACTTATCGTCGATGCC-1	452.194	439.389	479.416	73.464	113.267	0
ccRCC2_ACTTATCTCCGTGACG-1	381.037	218.675	40.3468	24.6328	195.682	0
ccRCC2_ACTTCCGAGGATGAGA-1	292.733	268.81	0	33.3089	220.07	101.283
ccRCC2_ACTTCCGCACCAGCTG-1	1501.98	293.938	78.0746	134.496	117.554	52.8137
ccRCC2_ACTTCCGTCCGACATA-1	390.066	138.579	0	9.20265	102.448	78.2905
ccRCC2_ACTTCCGTCGGTATGT-1	216.549	408.245	25.4648	5.34195	56.9405	110.389
ccRCC2_ACTTCCGTCGGTGCAC-1	212.106	474.958	0	26.6119	50.045	5.62397
ccRCC2_ACTTCGCGTTGTGTAC-1	171.948	324.427	0	9.91448	47.4774	86.0298
ccRCC2_ACTTTCAAGACCAAAT-1	0	106.324	15.9613	38.3742	965.398	175.613
ccRCC2_ACTTTCAAGCTGTCCG-1	444.581	810.131	549.418	0	0	44.4822
ccRCC2_ACTTTCAAGTGGTTAA-1	0	4.90689	28.7634	0	272.574	465.189
ccRCC2_ACTTTCAGTAGCTGTT-1	511.642	314.785	469.507	18.5961	24.0553	61.8368
ccRCC2_ACTTTCATCGTGGCTG-1	272.424	65.2492	15.8757	111.944	940.339	245.652
ccRCC2_ACTTTCATCTTACCGC-1	981.89	534.419	16.2665	0	0	77.5868
ccRCC2_ACTTTGTAGGTTCCAT-1	436.015	103.153	0	35.3362	0	95.2081
ccRCC2_ACTTTGTGTAAGACCG-1	485.235	326.489	16.7994	12.1468	0	67.3997
ccRCC2_ACTTTGTGTATCTCTT-1	181.592	8.18353	20.8379	5.77507	88.9118	778.482
ccRCC2_ACTTTGTGTATGCGTT-1	68.4494	380.513	1234.62	1.70654	0	175.091
ccRCC2_ACTTTGTTCATTTCGT-1	719.416	321.174	27.936	49.7668	463.084	60.2854
ccRCC2_ACTTTGTTCCTTATCA-1	1131.67	401.671	0	81.5569	101.458	71.8919
ccRCC2_AGAAATGAGAAGGGAT-1	749.631	471.024	0	0	89.8273	57.2543
ccRCC2_AGAACAACACGCTGAC-1	311.991	554.913	68.2183	7.33538	128.303	77.9647
ccRCC2_AGAACAAGTGGTTCTA-1	647.25	164.207	0	65.3741	185.354	78.4597
ccRCC2_AGAACAATCATTGCCC-1	334.3	132.925	0	61.145	564.851	73.6331
ccRCC2_AGAACAATCCGTTTCG-1	411.761	279.755	9.88753	0	1646.08	0
ccRCC2_AGAACAATCTGGACCG-1	524.084	0	41.7418	48.9172	356.951	0
ccRCC2_AGAACCTCAACCAGAG-1	856.361	622.943	0	50.2758	0	98.7974
ccRCC2_AGAACCTTCAGGGTAG-1	280.143	878.995	12.4197	121.449	933.844	213.616
ccRCC2_AGAAGTAAGAGTCAAT-1	540.207	412.368	0	0	4.56114	42.9474
ccRCC2_AGAAGTACAAGCGCTC-1	271.329	565.028	382.617	0	102.118	0
ccRCC2_AGAAGTATCTACCCAC-1	685.524	251.36	456.4	82.3521	0	189.009
ccRCC2_AGACAAAAGAGCATCG-1	292.374	284.471	0	28.66	0	62.348
ccRCC2_AGACAAACAAGCGCAA-1	0	242.747	0	83.1836	603.036	1017.16
ccRCC2_AGACACTAGTAAGACT-1	773.815	215.865	21.5953	75.4368	66.2482	0
ccRCC2_AGACACTAGTCATTGC-1	553.302	459.558	1098.69	104.897	0	97.0917
ccRCC2_AGACACTCAGCGGTTC-1	540.926	1407.33	633.857	0	0	0
ccRCC2_AGACAGGAGCGCAATG-1	0	202.104	1562.41	0	359.412	1015.81
ccRCC2_AGACAGGAGGAAAGGT-1	439.027	440.316	0	0	0	485.349
ccRCC2_AGACAGGAGTCAGCCC-1	689.23	389.126	522.857	65.0854	0	0
ccRCC2_AGACAGGCACCGTCTT-1	386.642	217.064	223.307	12.0888	49.2733	0
ccRCC2_AGACAGGGTTAAGTCC-1	438.705	443.137	45.7595	0	154.127	89.4121
ccRCC2_AGACAGGTCCCAACTC-1	974.297	261.861	63.1188	0	200.949	0
ccRCC2_AGACCATAGAGAGTGA-1	190.041	544.483	347.17	0	55.1695	13.8332
ccRCC2_AGACCATGTTGACGGA-1	322.629	214.348	0	0	8.40086	417.712
ccRCC2_AGACCATTCCGTGCGA-1	261.964	24.663	0	72.9473	208.379	105.625
ccRCC2_AGACCATTCGCTGCGA-1	620.847	705.909	814.044	0	0	91.4777
ccRCC2_AGACCCGCACCGTCTT-1	773.796	247.646	23.2647	0	0	29.9727
ccRCC2_AGACTCACAAACAGGC-1	245.498	1013.8	0	11.4596	0	333.635
ccRCC2_AGACTCACAAACTCTG-1	215.882	122.747	0	55.1308	490.922	265.645
ccRCC2_AGACTCACACGGGTAA-1	203.71	73.2962	34.8964	6.8253	330.35	231.93
ccRCC2_AGACTCACAGCCGTTG-1	439.388	383.014	56.8247	49.6108	36.9919	66.7224
ccRCC2_AGACTCAGTCCAGGTC-1	231.973	211.811	46.9883	14.9634	65.9692	171.145
ccRCC2_AGAGAATAGAGAATCT-1	485.61	393.093	35.9392	23.8234	245.711	21.6773
ccRCC2_AGAGAATAGCAGCCCT-1	0	1002.3	0	0	0	18.9545
ccRCC2_AGAGAATAGCTTCATG-1	121.872	181.88	0.712045	0	561.547	141.371
ccRCC2_AGAGAATGTAAGTCAA-1	408.61	326.034	89.4191	0.46031	21.2665	87.8421
ccRCC2_AGAGAATGTCATGGCC-1	431.935	243.115	0.875832	2.44629	595.687	235.706
ccRCC2_AGAGAATGTGGTCTCG-1	422.687	1182.3	30.3206	67.8622	137.808	448.307
ccRCC2_AGAGAATTCAACACGT-1	512.885	135.74	0	0	0	294.25
ccRCC2_AGAGAGCAGTGGCAGT-1	35.0043	396.48	14.4875	72.2761	241.906	351.004
ccRCC2_AGAGCAGCATTGCCGG-1	142.185	121.522	0	0	720.188	0
ccRCC2_AGAGCAGGTCCACTCT-1	329.531	273.51	554.319	33.2402	1.61892	112.312
ccRCC2_AGAGCAGGTCGGCACT-1	788.801	497.429	0	0	145.595	53.9851
ccRCC2_AGAGCAGTCAAGAGGC-1	385.903	315.708	0	6.76061	0	48.4884
ccRCC2_AGAGCCCAGAGGGTGG-1	142.17	162.46	36.9788	0	910.39	123.757
ccRCC2_AGAGCCCAGGTTAAAC-1	0	243.303	0	56.7809	584.653	308.706
ccRCC2_AGAGCCCCACAGTATC-1	260.284	0	17.6056	155.206	0	843.562
ccRCC2_AGAGCCCCAGAACATA-1	0	682.092	0	113.558	1460.32	0
ccRCC2_AGAGCCCGTCTAGGTT-1	78.3404	554.724	0	20.9611	249.843	0
ccRCC2_AGAGCCCGTGACACGA-1	3.98928	456.846	17.0641	97.0119	703.645	0
ccRCC2_AGAGCCCTCGGTCTGG-1	430.292	381.642	77.977	19.8013	117.424	0
ccRCC2_AGATAGACAGATACTC-1	175.962	494.775	0	7.5511	46.5423	55.0654
ccRCC2_AGATAGACAGATGCGA-1	210.099	28.7293	13.2601	9.1468	783.116	138.674
ccRCC2_AGATAGAGTCAGTCCG-1	359	4.69849	41.2451	8.05492	432.66	10.3623
ccRCC2_AGATAGAGTCATATGC-1	0	1030.14	155.888	32.5907	954.407	0
ccRCC2_AGATCCATCACCATCC-1	1201.06	26.0102	0	10.2584	136.264	0
ccRCC2_AGATCCATCCATTGGA-1	153.374	246.665	0	50.3039	62.8943	67.9464
ccRCC2_AGATCCATCCGCAAAT-1	900.247	367.752	85.2191	0	239.466	0
ccRCC2_AGATCCATCGATAACC-1	552.726	104.444	25.7756	96.3355	390.062	541.06
ccRCC2_AGATCGTAGTAGCTCT-1	48.7403	138.214	0	95.3016	287.358	53.2461
ccRCC2_AGATCGTCATTCACAG-1	1246.67	1077.01	5.29282	0	61.8641	0
ccRCC2_AGATCGTGTCCCGTGA-1	0	325.104	0	33.4113	488.789	421.488
ccRCC2_AGATGAACACACAGCC-1	233.991	983.452	7.20345	53.0867	1470.27	0
ccRCC2_AGATGAATCAATCTCT-1	451.143	292.093	7.45746	0	195.283	0
ccRCC2_AGATGAATCCAGCACG-1	350.573	127.91	0	12.5232	633.7	9.3162
ccRCC2_AGATGAATCGTTCATT-1	642.114	1408.94	0	3.89654	257.721	226.241
ccRCC2_AGATGCTAGCTCATAC-1	560.839	278.984	14.8785	0	136.39	0
ccRCC2_AGATGCTCAAGTCGTT-1	451.434	95.7753	15.2583	0	847.701	209.312
ccRCC2_AGATGCTGTGTAGTGG-1	540.505	178.118	0	14.6793	231.977	50.0713
ccRCC2_AGATGCTTCATGCAGT-1	714.874	125.225	70.4935	0	124.344	209.529
ccRCC2_AGCATCAAGACCCGCT-1	355.394	178.079	0	38.617	0	148.685
ccRCC2_AGCATCAAGCACTGGA-1	653.589	482.398	0	109.787	553.997	232.39
ccRCC2_AGCATCAGTAATGTGA-1	0	647.855	902.691	0	220.539	383.663
ccRCC2_AGCATCATCCCGTTGT-1	212.127	281.584	0	93.4055	652.683	302.859
ccRCC2_AGCCAATAGCCGAACA-1	354.229	267.916	0	31.0591	0	26.4471
ccRCC2_AGCCAATCACTTACAG-1	975.142	151.721	0	51.8836	0	125.115
ccRCC2_AGCCAATCATACTTTC-1	667.529	259.964	0	1.25052	194.987	154.569
ccRCC2_AGCCAATGTCAGACGA-1	314.229	552.754	37.6509	5.09146	49.4336	0
ccRCC2_AGCCAATTCAATGCAC-1	311.478	96.6093	21.6143	24.2743	150.628	44.2303
ccRCC2_AGCCACGAGTAGGGTC-1	141.441	156.909	393.641	31.2662	0	0
ccRCC2_AGCCACGCAACCGCTG-1	448.28	188.952	567.28	0	492.816	230.312
ccRCC2_AGCCACGCAGTTGGTT-1	326.264	461.111	0	96.0083	214.629	0
ccRCC2_AGCCACGCATACAGGG-1	296.475	383.412	56.1591	54.1639	330.394	3.6724
ccRCC2_AGCCACGGTAAGCTCT-1	740.081	686.702	58.7562	8.47278	0	0
ccRCC2_AGCCACGGTACTGGGA-1	10.602	534.873	652.916	0	0	0
ccRCC2_AGCCACGGTCGATTAC-1	306.525	247.696	34.5023	20.2378	12.9899	0.79659
ccRCC2_AGCCACGGTGGCGCTT-1	0	604.734	0	0	1123.21	0
ccRCC2_AGCCAGCCATCCGAAT-1	465.502	44.8268	178.978	14.0386	0	75.3766
ccRCC2_AGCCAGCTCACTGGGC-1	240.897	783.309	519.032	0	96.0353	44.5274
ccRCC2_AGCGATTCACAAGTGG-1	360.885	0	73.1119	3.82705	405.107	625.074
ccRCC2_AGCGATTCAGAGATGC-1	208.755	574.09	0	0	251.364	167.414
ccRCC2_AGCGATTTCCGAGGCT-1	145.292	0	64.7523	0	585.515	578.639
ccRCC2_AGCGATTTCCTATTTG-1	459.688	247.866	8.4366	6.83617	0	141.585
ccRCC2_AGCGATTTCGGACAAG-1	148.505	450.85	38.203	0	672.437	642.269
ccRCC2_AGCGCCAAGGTCATTC-1	458.931	165.228	0	0	0	301.321
ccRCC2_AGCGCCAGTCGGAACA-1	0	513.205	32.2261	19.085	1049.81	149.482
ccRCC2_AGCGCTGAGAGAAGGT-1	346.39	902.379	13.6549	0	8.97827	157.844
ccRCC2_AGCGCTGCACCAAAGG-1	446.288	284.03	15.0822	0	67.718	28.5932
ccRCC2_AGCGCTGCACTGCGTG-1	677.765	357.803	0	84.0868	0	173.387
ccRCC2_AGCGCTGGTCATCCGG-1	268.488	355.309	0	28.0319	76.2471	48.9102
ccRCC2_AGCGCTGGTCGTCAGC-1	164.363	84.9332	20.1349	0	367.695	0
ccRCC2_AGCGCTGTCCGAGCTG-1	350.009	133.115	26.7715	3.74221	5.83917	133.25
ccRCC2_AGCGTATAGATAACAC-1	325.493	311.676	0	2.30478	47.4999	114.536
ccRCC2_AGCGTATCAATCTCTT-1	292.537	565.546	8.41728	0	0	65.1922
ccRCC2_AGCGTATGTAGGGAGG-1	0	164.38	18.5834	17.4182	480.91	530.733
ccRCC2_AGCGTATTCCAGCACG-1	953.714	0	49.235	0	1017.59	0
ccRCC2_AGCGTATTCGAAGTGG-1	743.568	590.51	50.0627	27.9602	0	102.445
ccRCC2_AGCTACAAGCCGTAAG-1	722.689	37.8438	90.7904	1.08052	0	205.91
ccRCC2_AGCTACACAAAGAGTT-1	409.93	918.531	185.151	70.0177	0	17.4795
ccRCC2_AGCTACACAATCGCGC-1	428.733	1117.53	0	34.1482	0	148.181
ccRCC2_AGCTACAGTACGAGTG-1	359.785	386.975	24.4889	29.9253	100.635	0
ccRCC2_AGCTACATCGAAGCCC-1	867.7	169.596	0	1.27368	259.662	7.0625
ccRCC2_AGCTACATCTGTCGTC-1	231.181	362.267	10.2202	19.1983	25.0988	4.10968
ccRCC2_AGCTCAACAATAAGGT-1	289.764	699.688	882.745	97.16	47.6543	58.9796
ccRCC2_AGCTCAACAGGACTTT-1	536.251	0	0	119.681	408.128	245.164
ccRCC2_AGCTTCCAGCCGGAAT-1	0	500.634	0	20.8187	854.855	29.1895
ccRCC2_AGCTTCCAGGTTCAGG-1	70.803	479.402	0	96.1446	658.688	187.637
ccRCC2_AGCTTCCTCTTCGACC-1	1243.26	815.942	42.2922	17.0878	24.3645	0
ccRCC2_AGGAAATAGGCATCAG-1	363.542	194.609	0	42.9819	17.5034	195.266
ccRCC2_AGGAAATGTAACCAGG-1	541.29	71.4614	0	19.8891	157.842	62.2733
ccRCC2_AGGAAATTCCATACAG-1	500.697	1216.49	173.329	0	99.8064	156.913
ccRCC2_AGGAAATTCGTCGCTT-1	384.227	441.407	0	83.774	32.3884	4.10738
ccRCC2_AGGAATAAGCTGCCAC-1	450.335	147.936	0	32.8109	0	151.644
ccRCC2_AGGAATAAGGTCCGAA-1	816.448	531.601	537.02	0	40.519	80.5475
ccRCC2_AGGAATACACTTGAAC-1	780.943	0	9.5856	119.469	866.422	0
ccRCC2_AGGAATACAGCTACAT-1	627.067	271.492	1093	39.6467	86.4015	0
ccRCC2_AGGAATAGTACGTTCA-1	37.4806	82.3665	0.746966	1054.69	10.6514	95.0927
ccRCC2_AGGAATAGTTCGGCGT-1	274.441	316.208	0	56.4609	124.264	63.4286
ccRCC2_AGGACGACACTGTCGG-1	655.414	549.822	775.885	20.642	133.43	0
ccRCC2_AGGACGACAGATGCGA-1	192.277	261.296	0	0	57.0562	98.4752
ccRCC2_AGGACGATCACTGCTC-1	65.291	268.517	0	83.1129	995.289	145.416
ccRCC2_AGGACGATCCATAGGT-1	0	397.056	83.7762	0	918.088	319.017
ccRCC2_AGGACTTGTGAGATCG-1	377.025	240.285	0	58.9487	31.3597	147.339
ccRCC2_AGGACTTTCAAGAATG-1	310.246	957.164	925.073	0	0	36.8095
ccRCC2_AGGACTTTCGCCATAA-1	315.325	294.692	46.2413	2.78888	8.79614	35.0529
ccRCC2_AGGAGGTAGGCACTAG-1	168.869	389.38	0	17.4659	195.257	3.83971
ccRCC2_AGGATAACAATAGGGC-1	0	357.848	559.59	30.4099	639.015	431.055
ccRCC2_AGGATAACAGGTATGG-1	180.921	533.781	102.284	19.3392	116.17	105.388
ccRCC2_AGGATAATCCACGGAC-1	176.586	448.61	9.91308	0	55.1742	70.9495
ccRCC2_AGGATCTAGGCAATGC-1	183.601	386.011	37.1106	76.5903	75.0354	246.649
ccRCC2_AGGATCTAGGTTCTTG-1	266.913	235.517	0	3.72124	0	412.254
ccRCC2_AGGATCTAGTAATTGG-1	432.514	320.055	0	39.6881	67.6031	58.9114
ccRCC2_AGGATCTGTGACCGTC-1	399.317	174.924	0	8.09616	0	215.275
ccRCC2_AGGATCTTCATTATCC-1	489.885	291.355	0	0	679.032	0
ccRCC2_AGGCATTAGAGCATTA-1	549.485	162.444	10.899	49.775	403.438	266.421
ccRCC2_AGGCATTAGCAAACAT-1	373.208	398.044	0	31.278	38.5935	59.8825
ccRCC2_AGGCATTCAATGTGGG-1	623.23	247.063	0	32.6505	126.166	153.895
ccRCC2_AGGCATTGTCCAGCAC-1	349.006	0	5.95573	34.8005	481.481	0
ccRCC2_AGGCATTTCAAACTGC-1	209.896	0	29.7933	0.0365841	253.926	583.949
ccRCC2_AGGCATTTCTCAGGCG-1	502.124	319.134	0	0	211.272	38.784
ccRCC2_AGGCCACGTACTAACC-1	402.692	390.036	0	44.5345	67.1835	10.2179
ccRCC2_AGGCTGCAGCACTGGA-1	114.875	891.936	181.752	39.4043	0	86.2648
ccRCC2_AGGCTGCCAGAGTAAT-1	718.059	353.168	2.10186	6.52885	58.6523	140.284
ccRCC2_AGGCTGCCATTCTTCA-1	0	410.474	605.845	112.955	581.786	109.394
ccRCC2_AGGCTGCTCCCGAGAC-1	200.036	512.067	26.0702	1.55741	42.567	33.2749
ccRCC2_AGGCTGCTCTCGAACA-1	93.834	194.622	44.7474	1.73619	724.723	80.0441
ccRCC2_AGGGAGTAGAGATCGC-1	804.193	345.617	297.663	39.1437	52.387	40.8994
ccRCC2_AGGGAGTCAGGGACTA-1	364.113	209.071	0	0	212.015	7.217
ccRCC2_AGGGAGTGTATACCCA-1	120.043	50.5904	0	14.1306	240.823	267.151
ccRCC2_AGGGAGTGTATTTCGG-1	43.5654	387.718	0	24.7675	717.177	242.227
ccRCC2_AGGGAGTTCAGCTGAT-1	581.501	270.984	0	4.84951	0	115.549
ccRCC2_AGGGCCTAGGTTTGAA-1	617.11	442.783	26.9902	0	153.708	0
ccRCC2_AGGGCCTCAGACCTGC-1	421.287	201.823	0	10.0247	87.6709	190.708
ccRCC2_AGGGCCTCAGAGTAAT-1	101.692	164.24	12.8649	15.6679	445.433	25.5923
ccRCC2_AGGGCCTCATGACTAC-1	925.788	669.389	0	75.9883	0	185.465
ccRCC2_AGGGCCTCATGTTTGG-1	512.184	299.043	946.26	0	0	165.628
ccRCC2_AGGGCCTTCATGTCTT-1	109.483	605.322	739.608	41.0487	0	85.9791
ccRCC2_AGGGCCTTCTATACGG-1	176.578	135.46	46.3959	0	378.066	110.449
ccRCC2_AGGGCTCAGATGATTG-1	11.5528	613.885	509.763	37.8137	37.8599	147.817
ccRCC2_AGGGCTCTCCGAAATC-1	294.314	223.098	10.4982	9.43064	17.7627	19.2834
ccRCC2_AGGGTCCAGCAAATCA-1	687.083	979.488	0	0	439.999	12.6285
ccRCC2_AGGGTCCCACGCGCAT-1	57.8842	0	2.7745	80.0641	320.173	280.914
ccRCC2_AGGGTGACAATTGAAG-1	351.44	0	0	24.4539	977.169	35.9853
ccRCC2_AGGGTGACAGATAAAC-1	33.3742	812.426	1081.45	0	0	185.054
ccRCC2_AGGGTGACAGCTAACT-1	586.752	921.657	0	42.4611	10.817	0
ccRCC2_AGGGTGACATTCACAG-1	166.016	17.7095	10.2733	49.5806	166.556	252.071
ccRCC2_AGGGTGATCAATCTCT-1	605.735	208.547	0	8.3703	136.786	129.951
ccRCC2_AGGGTGATCCACCTCA-1	484.021	278.057	0	13.0298	0	218.274
ccRCC2_AGGGTGATCTACGGTA-1	148.785	479.52	0	44.6665	0	48.1657
ccRCC2_AGGGTTTAGCGTTAGG-1	387.709	162.07	5.91725	23.651	0	87.0007
ccRCC2_AGGGTTTAGGACAGTC-1	207.225	376.086	0	0	74.5799	77.5231
ccRCC2_AGGGTTTAGGAGACCT-1	0	371.013	1350.59	0	834.054	255.394
ccRCC2_AGGGTTTCAGAGTGTG-1	491.465	373.948	0	9.82467	91.9549	150.57
ccRCC2_AGGTAGGAGGTCATAA-1	47.7013	719.354	479.344	0	67.5079	0
ccRCC2_AGGTCATAGAAGGTAG-1	198.546	14.6837	10.1811	24.1031	215.804	392.559
ccRCC2_AGGTCATCATGGGATG-1	220.514	0	0	16.2889	364.23	321.876
ccRCC2_AGGTCATGTACCTATG-1	165.348	78.9564	8.37081	0	417.045	35.7343
ccRCC2_AGGTCATGTTCATCTT-1	223.246	283.861	3.25697	9.78704	55.8609	30.15
ccRCC2_AGGTCTAAGAAATTGC-1	604.495	487.782	87.343	0	46.5181	0
ccRCC2_AGGTCTAGTCAAAGTA-1	239.214	0	38.4123	49.503	319.848	113.893
ccRCC2_AGGTCTATCTCGACGG-1	605.29	116.102	34.7851	52.8365	525.291	329.271
ccRCC2_AGGTGTTAGCTCCACG-1	437.479	213.899	0	0	0	134.111
ccRCC2_AGGTGTTGTTTGAAAG-1	363.416	696.426	144.137	69.4456	65.7863	0
ccRCC2_AGGTTACCACGTACAT-1	688.558	370.295	0	124.494	146.86	20.1392
ccRCC2_AGGTTACGTCCCTGAG-1	290.631	215.842	13.77	0	54.2735	112.905
ccRCC2_AGGTTACGTCTGTTAG-1	811.642	623.902	29.3657	56.2968	17.0988	186.165
ccRCC2_AGGTTACTCTGACCCT-1	1282.51	333.533	0	0	0	245.591
ccRCC2_AGGTTGTAGATGCCGA-1	216.352	346.694	0	32.0082	82.6038	27.6121
ccRCC2_AGGTTGTAGTGCAAAT-1	761.336	0	55.4406	0	671.922	510.956
ccRCC2_AGGTTGTCAAGTTGGG-1	713.366	421.638	0	10.7826	201.02	26.6459
ccRCC2_AGGTTGTTCGGCCTTT-1	403.354	249.797	39.3825	28.5985	0	42.0168
ccRCC2_AGTAACCAGAGTCACG-1	529.999	541.409	18.7452	0	0	383.714
ccRCC2_AGTAACCGTCCGGACT-1	346.639	704.193	38.2231	0	20.7981	78.7689
ccRCC2_AGTAACCTCACACCCT-1	0	213.11	959.467	95.2685	815.195	0
ccRCC2_AGTAACCTCAGCTAGT-1	201.376	564.082	294.99	65.7204	424.29	238.144
ccRCC2_AGTACCACATATTCGG-1	392.09	356.67	365.804	113.965	1222.6	128.568
ccRCC2_AGTACCACATCCCGTT-1	662.025	113.312	0	71.5564	0	63.9324
ccRCC2_AGTACCAGTAGCTGAG-1	175.087	219.756	74.2698	0	692.229	253.576
ccRCC2_AGTACCATCGTTCTCG-1	449.864	406.822	469.762	8.30925	0	0
ccRCC2_AGTACCATCTTCCAGC-1	518.842	306.584	0	23.0768	33.2875	293.847
ccRCC2_AGTACTGAGATACATG-1	213.739	206.732	104.93	0	25.0765	5.92342
ccRCC2_AGTACTGTCCGTGTGG-1	382.965	195.996	162.659	0	46.8316	0
ccRCC2_AGTAGCTCACCCTAGG-1	72.7239	636.762	165.781	0	473.895	25.4937
ccRCC2_AGTAGCTCATGTACGT-1	377.864	417.901	0	0	91.4951	51.2857
ccRCC2_AGTCAACGTGTCATGT-1	369.715	331.586	0	25.8515	89.8293	67.3586
ccRCC2_AGTCACACAAGGTCGA-1	757.104	480.028	0	19.6501	366.774	91.7412
ccRCC2_AGTCACAGTCTTCGAA-1	359.946	679.594	47.0063	0	74.0575	1.89204
ccRCC2_AGTCACAGTGCTGTCG-1	314.988	567.86	0	53.0053	0	57.1255
ccRCC2_AGTCACAGTGGCTGCT-1	0	0	49.5448	23.5218	486.993	227.137
ccRCC2_AGTCATGCACAAGTTC-1	150.482	730.814	0	16.0493	207.435	28.8742
ccRCC2_AGTCATGTCTTCTCAA-1	111.832	345.419	0	760.315	394.375	382.821
ccRCC2_AGTCTCCCACATCATG-1	341.432	288.401	483.642	20.8655	858.422	51.5611
ccRCC2_AGTCTCCCACGTACAT-1	289.737	0	16.3937	8.44467	292.16	138.976
ccRCC2_AGTCTCCCAGGATGAC-1	128.185	44.5715	0	37.5869	674.108	86.6
ccRCC2_AGTCTCCGTCAAAGCG-1	468.785	316.516	108.995	0	98.0923	0
ccRCC2_AGTCTCCGTCTCTCAC-1	229.782	0	8.30817	0	401.263	0
ccRCC2_AGTCTCCTCCGTGTGG-1	508.428	115.558	0	52.3681	148.907	17.8342
ccRCC2_AGTGACTAGAGATGCC-1	0	517.456	0	12.6777	410.793	0
ccRCC2_AGTGACTAGTGCGACA-1	447.259	370.23	87.8406	24.6052	123.847	104.374
ccRCC2_AGTGACTCACAGAGCA-1	320.838	333.669	0	68.3536	30.6349	62.9008
ccRCC2_AGTGACTCACTCCTTG-1	176.96	23.2396	25.0286	0	346.556	93.5167
ccRCC2_AGTGACTTCATCGCTC-1	257.716	655.223	68.8196	39.8139	92.4725	56.6307
ccRCC2_AGTGACTTCGTTACCC-1	117.186	284.083	0	0	1125.33	133.44
ccRCC2_AGTGATCAGCTCGGCT-1	732.19	880.966	0	14.3181	338.129	202.964
ccRCC2_AGTGATCAGTAGGATT-1	133.3	251.903	0	0	916.131	20.4867
ccRCC2_AGTGATCCAACCTAAC-1	92.5872	13.0998	0	12.4057	451.558	64.9378
ccRCC2_AGTGATCTCTTTCTAG-1	221.803	203.094	0	39.0379	68.0265	70.3639
ccRCC2_AGTGCCGAGGCTTTCA-1	334.957	686.39	0	54.6343	138.045	0
ccRCC2_AGTGTTGAGCAAGCCA-1	741.381	390.36	0	0	69.7997	183.147
ccRCC2_AGTGTTGCAGTAGGAC-1	37.5135	471.046	330.16	1.8286	101.623	37.052
ccRCC2_AGTTAGCGTACGACTT-1	355.12	0	85.981	0	187.64	179.381
ccRCC2_AGTTAGCGTCCTGTCT-1	331.979	198.501	28.837	26.0934	44.4238	0
ccRCC2_AGTTAGCTCCCATACC-1	505.596	150.063	0	16.3459	52.1657	26.152
ccRCC2_AGTTCCCCACTCAAGT-1	349.7	240.929	0	0	495.853	33.6333
ccRCC2_AGTTCCCGTGGCTGAA-1	100.267	90.5499	14.1506	18.4078	3.28528	518.227
ccRCC2_AGTTCGAAGACCCTTA-1	0	713.977	1192.11	0	977.701	0
ccRCC2_AGTTCGACATACCACA-1	616.449	339.821	37.1872	35.3023	175.541	0
ccRCC2_AGTTCGAGTTGCATAC-1	289.36	270.329	0	15.7907	13.457	62.2906
ccRCC2_ATACCGACACTTTATC-1	186.321	607.909	0	21.9448	0	94.7571
ccRCC2_ATACCGACATAGTCAC-1	209.837	1179.72	275.951	0	104.778	244.072
ccRCC2_ATACCGAGTGAGCTCC-1	15.0479	446.877	211.867	0	648.829	123.13
ccRCC2_ATACCGAGTGTTACTG-1	545.658	44.2083	0	0	0	249.467
ccRCC2_ATACCGATCCTCTTTC-1	439.766	0	201.448	0	1107.37	0
ccRCC2_ATACCGATCGTACACA-1	567.929	546.126	89.5069	62.4928	212.217	10.2197
ccRCC2_ATACCTTAGGAGGTTC-1	407.74	158.355	0	1.05553	121.519	90.8146
ccRCC2_ATACCTTAGTACGTCT-1	260.812	0	121.949	33.8478	267.978	62.1373
ccRCC2_ATACCTTGTTCATCGA-1	0	644.895	78.1111	0	796.151	71.6979
ccRCC2_ATACCTTTCTGGCCGA-1	296.337	873.961	41.7475	49.7526	0	145.804
ccRCC2_ATACTTCGTAGTCTTG-1	360.905	560.91	0	25.0731	0	181.501
ccRCC2_ATACTTCGTGACACGA-1	449.914	166.607	22.2649	85.8903	91.4651	0
ccRCC2_ATAGACCCATCGCCTT-1	793.609	478.467	35.0353	112.187	78.4867	0
ccRCC2_ATAGACCGTCAATCTG-1	365.499	620.677	443.043	11.5496	24.8674	13.456
ccRCC2_ATAGACCGTTGGCCGT-1	697.448	277.716	22.3089	0	0	65.5346
ccRCC2_ATAGACCGTTGGTAGG-1	0	333.38	36.8676	2383.05	38.5977	22.892
ccRCC2_ATAGACCTCCGGACTG-1	450.569	130.84	0	2.27261	40.9769	151.136
ccRCC2_ATAGAGAAGCGACAGT-1	628.762	111.627	19.8373	63.5775	204.18	18.3632
ccRCC2_ATAGAGACACGACAAG-1	98.1259	154.42	0	6.49552	467.411	53.0766
ccRCC2_ATAGAGACATAGTCGT-1	149.604	391.673	284.477	5.32363	65.4651	81.1841
ccRCC2_ATAGAGATCATGGTAC-1	452.104	352.702	6.37696	0	72.2093	10.7403
ccRCC2_ATAGGCTAGCACGATG-1	675.503	527.023	7.54275	0	646.05	88.4728
ccRCC2_ATAGGCTAGGTAACTA-1	436.599	124.548	0	0	0	324.959
ccRCC2_ATAGGCTCAGTACTAC-1	257.944	232.463	1097.47	24.1822	902.621	24.7169
ccRCC2_ATAGGCTGTTTACTTC-1	472.925	400.117	28.5919	35.704	82.2015	46.4652
ccRCC2_ATAGGCTTCGTGTTCC-1	71.1646	719.436	8.17268	0	35.4135	0
ccRCC2_ATAGGCTTCTCTCGCA-1	94.017	18.1164	4.49115	9.97041	263.501	292.199
ccRCC2_ATAGGCTTCTTTCTAG-1	620.741	198.99	445.899	32.3663	185.23	0
ccRCC2_ATATCCTCAGTTACCA-1	400.49	230.193	0	73.1402	185.973	70.9142
ccRCC2_ATATCCTCATGACGAG-1	345.583	192.182	0	40.4674	116.982	21.3077
ccRCC2_ATATCCTTCGTCAACA-1	381.782	19.0305	0	40.9946	685.023	0
ccRCC2_ATCACAGCATAGAAAC-1	457.261	365.893	64.6792	0	76.1842	23.8812
ccRCC2_ATCACAGCATTCCTAT-1	462.245	69.9483	32.2264	0	90.1364	164.796
ccRCC2_ATCACAGGTGAGCAGT-1	216.5	357.121	0	24.8431	136.671	0
ccRCC2_ATCACAGGTTCTCAGA-1	323.984	300.826	18.0136	8.01383	0	27.997
ccRCC2_ATCACAGTCCACTAGA-1	544.821	220.504	0	84.8346	399.871	257.727
ccRCC2_ATCACAGTCTCGTTTA-1	314.816	375.997	0.811771	14.4916	27.683	105.002
ccRCC2_ATCACAGTCTGAATGC-1	781.162	0	16.775	72.7752	792.848	204.148
ccRCC2_ATCACGAAGACTCTAC-1	210.657	56.4208	11.6708	49.2499	176.424	144.109
ccRCC2_ATCACGAGTACTGAGG-1	326.286	494.931	33.9137	0	104.798	97.1433
ccRCC2_ATCACGATCCTTGGAA-1	0	298.309	66.7698	7.63785	329.012	545.37
ccRCC2_ATCACTTAGCATATGA-1	943.77	248.625	0	15.5343	112.577	21.6411
ccRCC2_ATCACTTCAATTGCTG-1	388.721	167.533	2.85567	22.4937	18.3215	47.6293
ccRCC2_ATCACTTCAGATCCTA-1	16.3656	0	13.5509	57.2788	601.193	354.586
ccRCC2_ATCACTTCAGCCTACG-1	368.213	769.713	0	25.4883	1162.1	24.8998
ccRCC2_ATCACTTGTTTGGGAG-1	378.383	379.338	6.64169	0	86.5766	0
ccRCC2_ATCAGGTGTGCTGCAC-1	191.338	268.892	18.5576	0	351.149	496.281
ccRCC2_ATCAGGTGTGGCCCAT-1	387.604	531.919	27.579	0	0	113.111
ccRCC2_ATCAGGTTCACCTCTG-1	670.259	840.27	0	9.25616	268.492	137.975
ccRCC2_ATCAGGTTCTCTCGCA-1	531.728	481.784	59.6094	0	61.009	0
ccRCC2_ATCATTCAGTTACGAA-1	238.34	160.092	1.57653	22.1715	77.1817	79.9344
ccRCC2_ATCATTCTCTTGTTAC-1	163.305	35.6825	0	86.286	151.843	207.382
ccRCC2_ATCCACCCACAAGCAG-1	637.709	150.256	0.95636	0	66.7829	105.687
ccRCC2_ATCCACCCATGCAGGA-1	471.568	0	3.39725	15.5905	478.885	426.669
ccRCC2_ATCCACCTCCCTCTCC-1	548.016	381.435	19.9819	75.422	105.146	39.3039
ccRCC2_ATCCATTAGGGCCCTT-1	339.344	362.433	0	0	0	299.551
ccRCC2_ATCCATTGTAGGCAAC-1	663.999	227.252	0	17.4429	102.849	41.8197
ccRCC2_ATCCATTTCTAGGAAA-1	399.546	371.617	0	7.6579	0	126.828
ccRCC2_ATCCCTGAGGATCATA-1	377.095	341.991	11.7197	14.2358	206.453	4.95091
ccRCC2_ATCCCTGCAGAGTTCT-1	305.242	935.627	407.396	2.6521	0	0
ccRCC2_ATCCCTGTCACCATCC-1	344.862	0	0	38.801	419.148	0
ccRCC2_ATCCCTGTCAGGTAAA-1	300.866	65.9209	229.5	40.4048	26.3289	34.9905
ccRCC2_ATCCCTGTCGAGGCAA-1	474.791	87.4265	435.062	19.6153	0	73.6299
ccRCC2_ATCCGTCAGACCAGCA-1	1152.17	627.183	18.1055	0	0	150.428
ccRCC2_ATCCGTCAGCAACCAG-1	193.684	804.936	19.9258	15.4837	201.679	0
ccRCC2_ATCCTATAGGTTTACC-1	585.417	559.08	360.612	55.4497	1.80596	0
ccRCC2_ATCCTATGTAAGTTAG-1	537.602	400.597	26.4582	44.1767	158.931	0
ccRCC2_ATCCTATGTAGGCTCC-1	484.061	419.786	129.067	52.1561	712.553	259.764
ccRCC2_ATCCTATGTCGACTGC-1	281.387	777.116	702.578	0	0	199.541
ccRCC2_ATCCTATGTTACACTG-1	404.57	283.108	22.6	0	112.975	11.172
ccRCC2_ATCCTATTCTGTGCTC-1	261.789	309.463	0	18.0206	4.12641	158.497
ccRCC2_ATCGATGAGCGCTGCT-1	421.396	626.708	0	0	36.4291	46.952
ccRCC2_ATCGATGAGTTGTCGT-1	337.951	356.838	0	0	0	131.464
ccRCC2_ATCGATGGTTTGAACC-1	525.196	48.7376	0	0	0	218.293
ccRCC2_ATCGCCTAGATACCAA-1	199.877	0	2.25552	16.4193	537.782	44.5916
ccRCC2_ATCGCCTAGATTGACA-1	0	212.606	0	43.3186	993.307	183.897
ccRCC2_ATCGCCTAGTAAGCAT-1	418.487	494.54	0	68.3598	305.775	73.6554
ccRCC2_ATCGCCTCACTTGGCG-1	539.532	240.934	1302.86	114.994	249.41	0
ccRCC2_ATCGCCTCATGTTCAG-1	469.755	108.426	0	28.1305	156.245	23.1152
ccRCC2_ATCGCCTGTGTCGCTG-1	346.814	622.231	0	24.4152	6.31672	95.9454
ccRCC2_ATCGCCTGTGTTCGAT-1	408.036	307.461	0	4.62832	0	43.8933
ccRCC2_ATCGCCTTCCAATCCC-1	509.078	100.802	1183.39	45.9307	0	0
ccRCC2_ATCGCCTTCTAGTACG-1	614.844	303.413	0	62.5767	13.1552	136.019
ccRCC2_ATCGGATAGGCCTAGA-1	211.826	117.966	741.669	0	0	508.409
ccRCC2_ATCGGATCACTTTATC-1	70.5801	6.93118	58.0646	18.5736	437.963	231.198
ccRCC2_ATCGGATGTCAGGTAG-1	280.197	175.526	0	0	35.3359	84.5779
ccRCC2_ATCGGATGTTAATCGC-1	286.519	0	22.5428	35.0034	335.57	172.442
ccRCC2_ATCGGCGCACCTCTAC-1	348.833	0	0	8.57558	494.687	142.483
ccRCC2_ATCGGCGCAGGACAGT-1	411.579	0	0	51.8289	106.381	363.933
ccRCC2_ATCGGCGTCATCGGGC-1	198.335	20.8023	25.8766	0	514.282	237.782
ccRCC2_ATCGTAGAGGTTAGTA-1	328.599	811.886	0	30.4495	113.816	68.1806
ccRCC2_ATCGTAGCAATCAAGA-1	395.165	304.15	20.7086	85.1981	0	70.824
ccRCC2_ATCGTAGGTACAGTTC-1	262.847	250.162	0	20.3695	49.8118	63.2985
ccRCC2_ATCGTAGTCAACTTTC-1	486.121	188.228	44.9887	6.46689	0	166.2
ccRCC2_ATCGTAGTCGTGTGGC-1	267.187	267.57	52.8376	0	256.668	465.967
ccRCC2_ATCGTCCAGATGACCG-1	367.793	425.088	0	50.2067	0	118.725
ccRCC2_ATCGTCCAGTTGTCGT-1	73.1335	48.409	1221.08	97.04	689.865	0
ccRCC2_ATCGTCCCACCAATTG-1	338.834	400.012	0	65.6308	436.792	302.951
ccRCC2_ATCGTCCGTATCGCAT-1	11.805	46.4889	0	57.0094	281.302	732.901
ccRCC2_ATCGTCCTCATCGACA-1	857.015	433.803	0	48.2462	0	64.9081
ccRCC2_ATCGTCCTCCAGCTCT-1	296.337	164.772	458.111	40.8503	487.151	20.1483
ccRCC2_ATCGTCCTCGGTAGAG-1	353.223	306.287	142.931	0	0	94.4526
ccRCC2_ATCGTGACATAAGCAA-1	232.986	120.176	0	4.37358	296.4	628.009
ccRCC2_ATCGTGAGTAGTCGGA-1	177.787	228.656	0	22.5213	151.147	46.091
ccRCC2_ATCGTGATCTGGGCCA-1	555.368	94.6275	5.70634	41.9477	62.7859	0
ccRCC2_ATCTCTAAGAGAGGTA-1	355.255	528.02	0	17.9427	15.5787	28.615
ccRCC2_ATCTCTACACGCGTCA-1	5.05036	267.907	0	43.5988	804.452	119.546
ccRCC2_ATCTCTACATGACTGT-1	817.283	275.262	0	73.273	667.158	94.1056
ccRCC2_ATCTTCAAGACAACAT-1	609.775	39.4075	0	15.5567	0	353.008
ccRCC2_ATCTTCAAGATGAACT-1	19.9983	617.351	109.228	0	49.6492	0
ccRCC2_ATCTTCACACAGTCAT-1	544.785	114.756	24.5082	0	18.1584	5.07441
ccRCC2_ATCTTCAGTACTCCGG-1	449.435	129.108	18.4875	82.5651	159.699	0
ccRCC2_ATCTTCAGTTTACGTG-1	344.971	82.3503	0	0	464.791	36.4511
ccRCC2_ATCTTCATCGGTGAAG-1	625.664	787.503	46.5335	19.2068	104.9	180.158
ccRCC2_ATGAAAGAGCACTAAA-1	135.225	647	122.617	9.33325	156.31	26.6605
ccRCC2_ATGAAAGAGCATGAAT-1	152.959	41.6637	2.13344	0	501.197	4.09808
ccRCC2_ATGAAAGGTACAGAGC-1	161.03	196.613	0	22.014	687.099	143.118
ccRCC2_ATGAAAGGTCTCGACG-1	507.412	165.463	0	73.6309	37.5061	88.9847
ccRCC2_ATGACCACAATTGCCA-1	665.676	269.64	26.6055	52.7519	149.946	60.2435
ccRCC2_ATGACCAGTATTGAGA-1	541.398	492.034	0	85.195	195.086	0
ccRCC2_ATGACCAGTTGGACTT-1	379.705	443.455	29.7623	74.5417	79.2646	109.698
ccRCC2_ATGACCATCGCCGAGT-1	409.288	283.356	0	0	0	282.995
ccRCC2_ATGAGGGAGGGCAGAG-1	0	305.835	923.297	0	401.766	522.711
ccRCC2_ATGAGGGAGGTGCTTT-1	239.605	258.494	21.9535	14.4481	739.748	81.1725
ccRCC2_ATGAGGGCAATTGCAC-1	719.453	226.368	24.2323	32.438	138.884	87.1316
ccRCC2_ATGAGGGTCGGACCAC-1	0	255.381	28.2503	0	291.217	151.616
ccRCC2_ATGAGTCAGACCTGGA-1	433.955	150.564	263.676	6.61698	38.4073	0
ccRCC2_ATGAGTCAGCAAATGT-1	303.961	326.734	0.444304	204.841	1019.17	68.4113
ccRCC2_ATGAGTCTCCTAGAGT-1	191.809	63.947	15.0199	21.7613	484.309	0
ccRCC2_ATGAGTCTCTGACGCG-1	24.3475	50.8163	7.65454	31.747	231.521	741.81
ccRCC2_ATGATCGCACAAGTTC-1	259.045	895.15	289.14	36.9776	99.7521	0
ccRCC2_ATGATCGGTGGAACAC-1	410.362	187.112	0	61.0138	869.888	48.5536
ccRCC2_ATGATCGTCACCTTAT-1	412.635	1217.18	320.007	27.9163	15.1367	84.1143
ccRCC2_ATGCATGAGACTGAGC-1	365.253	142.661	0	0	140.195	17.5552
ccRCC2_ATGCATGAGCATTTCG-1	110.777	198.185	318.772	16.7386	32.0644	20.5082
ccRCC2_ATGCATGGTACCCAGC-1	210.77	371.665	5.90139	0	52.8552	62.5143
ccRCC2_ATGCATGGTCACGCTG-1	286.083	397.497	364.729	0	317.479	167.762
ccRCC2_ATGCATGGTGACTCGC-1	613.236	575.204	0	48.9036	83.4792	133.328
ccRCC2_ATGCCTCAGGTAGTCG-1	614.616	539.325	332.773	5.6351	38.1871	69.6533
ccRCC2_ATGCCTCAGTGAATAC-1	833.329	201.852	9.23578	69.0672	191.312	64.0814
ccRCC2_ATGCCTCCAAACTAGA-1	415.106	516.564	1246.36	0	0	19.3659
ccRCC2_ATGCGATCAATAGTCC-1	344.764	361.916	11.4003	35.5581	51.4463	19.774
ccRCC2_ATGCGATCACAACATC-1	358.001	20.9851	34.8211	70.1564	327.256	45.5135
ccRCC2_ATGCGATGTAAGGCTG-1	390.109	0	23.7061	38.0268	768.353	0
ccRCC2_ATGCGATTCACTGCTC-1	180.991	366.514	0	38.6985	840.176	279.56
ccRCC2_ATGCGATTCCAACTAG-1	144.304	116.909	19.0942	11.6871	525.766	781.776
ccRCC2_ATGGAGGCACCACATA-1	627.713	48.5236	478.906	29.813	210.059	0
ccRCC2_ATGGAGGCATGGAATA-1	386.688	419.473	12.4584	0	0	52.3205
ccRCC2_ATGGAGGGTCCCTCAT-1	263.241	346.545	25.2	0	83.4935	45.9518
ccRCC2_ATGGAGGGTGCATGAG-1	0	55.3397	20.7541	13.0229	313.08	416.63
ccRCC2_ATGGAGGTCGCGATCG-1	8.5479	157.059	2.85049	21.8902	167.068	1071.79
ccRCC2_ATGGATCCAAACTGCT-1	214.197	508.239	68.6142	71.2811	1310.46	0
ccRCC2_ATGGATCTCAAGTGTC-1	59.3878	30.7221	0	47.8133	283.582	273.383
ccRCC2_ATGGATCTCAGCCTTC-1	200.984	366.714	188.466	39.1915	681.424	0
ccRCC2_ATGGATCTCCAACTAG-1	618.981	503.672	0	10.5205	127.346	82.5964
ccRCC2_ATGGGAGAGCCAACCC-1	159.923	25.9466	47.3519	7.14191	309.281	41.9523
ccRCC2_ATGGGAGCACTGAGTT-1	440.721	179.851	0	16.9424	50.0258	37.7814
ccRCC2_ATGGGAGGTACTGACT-1	441.547	323.776	9.66496	24.2543	0	55.4247
ccRCC2_ATGGGAGGTCAAGCGA-1	285.52	148.314	22.6072	87.1621	1063.02	472.313
ccRCC2_ATGGGAGTCCGTGCGA-1	351.122	254.847	0	63.3435	922.903	72.7576
ccRCC2_ATGGGTTCACACCAGC-1	342.05	17.4831	646.108	67.377	1076.83	136.76
ccRCC2_ATGTCCCCAAATAAGC-1	286.321	373.808	0	5.23403	75.9823	166.644
ccRCC2_ATGTCCCCAAGTACCT-1	237.921	431.177	0	52.401	47.247	212.772
ccRCC2_ATGTCCCTCACCCTGT-1	269.484	240.913	0	25.7704	61.189	75.0008
ccRCC2_ATGTCTTAGGCCCGTT-1	374.873	405.2	0	0	197.754	0
ccRCC2_ATGTCTTAGGTCTTTG-1	387.444	241.445	0	0	77.5134	54.5357
ccRCC2_ATGTCTTCAGCAGGAT-1	249.85	439.858	376.09	2.72401	0	52.9631
ccRCC2_ATGTCTTGTTTCTTAC-1	0	408.155	44.9428	48.2255	903.574	138.897
ccRCC2_ATTACCTAGCTATCCA-1	782.191	312.883	0	21.5826	80.6782	40.4607
ccRCC2_ATTACCTGTCGACTTA-1	575.761	82.4551	10.1781	0	106.564	0
ccRCC2_ATTACCTTCATTTGCT-1	350.659	0	34.8359	1.34891	526.473	10.5001
ccRCC2_ATTACCTTCGCTAAAC-1	1308.13	384.235	52.858	65.499	228.462	0
ccRCC2_ATTACTCCAAAGGGTC-1	384.141	370.022	0	0	0	218.35
ccRCC2_ATTACTCCACCCTGTT-1	872.103	259.283	0	0	247.181	42.9755
ccRCC2_ATTACTCTCAAGCTGT-1	620.845	835.575	0	79.1389	54.5872	54.0943
ccRCC2_ATTACTCTCATTCGGA-1	465.665	0	22.0146	14.8475	211.046	120.53
ccRCC2_ATTACTCTCCACGTGG-1	179.754	23.0233	39.6363	0	1340.7	229.649
ccRCC2_ATTACTCTCCTCACGT-1	865.652	469.825	109.082	36.1829	241.726	0
ccRCC2_ATTACTCTCGTCACCT-1	69.6777	413.849	696.51	137.672	709.13	132.201
ccRCC2_ATTATCCAGAGGTATT-1	381.753	148.682	11.9053	7.65566	57.3453	42.3278
ccRCC2_ATTATCCAGGTATCTC-1	782.755	136.397	355.282	0	0	14.8749
ccRCC2_ATTATCCCAGACTCTA-1	582.06	455.563	880.346	22.6807	140.172	0
ccRCC2_ATTATCCCAGGCGAAT-1	242.266	0	34.446	61.932	41.7042	387.342
ccRCC2_ATTATCCGTGCAGGAT-1	427.548	426.388	944.248	71.8251	290.121	296.296
ccRCC2_ATTATCCGTTGAGTCT-1	500.047	54.6634	573.953	21.9545	650.482	0
ccRCC2_ATTCACTCATAGGAGC-1	73.6725	267.5	13.3798	0	394.618	395.222
ccRCC2_ATTCACTTCCTTCTAA-1	617.962	328.049	0	0	347.676	0
ccRCC2_ATTCAGGAGGGTGAAA-1	545.011	489.902	94.1282	15.1956	98.734	0
ccRCC2_ATTCAGGCAGGTTACT-1	0	0	277.018	7.30542	489.737	126.008
ccRCC2_ATTCAGGGTCTGCATA-1	193.868	303.167	15.1446	29.6064	174.073	83.8166
ccRCC2_ATTCAGGTCACTTCTA-1	418.744	111.039	6.23756	12.0765	90.9185	0
ccRCC2_ATTCATCAGCTAATCC-1	370.976	889.327	77.7712	0	16.5895	52.266
ccRCC2_ATTCATCAGGTTAGTA-1	404.381	245.609	0	47.7213	0	55.5999
ccRCC2_ATTCATCCATTACGGT-1	741.315	483.35	406.939	34.9044	27.4142	0
ccRCC2_ATTCATCTCTGGGCAC-1	1191.67	106.064	0	19.8345	0	154.017
ccRCC2_ATTCCATAGATGCCGA-1	221.832	511.825	14.8931	0	0	59.8941
ccRCC2_ATTCCATCAAGAATAC-1	120.87	272.925	0	41.2956	6.43112	164.734
ccRCC2_ATTCCATCAGCTGTCG-1	204.363	0	3.65445	14.0956	409.875	72.1659
ccRCC2_ATTCCATGTCGAACAG-1	323.73	277.801	4.19949	14.1406	49.3012	52.9982
ccRCC2_ATTCCATGTGCCTGCA-1	166.742	46.6489	0.506477	0	614.019	499.008
ccRCC2_ATTCCCGAGCGCCTAC-1	366.057	207.941	0	32.8229	680.025	119.539
ccRCC2_ATTCCCGAGCGTTCAT-1	620.061	649.414	0	0	71.587	70.6612
ccRCC2_ATTCCCGCAGATACCT-1	430.897	285.935	89.1067	33.5405	70.0577	31.315
ccRCC2_ATTCCCGCATACCGTA-1	1152.42	353.183	0	20.7429	192.912	77.2096
ccRCC2_ATTCCCGCATATAGCC-1	151.035	241.567	0	45.6299	827.773	0
ccRCC2_ATTCCCGGTAGCTTAC-1	593.046	617.884	738.562	0	0	0
ccRCC2_ATTCCTAAGACCCGCT-1	745.747	0	767.491	20.9869	0	0
ccRCC2_ATTCCTAAGGTCCCGT-1	140.687	469.135	0	0	1613.96	0
ccRCC2_ATTCCTAGTCTCTCTG-1	470.96	321.854	364.526	5.89016	22.0337	0
ccRCC2_ATTCGTTCACTATGTG-1	858.559	664.192	0	0	0	408.424
ccRCC2_ATTCGTTTCCACGTCT-1	444.583	318.202	0	39.2138	0	244.369
ccRCC2_ATTCTACAGCGACTAG-1	420.696	210.756	0	61.7808	1125.24	0
ccRCC2_ATTCTACAGTAGCAAT-1	204.171	213.392	64.6819	30.9975	1217.64	0
ccRCC2_ATTCTACCACAGTCGC-1	499.006	538.181	15.8293	28.7898	133.422	0
ccRCC2_ATTCTACGTAGGTACG-1	201.783	54.3786	46.4411	71.4476	504.354	748.697
ccRCC2_ATTCTTGAGCACCTGC-1	645.161	0	0	40.2962	230.693	72.1407
ccRCC2_ATTCTTGGTTTCCAAG-1	291.492	362.888	0	0	111.676	208.863
ccRCC2_ATTCTTGTCTAGAACC-1	25.9464	39.6852	1255.42	22.0821	525.54	135.718
ccRCC2_ATTGGGTAGAGGGTGG-1	454.988	302.262	23.2798	1.31813	44.5944	34.9693
ccRCC2_ATTGGGTCATCGCTAA-1	279.823	604.527	434.771	43.3305	12.0837	0
ccRCC2_ATTGGGTGTCCCTCAT-1	321.489	382.969	68.9387	10.5732	28.3534	31.6808
ccRCC2_ATTGGGTTCCTATTGT-1	486.013	329.316	0	12.536	0	151.375
ccRCC2_ATTGGGTTCGAAGCCC-1	298.242	256.005	69.5074	0	108.483	20.9049
ccRCC2_ATTGTTCAGTTGTCAC-1	707.016	175.656	49.3145	65.4127	0	13.3115
ccRCC2_ATTGTTCCACGGCGTT-1	182.103	786.664	381.211	0	48.2423	35.0789
ccRCC2_ATTGTTCCATTGACCA-1	227.733	0	69.4592	0	663.657	324.051
ccRCC2_ATTTACCCATGTTCGA-1	252.489	195.683	549.782	3.59218	283.923	190.07
ccRCC2_ATTTACCGTCTGTCCT-1	90.4065	162.757	11.3525	0	706.19	274.332
ccRCC2_ATTTACCGTTCAATCG-1	291.392	707.649	59.6935	0	201.169	18.2229
ccRCC2_ATTTCACAGGGACCAT-1	357.312	154.058	21.034	0	190.198	0
ccRCC2_ATTTCACCAGCTGTCG-1	228.269	161.86	34.2923	41.9542	303.968	38.8247
ccRCC2_ATTTCACGTCCCTGTT-1	531.608	627.254	312.14	0	34.4326	0
ccRCC2_ATTTCACGTTACAGCT-1	955.692	792.501	19.0767	33.6092	47.5379	272.962
ccRCC2_ATTTCTGAGATGAAGG-1	246.05	312.415	0	4.91376	131.67	99.5192
ccRCC2_ATTTCTGAGTCGAAAT-1	492.745	219.25	0	34.1012	867.251	144.033
ccRCC2_ATTTCTGGTAGTCCTA-1	812.46	531.945	54.3727	72.6195	0	0
ccRCC2_ATTTCTGGTCGCACGT-1	540.625	264.251	15.2667	41.8916	99.229	48.9229
ccRCC2_ATTTCTGGTCTGCCTT-1	364.42	207.526	24.7792	1.32101	32.8585	11.1048
ccRCC2_ATTTCTGGTTCCTACC-1	657.251	190.223	15.8991	8.77159	44.9214	0
ccRCC2_CAAAGAAAGAGGGCGA-1	0	80.9341	9.96857	436.758	136.131	788.981
ccRCC2_CAAAGAAGTGCAGTGA-1	580.626	444.465	21.8206	33.4042	0	166.421
ccRCC2_CAAAGAAGTTCGGTTA-1	134.349	679.973	729.257	61.6402	0	115.119
ccRCC2_CAAAGAATCGCCATAA-1	353.107	685.245	0	23.8125	0	151.213
ccRCC2_CAACAACAGATACTGA-1	428.138	500.773	0	30.7632	138.327	2.8572
ccRCC2_CAACAACAGTATGATG-1	841.166	671.522	180.576	0	163.591	0
ccRCC2_CAACAACCAATGTGGG-1	0	1242.52	841.139	0	271.12	42.1486
ccRCC2_CAACAACCAGCAATTC-1	972.113	563.297	99.1324	66.0947	0	48.8124
ccRCC2_CAACAACGTACAAGTA-1	657.837	173.397	47.2715	6.58707	2.88489	11.2193
ccRCC2_CAACAACGTCGATTTG-1	493.564	260.258	0	17.7164	101.505	50.5392
ccRCC2_CAACAACTCTACTCAT-1	405.833	206.104	13.2811	63.4497	33.2453	0
ccRCC2_CAACAGTCAACGATTC-1	503.503	211.15	0	60.487	0	2.33716
ccRCC2_CAACAGTCACACACTA-1	753.49	456.735	7.17484	43.4589	94.7368	245.634
ccRCC2_CAACAGTCAGATCCAT-1	507.078	421.563	0	17.3185	0	318.55
ccRCC2_CAACAGTCATTCTCCG-1	76.9289	806.769	0	29.9627	1036.63	0
ccRCC2_CAACAGTGTTACACAC-1	287.428	152.646	13.7952	25.6265	87.5957	20.6613
ccRCC2_CAACCAAAGCTGACCC-1	411.282	102.076	0	0.660382	45.1951	158.819
ccRCC2_CAACCAAAGGCTATCT-1	1095.64	384.137	14.3774	98.7448	59.1825	0
ccRCC2_CAACCTCGTTATCCAG-1	449.328	816.539	0	0	0	174.406
ccRCC2_CAACCTCTCACGGGAA-1	592.312	474.089	0	0	51.9281	20.7794
ccRCC2_CAACGATCAGAACTAA-1	280.209	274.351	0	0	40.5629	124.777
ccRCC2_CAACGATCAGACCGCT-1	442.992	1006.27	96.6479	0.1741	144.586	0
ccRCC2_CAACGATGTATGCAAA-1	0	468.737	0	150.854	928.167	0.135763
ccRCC2_CAACGATTCCTATTGT-1	406.621	541.928	0	0	106.558	111.489
ccRCC2_CAACGATTCTGGTGCG-1	45.3122	124.133	20.1578	27.759	627.86	468.561
ccRCC2_CAACGGCAGAGCATAT-1	219.267	193.662	26.6761	19.3061	88.556	79.5012
ccRCC2_CAACGGCCAGGTTACT-1	0	207.741	0	0	615.982	624.902
ccRCC2_CAAGACTAGTATAACG-1	202.485	234.785	0	36.6298	113.442	71.6703
ccRCC2_CAAGACTAGTCATACC-1	622.126	657.38	82.459	54.1526	76.4117	166.906
ccRCC2_CAAGACTCAGCAGTTT-1	324.762	1520.07	174.506	18.1092	311.64	73.0893
ccRCC2_CAAGAGGAGTCTCCTC-1	424.521	511.363	72.1965	21.9936	0	15.141
ccRCC2_CAAGAGGCAAGCTACT-1	286.842	327.109	21.9981	8.3442	146.002	10.1392
ccRCC2_CAAGAGGCATTACGGT-1	483.477	425.084	0	31.4342	240.898	0
ccRCC2_CAAGAGGGTGCAAGAC-1	442.455	328.592	15.3419	0	61.5399	21.1847
ccRCC2_CAAGAGGTCTCGCCTA-1	619.11	244.225	0	59.2259	85.8261	102.29
ccRCC2_CAAGCTAAGTGCTCGC-1	510.035	186.068	0	0.934572	131.54	0
ccRCC2_CAAGCTAGTACGTGAG-1	567.239	440.552	19.2858	41.5487	158.347	26.3419
ccRCC2_CAAGCTATCTCCGCAT-1	747.213	225.127	78.6552	4.19988	98.5391	146.589
ccRCC2_CAAGGGACAGTAGAAT-1	475.716	0	36.8413	2.22513	523.652	0
ccRCC2_CAAGGGATCTCCAAGA-1	238.078	289.252	0	20.1526	22.7416	107.093
ccRCC2_CAATACGGTGACTCGC-1	733.395	912.213	28.6122	52.4396	1.80656	113.772
ccRCC2_CAATACGGTGGTCTCG-1	398.236	240.005	0	51.1512	108.927	0
ccRCC2_CAATACGGTGTATTGC-1	437.501	168.348	6.16209	3.27391	66.3872	77.4613
ccRCC2_CAATACGGTTCGGCTG-1	165.901	0	0	34.762	555.823	122.831
ccRCC2_CAATACGTCAAGTGGG-1	513.087	293.076	40.3797	8.49978	79.7181	150.931
ccRCC2_CAATACGTCGCTGTCT-1	173.598	333.1	254.452	30.8169	138.683	31.917
ccRCC2_CAATCGACAATTTCGG-1	350.242	517.487	0	0	0	82.9577
ccRCC2_CAATCGACACGGTCTG-1	516.31	82.3236	0	0	0	143.957
ccRCC2_CAATCGAGTTCTAACG-1	542.973	796.581	0	37.7455	16.8356	63.2269
ccRCC2_CAATCGATCGATTTCT-1	506.811	495.555	0	31.0525	0	200.095
ccRCC2_CAATGACTCCCGATCT-1	277.915	17.3236	44.2818	18.233	619.858	0
ccRCC2_CAATGACTCCGCAGTG-1	325.016	252.738	0	9.46919	0	142.805
ccRCC2_CAATTTCAGAACTCCT-1	924.644	46.6625	12.7169	0	62.8974	21.5784
ccRCC2_CAATTTCTCTGTCTCG-1	707.093	724.758	0	7.87027	48.2304	182.913
ccRCC2_CACAACAAGGTCACAG-1	593.81	522.664	0	9.2701	0	12.8093
ccRCC2_CACAACACACCAAAGG-1	783.442	282.77	0	12.985	0	69.6803
ccRCC2_CACAACACACTTTATC-1	464.59	0	0	48.6389	819.241	25.4622
ccRCC2_CACAACACATGGAATA-1	173.771	156.062	3.95196	0	886.11	164.389
ccRCC2_CACAACATCATTCGTT-1	318.183	410.517	19.1729	1.67475	40.7376	62.7727
ccRCC2_CACACAAAGATGCGAC-1	0	757.302	517.019	0	851.753	66.5665
ccRCC2_CACACAAAGGAACGAA-1	293.719	1041.8	296.833	0	0	20.7971
ccRCC2_CACACAAAGGCACTCC-1	145.371	726.388	113.589	26.4403	194.465	92.7033
ccRCC2_CACACAACAGTGGTGA-1	420.437	273.661	0	48.9952	198.092	212.872
ccRCC2_CACACAAGTGATACTC-1	175.492	348.704	0	54.4084	941.558	0
ccRCC2_CACAGATAGGATGTTA-1	191.202	793.248	138.134	0	66.8299	7.63054
ccRCC2_CACAGATCAAGGTTGG-1	112.107	622.688	140.106	0	0	66.4954
ccRCC2_CACAGATCAGTAACAA-1	211.105	295.244	0	54.2091	173.731	121.951
ccRCC2_CACAGATCAGTCACGC-1	77.9843	285.886	0	9.37671	1098.43	79.3252
ccRCC2_CACAGATGTCTGCAAT-1	201.204	338.972	75.0482	26.8676	33.4943	92.4167
ccRCC2_CACAGATGTGTTGAGG-1	316.27	492.097	0	0	213.696	62.9272
ccRCC2_CACAGATGTTGGACCC-1	369.737	10.3957	36.859	27.8	1099.69	173.295
ccRCC2_CACAGATTCAAGATAG-1	300.764	155.71	0	8.14043	76.303	139.079
ccRCC2_CACAGATTCGAGTGAG-1	136.11	612.875	406.688	34.5235	0	144.233
ccRCC2_CACAGATTCTTAGCTT-1	116.258	258.586	0	17.1824	334.851	722.151
ccRCC2_CACAGGCAGAATTGCA-1	376.486	140.318	0	41.6671	104.283	26.5996
ccRCC2_CACAGGCCAACAGTGG-1	287.998	407.144	113.632	14.8068	43.6456	63.7507
ccRCC2_CACAGGCGTCGCTCGA-1	63.3574	177.367	59.5157	13.2544	407.153	65.5229
ccRCC2_CACAGGCTCCCTCGAT-1	936.277	326.647	226.313	23.8913	273.774	0.328155
ccRCC2_CACAGGCTCGATTCCC-1	496.72	251.631	0	0	0	226.671
ccRCC2_CACATGAAGACCAACG-1	678.349	194.85	8.41398	25.3025	408.262	152.383
ccRCC2_CACATGACACAGAAGC-1	239.451	389.924	18.4587	12.0539	119.135	0
ccRCC2_CACCAAAAGTTGGCTT-1	520.732	353.165	12.3019	75.5883	27.9777	30.7493
ccRCC2_CACCAAACACCTCAGG-1	368.992	583.879	22.607	25.547	149.564	19.7232
ccRCC2_CACCAAATCCTGTAGA-1	238.256	9.96345	111.211	49.6959	185.793	208.728
ccRCC2_CACCGTTCATCCAATG-1	248.554	161.309	0	22.0344	250.125	3.22651
ccRCC2_CACCGTTGTCTCCCTA-1	712.877	0	17.3352	0	632.276	0
ccRCC2_CACCGTTGTTAACAGA-1	648.342	257.344	0	78.7496	6.64926	110.938
ccRCC2_CACGAATGTGGGTATG-1	174.997	114.644	0	10.4175	291.099	0
ccRCC2_CACGAATTCACTGGTA-1	456.426	416.239	141.122	35.6819	103.174	90.6883
ccRCC2_CACGGGTCATTGAAGA-1	606.822	382.989	0	0	57.3562	50.7884
ccRCC2_CACGGGTGTACCAGAG-1	245.183	246.398	16.8106	0	300.25	25.1393
ccRCC2_CACGTGGTCAAAGGTA-1	644.936	785.083	406.869	53.3829	0	44.2087
ccRCC2_CACGTTCAGATTGCGG-1	386.821	222.731	0	0	0	467.919
ccRCC2_CACGTTCAGGTCACAG-1	613.101	267.796	0	1.8604	64.9573	0
ccRCC2_CACGTTCGTGTCCACG-1	155.708	0	0	85.3233	356.751	131.769
ccRCC2_CACTAAGAGAGGGTGG-1	528.82	767.632	30.1186	0	0	94.3565
ccRCC2_CACTAAGTCCACGGAC-1	820.711	198.272	0	1.10562	231.223	12.3314
ccRCC2_CACTAAGTCCTCTCTT-1	229.47	233.894	15.9531	10.5383	11.7412	91.704
ccRCC2_CACTAAGTCGATCCAA-1	0	461.111	0	52.9883	696.236	163.39
ccRCC2_CACTAAGTCTTGGGCG-1	2.38941	0	511.211	53.0581	181.762	277.12
ccRCC2_CACTGAATCGCGTAGC-1	381.517	0	4.55875	0	748.274	39.826
ccRCC2_CACTGAATCGCGTGAC-1	237.186	219.769	6.07272	10.8557	172.31	0
ccRCC2_CACTGGGAGCGAAACC-1	581.263	720.207	90.3097	61.7136	57.4815	0
ccRCC2_CACTGGGGTATCGTAC-1	461.059	308.421	0	37.93	98.599	49.787
ccRCC2_CACTGGGTCACTAGCA-1	148.179	304.494	62.3941	0	781.157	7.96992
ccRCC2_CACTGGGTCTAGAACC-1	988.133	0	0	70.4689	2.78661	0.748444
ccRCC2_CACTGTCAGCCTATCA-1	411.586	468.505	0	22.9001	276.928	59.9935
ccRCC2_CACTGTCCATACTGTG-1	378.045	348.306	86.0026	25.1672	258.01	114.124
ccRCC2_CACTGTCGTTCTCACC-1	177.203	6.40993	29.6969	43.3818	341.403	456.386
ccRCC2_CACTTCGAGACCCGCT-1	610.841	485.712	16.8006	10.168	275.946	26.697
ccRCC2_CACTTCGCACTTGGGC-1	475.122	165.006	0	16.0398	110.114	67.6738
ccRCC2_CACTTCGCATCCGTTC-1	580.873	105.331	28.8014	63.9629	147.647	59.7181
ccRCC2_CAGAGCCAGACCATAA-1	0	436.405	15.5816	36.7854	393.864	183.376
ccRCC2_CAGAGCCGTCCAAAGG-1	274.195	356.638	0	21.0505	11.4668	71.1327
ccRCC2_CAGATACAGTGCAACG-1	274.653	431.793	0	40.4184	60.3873	139.64
ccRCC2_CAGATACGTTTGGAGG-1	1146.02	1100.68	95.0605	23.5397	75.2717	0
ccRCC2_CAGATCACACACCTGG-1	398.516	118.731	50.7261	0	175.773	925.15
ccRCC2_CAGATCAGTAGCGATG-1	116.517	490.836	3.77683	0	83.5747	0
ccRCC2_CAGATCATCAGAATAG-1	443.938	0	0	69.8512	960.389	0
ccRCC2_CAGATCATCCTTGAAG-1	611.239	800.497	0	19.0522	390.164	714.468
ccRCC2_CAGATTGGTCATCGGC-1	1119.63	604.286	712.316	0	0	262.362
ccRCC2_CAGATTGTCCTAGAGT-1	303.89	572.496	226.742	14.879	28.1663	3.196
ccRCC2_CAGATTGTCTCTTGCG-1	857.976	722.735	442.859	0	42.1435	0
ccRCC2_CAGCAATCATCGGCCA-1	428.619	505.158	1176.73	67.6005	24.4467	10.55
ccRCC2_CAGCACGAGTAGAATC-1	698.706	266.132	19.0263	0	14.1811	25.1786
ccRCC2_CAGCACGCACGACGTC-1	392.744	485.05	0	0	99.525	0
ccRCC2_CAGCACGTCCTCCACA-1	561.025	675.072	159.73	99.5838	0	185.571
ccRCC2_CAGCAGCAGACGTCCC-1	491.278	314.65	0	9.88391	7.27661	85.5702
ccRCC2_CAGCAGCAGGAAAGAC-1	0	972.994	0	0	1255.22	401.634
ccRCC2_CAGCAGCCAACTTGCA-1	774.704	452.423	9.26845	89.8423	26.5	69.2312
ccRCC2_CAGCAGCGTACACGCC-1	595.486	157.825	30.0093	16.6522	0	0
ccRCC2_CAGCAGCTCTGTCGTC-1	288.757	650.025	0	4.95903	0	88.8622
ccRCC2_CAGCCAGAGTGCAACG-1	232.612	429.383	649.686	60.1804	0	44.7593
ccRCC2_CAGCCAGCAGCATCTA-1	223.255	0	63.4879	0	678.111	184.547
ccRCC2_CAGCCAGCAGTAGTGG-1	161.966	0	14.3688	530.5	0	53.5906
ccRCC2_CAGCCAGCATTGAAGA-1	487.492	302.364	0	0	166.551	52.3911
ccRCC2_CAGCCAGTCCGACGGT-1	0	165.853	0	745.715	5.60811	0
ccRCC2_CAGCGTGAGCATCCCG-1	424.212	379.783	31.8188	9.00321	88.9654	0
ccRCC2_CAGCGTGAGGTATTGA-1	162.044	1.67712	0	87.3089	597.183	61.6359
ccRCC2_CAGCGTGAGTCATGCT-1	100.833	86.7936	23.3627	0	462.436	151.367
ccRCC2_CAGCGTGCACCAGCGT-1	287.548	517.122	3.95321	37.3009	110.727	0
ccRCC2_CAGCGTGCATTAGGCT-1	517.894	0	0.864747	48.3327	900.735	0
ccRCC2_CAGCGTGGTGGATACG-1	286.852	339.106	45.3654	90.034	81.424	81.8066
ccRCC2_CAGGCCACAAGTCGTT-1	352.272	247.071	0	0	0	176.626
ccRCC2_CAGGCCACATGGGAAC-1	353.277	192.919	0	0	118.723	74.4895
ccRCC2_CAGGCCAGTAACCCTA-1	341.214	425.936	279.484	0	9.60437	0
ccRCC2_CAGGCCAGTATGAGCG-1	221.309	405.191	1291.06	43.5383	165.252	198.066
ccRCC2_CAGGCCAGTCTAGGTT-1	572.552	175.09	18.4201	25.9261	38.0009	0
ccRCC2_CAGGCCAGTTGTAGCT-1	456.658	203.632	0	63.3771	19.2892	110.505
ccRCC2_CAGGCCATCAATCGGT-1	195.846	642.792	0	4.71564	31.4766	147.467
ccRCC2_CAGGCCATCCATACTT-1	323.158	27.449	48.5728	17.5005	190.511	40.5697
ccRCC2_CAGGCCATCCTAGCGG-1	0	193.396	32.3719	0	549.929	259.554
ccRCC2_CAGGCCATCCTTGACC-1	614.383	0	437.515	31.3939	0	21.7385
ccRCC2_CAGGCCATCTGTACAG-1	289.273	0	0	41.2176	320.843	103.277
ccRCC2_CAGGGCTAGTGCTCGC-1	0	978.64	138.533	0	196.451	0
ccRCC2_CAGGGCTCATGGATCT-1	303.759	757.481	630.677	35.3161	34.6402	57.8883
ccRCC2_CAGGGCTGTGGATCAG-1	86.3179	13.9697	40.5288	0	419.288	191.972
ccRCC2_CAGGTATTCACTGTTT-1	303.953	493.798	20.8029	17.4228	48.995	11.9309
ccRCC2_CAGGTATTCGTCCTTG-1	523.298	267.042	0	70.779	0	151.567
ccRCC2_CAGTGCGAGAGCATTA-1	288.986	474.032	16.6114	33.7834	266.03	0
ccRCC2_CAGTGCGAGTAACGTA-1	0	560.121	23.4842	0	894.798	300.301
ccRCC2_CAGTGCGCACCAGTTA-1	894.19	489.999	121.414	31.8834	36.5158	15.6853
ccRCC2_CAGTGCGGTCACCCTT-1	704.538	1636.09	0	0.61895	15.7797	293.213
ccRCC2_CAGTGCGTCACTACTT-1	244.749	498.832	0	15.2181	0	422.484
ccRCC2_CAGTGCGTCGAGCCTG-1	68.339	149.924	0	24.0862	607.053	11.0677
ccRCC2_CAGTTAGCAAAGGAGA-1	163.631	87.2695	17.2681	0	428.082	411.938
ccRCC2_CAGTTAGCAACCACAT-1	524.797	62.0888	0	23.3192	48.8126	56.589
ccRCC2_CAGTTAGGTCTCTCCA-1	444.392	194.615	0	22.7639	28.9552	2.71112
ccRCC2_CAGTTCCAGTATAGAC-1	597.52	364.474	197.348	0	83.2847	0
ccRCC2_CAGTTCCCATAGGAGC-1	363.575	468.579	2.48218	29.7703	12.8999	69.1922
ccRCC2_CAGTTCCGTGTCTAAC-1	496.316	124.194	0	0	0	246.971
ccRCC2_CATAAGCAGACGTCGA-1	151.253	351.622	10.2745	46.1476	162.614	0
ccRCC2_CATAAGCAGCCAAGGT-1	236.799	468.347	29.1392	24.8187	170.504	44.0334
ccRCC2_CATAAGCAGCCGAATG-1	0	604.532	56.2384	0	1218.84	65.0355
ccRCC2_CATAAGCAGCCTGAAG-1	271.985	104.317	0.733857	16.7879	0	284.522
ccRCC2_CATAAGCAGGATGAGA-1	334.312	349.599	387.066	0	73.5685	116.466
ccRCC2_CATAAGCCACCCAACG-1	658.303	430.695	153.116	86.9635	26.4041	8.53123
ccRCC2_CATAAGCCACGACAAG-1	521.821	338.491	50.51	18.6203	181.921	40.2964
ccRCC2_CATAAGCCATGATAGA-1	12.9429	565.869	0	40.435	115.264	0
ccRCC2_CATAAGCTCAGTGTCA-1	260.551	292.732	0	75.242	78.992	85.0765
ccRCC2_CATACAGAGCTTCGTA-1	393.124	435.29	0	0	0	148.805
ccRCC2_CATACAGAGTAACCGG-1	241.708	0	23.9737	0	522.688	829.784
ccRCC2_CATACAGCAGTGGTGA-1	0	195.213	14.416	18.6435	663.831	133.066
ccRCC2_CATACAGTCGATACAC-1	308.032	131.03	0	14.5469	0	305.1
ccRCC2_CATACAGTCGTCGCTT-1	395.601	543.007	0	56.5458	46.2156	65.2549
ccRCC2_CATACCCAGATGCTTC-1	0	366.322	225.574	0	900.286	256.315
ccRCC2_CATACCCAGCGTATGG-1	319.647	247.544	0	20.6188	193.766	0
ccRCC2_CATACCCAGGTAACTA-1	49.8148	277.14	230.563	150.686	150.39	264.113
ccRCC2_CATACCCAGGTTAGTA-1	448.913	99.7267	36.258	34.8496	59.2074	63.347
ccRCC2_CATACCCCAACGACAG-1	263.698	189.793	86.5252	36.5452	62.4125	45.1471
ccRCC2_CATACCCCATCTCGTC-1	457.349	269.832	39.8988	0	10.4928	61.3197
ccRCC2_CATACCCGTGTAAATG-1	416.946	753.005	317.164	27.1589	0	128.378
ccRCC2_CATACCCTCCAATCCC-1	238.423	482.025	11.9407	0	0	85.2865
ccRCC2_CATACCCTCGCTAATG-1	506.264	622.631	0	0	1003.41	147.652
ccRCC2_CATACTTAGCTTCGTA-1	472.294	633.887	23.3974	0	53.4786	0
ccRCC2_CATACTTCAAAGGATT-1	775.269	248.176	0	9.6011	0	106.528
ccRCC2_CATACTTGTGTCATCA-1	715.838	306.489	0	56.1426	49.4125	0
ccRCC2_CATAGACAGCGATTCT-1	467.908	157.938	17.572	36.4602	84.3742	113.151
ccRCC2_CATAGACAGCGGTAGT-1	541.534	358.014	105.17	0	582.067	149.1
ccRCC2_CATAGACAGGAACTCG-1	202.094	404.746	60.5531	0	684.202	38.2717
ccRCC2_CATAGACGTACCGTGC-1	829.976	480.909	0	7.8665	125.237	238.837
ccRCC2_CATAGACGTACGATCT-1	385.742	248.55	23.385	62.1994	136.745	0
ccRCC2_CATCAAGGTCCAACGC-1	0	456.765	1544.58	24.7412	830.655	21.5343
ccRCC2_CATCAAGTCATGGTAC-1	105.625	299.02	51.2853	0	606.634	306.765
ccRCC2_CATCAAGTCTTTCCGG-1	699.623	597.423	0	9.49017	74.3785	28.3702
ccRCC2_CATCCACAGTAACGTA-1	65.089	347.85	50.4286	0	642.574	515.635
ccRCC2_CATCCACAGTCACTAC-1	468.018	96.0814	42.7667	26.2655	0	0
ccRCC2_CATCCACCATTAGGCT-1	231.66	191.218	405.116	7.56697	0	84.8995
ccRCC2_CATCCACCATTGGCAT-1	937.138	116.431	0	26.2492	222.02	0
ccRCC2_CATCCACTCCCAACTC-1	628.104	363.726	1451.06	23.3793	0	85.0712
ccRCC2_CATCCACTCGGCGATC-1	413.837	330.319	162.041	34.6325	141.631	0
ccRCC2_CATCCCAAGTTCATGC-1	265.652	305.798	174.254	14.583	110.513	0
ccRCC2_CATCCCACAATAACGA-1	736.901	704.6	0	0	40.7861	13.2412
ccRCC2_CATCCCACAGACCTAT-1	182.116	0	32.0706	34.1865	107.356	733.106
ccRCC2_CATCCCAGTATGGTAA-1	151.299	242.618	2.92323	8.65841	694.437	75.6586
ccRCC2_CATCCCAGTTGTGTAC-1	0	796.163	139.338	0	81.902	30.0794
ccRCC2_CATCCGTAGCAATAAC-1	394.224	282.775	0	2.5694	109.364	12.8013
ccRCC2_CATCCGTCACAGCATT-1	394.056	221.549	0	14.4785	0	357.06
ccRCC2_CATCCGTCATGCCGGT-1	143.482	1042.37	41.2526	11.7314	92.934	0
ccRCC2_CATCCGTGTTCGCGTG-1	291.461	529.702	0	7.95588	164.412	0
ccRCC2_CATCGCTCAGCGATTT-1	265.843	468.537	0	9.60271	132.427	1.71365
ccRCC2_CATCGCTGTATCATGC-1	218.666	163.291	2.31621	17.2293	1191.28	54.88
ccRCC2_CATCGCTGTGATGTAA-1	1075.24	516.32	61.4975	32.0109	68.3361	0
ccRCC2_CATCGCTGTTTGGAGG-1	560.406	638.937	0	42.1822	268.332	69.9395
ccRCC2_CATCGCTTCTGACAGT-1	1075.88	13.4342	13.1374	23.2608	0	22.2265
ccRCC2_CATCGCTTCTGTGCGG-1	0	223.445	12.1852	0	734.378	60.5865
ccRCC2_CATCGGGCAGTTGTTG-1	431.472	161.619	0	0	79.8151	89.2533
ccRCC2_CATCGGGGTAGCGATG-1	93.6781	89.4277	0	78.2828	602.603	110.606
ccRCC2_CATCGTCGTAGAGTTA-1	425.985	161.637	11.5016	36.9702	227.376	45.355
ccRCC2_CATGAGTCACTCCGAG-1	577.736	421.965	2.78937	55.5001	42.0229	42.1295
ccRCC2_CATGCAAAGCTCCGAC-1	374.217	298.753	0	28.9013	157.102	0
ccRCC2_CATGCAAGTCATCTAG-1	695.629	192.385	30.6489	24.5296	87.9833	0
ccRCC2_CATGCAATCAGACAAA-1	192.281	724.618	1273.72	33.4687	37.6005	24.6052
ccRCC2_CATGCAATCATTTGTC-1	282.994	212.629	8.26976	0	0.780685	66.9804
ccRCC2_CATGCCTAGCCAGACA-1	522.111	144.519	0	3.9858	163.738	115.538
ccRCC2_CATGCCTTCAACTCTT-1	1024.65	322.555	80.2888	58.1717	143.748	28.8681
ccRCC2_CATGCCTTCACGGACC-1	769.736	995.562	14.1082	0	75.0245	113.969
ccRCC2_CATGCCTTCATGAAAG-1	283.953	372.799	0	0	72.8456	88.2953
ccRCC2_CATGCCTTCGTGGGAA-1	106.078	755.441	12.6694	143.969	417.318	298.723
ccRCC2_CATGCGGAGCCTAGGA-1	0	532.339	0	0	423.679	213.638
ccRCC2_CATGCGGCATGGATCT-1	386.393	299.437	0	42.0413	138.074	0
ccRCC2_CATGCTCAGTACGTCT-1	217.962	787.502	596.355	3.07399	0	79.273
ccRCC2_CATGCTCGTGTCCACG-1	537.802	420.802	0	0	144.001	120.702
ccRCC2_CATGCTCTCTATCCAT-1	695.84	664.609	0	39.1833	0	159.186
ccRCC2_CATGGATAGTGACACG-1	0	346.1	0	1418.12	0	0
ccRCC2_CATGGATCATAGAGGC-1	361.061	919.371	0	38.7232	199.281	411.244
ccRCC2_CATGGATCATGAGAAT-1	299.473	523.284	321.775	0	3.25471	52.3852
ccRCC2_CATGGTAAGGACGGAG-1	246.799	282.306	20.4562	0	324.517	714.194
ccRCC2_CATGGTACAACACAGG-1	326.437	717.892	76.4788	0	177.547	10.6917
ccRCC2_CATGGTACAGGTCTCG-1	580.45	465.945	14.4595	107.017	0	45.636
ccRCC2_CATGGTACATCCGAGC-1	411.48	126.934	0	5.51962	143.687	82.7801
ccRCC2_CATGGTAGTCGGTAAG-1	292.052	287.91	0	41.2048	0	123.802
ccRCC2_CATGGTAGTTGGCCGT-1	174.53	202.744	0	0	196.5	73.2226
ccRCC2_CATGGTATCATGACAC-1	251.388	99.1435	22.9094	0	197.652	55.6155
ccRCC2_CATTCATGTCTCGACG-1	515.747	107.949	0	45.9653	83.9289	186.252
ccRCC2_CATTCCGAGAACGTGC-1	110.666	186.375	96.8932	50	564.863	1.50759
ccRCC2_CATTCCGCACCAGTTA-1	355.9	479.069	80.1746	0	0	14.5278
ccRCC2_CATTCCGGTACTAACC-1	269.704	113.209	84.1882	42.2335	424.862	0
ccRCC2_CATTCTACACGCCACA-1	500.922	325.122	429.756	22.3275	56.8713	0
ccRCC2_CATTCTACATGCCGCA-1	654.111	288.686	0	55.3204	120.269	31.8493
ccRCC2_CATTCTAGTCATATGC-1	612.306	353.581	56.3587	47.111	45.7837	0
ccRCC2_CATTGAGAGAGATGCC-1	338.897	270.642	129.255	0	74.8824	0
ccRCC2_CATTGAGCATCTAGAC-1	446.635	304.852	0	37.1608	135.319	23.7639
ccRCC2_CATTGAGGTGTGTCGC-1	196.264	477.994	191.523	17.6582	0	76.3535
ccRCC2_CATTGAGTCCCAACTC-1	486.985	595.645	74.0013	0	278.575	0
ccRCC2_CATTGAGTCGAGTTGT-1	121.42	519.169	992.364	36.7231	0	276.222
ccRCC2_CATTGCCAGGTGTGAC-1	60.0956	206.652	53.4782	0	461.369	613.734
ccRCC2_CATTGCCAGTGACCTT-1	191.348	362.749	306.316	0	145.015	0
ccRCC2_CATTGCCCAACCGCTG-1	571.484	303.246	45.7708	0	450.848	414.223
ccRCC2_CATTGCCCAACTGCCG-1	1336.76	309.442	0	63.4717	44.1757	457.791
ccRCC2_CATTGCCCACGCTATA-1	481.74	1112.26	1103.82	0	0	0
ccRCC2_CATTGCCGTATTTCCT-1	333.083	77.098	0	12.3056	240.283	391.299
ccRCC2_CATTGCCTCTGGACCG-1	556.972	23.2731	0	100.59	371.501	122.141
ccRCC2_CATTGTTCAATAGTGA-1	439.903	212.357	0	27.1091	0	198.889
ccRCC2_CATTGTTGTATCCTCC-1	668.974	191.006	20.0989	47.8709	134.87	18.2507
ccRCC2_CATTGTTTCAGCGCGT-1	350.604	227.156	0	28.8278	176.491	7.30809
ccRCC2_CATTGTTTCGACACCG-1	63.7135	499.961	585.389	0	0	83.0177
ccRCC2_CATTTCACAAGACTGG-1	337.747	0	0	0	476.283	90.6122
ccRCC2_CATTTCAGTAAGTTGA-1	189.942	206.223	231.635	0	30.6483	69.6862
ccRCC2_CATTTCAGTGGCGCTT-1	296.45	116.352	0	60.6755	500.645	103.826
ccRCC2_CCAAGCGCACGGTGAA-1	0	677.642	0	0	829.118	128.45
ccRCC2_CCAAGCGCATCTGGGC-1	336.946	135.692	9.17478	36.54	409.878	49.7474
ccRCC2_CCAAGCGGTGTGAGCA-1	3.39172	288.393	42.7283	88.2209	318.658	669.617
ccRCC2_CCAAGCGTCATAGACC-1	0	437.253	0	38.6535	121.135	429.361
ccRCC2_CCAATGAAGAAGTGTT-1	537.548	153.001	0	8.6703	167.796	0
ccRCC2_CCAATGAAGCAATAGT-1	512.254	212.399	10.6927	42.5414	110.572	7.74583
ccRCC2_CCAATGATCCACAGCG-1	345.429	8.66071	17.7982	6.33262	498.548	0
ccRCC2_CCAATGATCGTGGCTG-1	455.382	400.52	12.9134	68.1329	280.682	55.6159
ccRCC2_CCAATTTGTCGACTGC-1	369.461	388.5	10.6912	80.7248	148.677	35.6953
ccRCC2_CCAATTTTCGCTCCTA-1	518.846	512.922	57.1989	22.3464	272.146	391.494
ccRCC2_CCACAAAAGCTAAGTA-1	333.024	411.75	9.5267	52.2762	83.0593	49.5991
ccRCC2_CCACAAACACGGCTAC-1	690.425	127.921	0	74.0669	52.2262	5.85674
ccRCC2_CCACAAAGTGAGGATC-1	385.473	268.69	0	73.7398	183.182	0
ccRCC2_CCACAAATCCGTGGTG-1	457.776	370.782	0	5.3251	140.232	31.1909
ccRCC2_CCACCATAGCCTCTTC-1	353.727	60.4688	244.448	101.229	0	4.35791
ccRCC2_CCACCATAGTCGTTAC-1	149.932	50.5493	18.2103	1.59649	398.402	14.785
ccRCC2_CCACCATCACGGTCTG-1	434.021	0	0	25.7298	182.015	237.917
ccRCC2_CCACCATTCGCTGCGA-1	481.322	735.55	72.6505	56.9548	122.05	27.7404
ccRCC2_CCACGAGAGAAAGTCT-1	225.52	228.213	0	0	0	375.016
ccRCC2_CCACGAGAGTCTGCAT-1	521.881	363.239	0	6.13722	0	258.128
ccRCC2_CCACGAGTCTGCCTGT-1	390.796	149.711	0	57.4425	105.483	72.5965
ccRCC2_CCACGAGTCTTAGCTT-1	338.555	32.2536	268.178	1.08658	26.3969	1.47196
ccRCC2_CCACGTTAGTGGTTGG-1	0	30.2413	19.3091	9.99984	404.46	739.916
ccRCC2_CCACGTTAGTTCGCAT-1	289.562	85.549	0	0	1083.33	183.162
ccRCC2_CCACGTTAGTTGTCGT-1	588.097	207.049	29.3944	62.8288	1062.95	0
ccRCC2_CCACGTTTCACCCTCA-1	619.053	336.075	0	142.605	0	149.336
ccRCC2_CCACGTTTCGGTAACT-1	961.095	41.9178	0	53.3554	78.0149	130.443
ccRCC2_CCACTTGTCTATGCCC-1	869.593	439.065	0	30.9267	59.8278	173.334
ccRCC2_CCATAAGAGATTAGCA-1	461.161	183.359	91.8226	35.9124	181.182	44.2746
ccRCC2_CCATAAGCAGGTTCCG-1	676.337	222.598	0	0	141.418	4.04363
ccRCC2_CCATAAGCATTGCAAC-1	98.9592	98.5394	24.0237	46.2528	663.002	100.185
ccRCC2_CCATAAGGTACGATCT-1	0	209.816	0	48.3183	389.565	567.166
ccRCC2_CCATAAGGTTGAATCC-1	513.364	164.925	24.3297	64.1682	854.384	0
ccRCC2_CCATAAGTCCGGTTCT-1	167.918	382.734	469.32	0	9.4187	8.48341
ccRCC2_CCATAAGTCGAAGCAG-1	691.385	135.796	61.289	16.2687	682.139	439.69
ccRCC2_CCATAAGTCGTTCGCT-1	287.883	501.625	0	26.6578	228.562	95.2566
ccRCC2_CCATCACAGCTATCCA-1	829.399	335.953	36.0178	44.8195	0	41.0508
ccRCC2_CCATCACGTCAGTCGC-1	158.89	362.808	31.2423	12.66	1766.48	0
ccRCC2_CCATCACGTCTACTGA-1	681.355	719.875	7.36645	57.7847	188.207	0
ccRCC2_CCATCACGTTGCCATA-1	364.705	0	0	0.365416	92.5636	402.129
ccRCC2_CCATCACTCTGCATAG-1	288.651	468.533	193.84	0	0	34.8629
ccRCC2_CCCAACTAGGTCCCGT-1	401.148	0	19.8531	0	239.1	314.344
ccRCC2_CCCAACTCAAGTCATC-1	137.399	364.651	193.676	12.6748	0	41.8884
ccRCC2_CCCAACTCAAGTGATA-1	627.516	470.781	0	0	78.2198	52.3792
ccRCC2_CCCAACTGTAGGACCA-1	418.647	0	1.9512	22.1618	379.058	202.103
ccRCC2_CCCAACTGTGTGAGCA-1	811.369	273.087	1002.36	23.614	58.7286	0
ccRCC2_CCCAACTTCGTTCAGA-1	537.149	768.07	6.17438	0	0	134.39
ccRCC2_CCCAACTTCTCAATCT-1	605.329	203.716	0	39.1882	56.4192	0
ccRCC2_CCCATTGCAAATTAGG-1	392.441	135.031	0	15.8789	133.864	57.3766
ccRCC2_CCCATTGTCCACTAGA-1	567.647	421.561	0	23.5705	0	144.387
ccRCC2_CCCATTGTCCTTCTTC-1	1041.46	131.03	0	46.8878	123.53	16.2191
ccRCC2_CCCGAAGAGAATTCAG-1	551.414	640.018	0	0	1397.81	0
ccRCC2_CCCGAAGAGACTCCGC-1	581.158	208.998	13.6701	8.19948	123.226	21.5061
ccRCC2_CCCGAAGCAAACGGCA-1	287.926	13.1736	14.1359	61.0531	809.944	132.979
ccRCC2_CCCGAAGCACGACGCT-1	608.611	160.51	48.6042	0	758.047	0
ccRCC2_CCCGAAGGTAACTTCG-1	391.854	52.2697	7.78438	6.06949	33.4934	130.3
ccRCC2_CCCGAAGGTCACCTTC-1	342.153	180.513	399.119	0	1553.38	279.273
ccRCC2_CCCGAAGTCGACGCGT-1	519.871	464.954	0	70.1651	81.7135	0
ccRCC2_CCCGGAAAGACCTCAT-1	399.217	450.921	16.1299	0	26.5254	83.7971
ccRCC2_CCCGGAACACCCTCTA-1	290.95	0	0	3.52128	517.141	314.047
ccRCC2_CCCGGAATCAGACTGT-1	110.23	218.368	0	49.2376	196.156	32.4643
ccRCC2_CCCGGAATCTATCACT-1	456.816	563.968	0	11.6636	54.976	0
ccRCC2_CCCTAACGTTGCATGT-1	451.119	583.195	49.2819	3.72087	176.372	0
ccRCC2_CCCTCAAAGCATGTTC-1	427.839	255.606	30.9649	60.9027	770.813	0
ccRCC2_CCCTCAACACATTGTG-1	167.45	116.976	45.167	19.2177	339.679	7.32109
ccRCC2_CCCTCAACACTGCTTC-1	371.277	237.625	3.79397	44.9949	224.461	75.9479
ccRCC2_CCCTCAACATATAGCC-1	329.664	29.7774	41.2817	5.034	668.375	228.278
ccRCC2_CCCTCAAGTAGTTCCA-1	388.678	0	46.2252	0	525.007	0
ccRCC2_CCCTCAAGTATACCCA-1	472.979	340.457	48.6275	16.5155	123.786	0
ccRCC2_CCCTCAATCCTTACCG-1	426.502	0	33.8825	320.188	25.3039	21.3705
ccRCC2_CCCTCTCAGAGATGCC-1	770.064	0	903.803	29.1156	576.914	0
ccRCC2_CCCTCTCAGCGACAGT-1	586.147	294.131	19.7661	0	79.7315	52.4196
ccRCC2_CCCTCTCCATCCCACT-1	1583.64	648.884	0	46.1512	16.143	321.784
ccRCC2_CCCTGATAGTGGTGAC-1	408.176	123.709	0	23.1756	0	161.497
ccRCC2_CCCTGATCATACCATG-1	344.004	0	14.6307	0	728.796	15.4917
ccRCC2_CCCTGATGTACCTAGT-1	225.336	383.791	56.4674	33.7534	288.58	13.7473
ccRCC2_CCCTGATTCCATAGGT-1	349.992	299.19	0	0	267.59	770.819
ccRCC2_CCCTGATTCCATGCAA-1	373.476	184.076	21.7969	33.3195	8.15711	93.3649
ccRCC2_CCCTGATTCTACTATC-1	272.564	0	98.1169	53.1226	653.411	93.6951
ccRCC2_CCCTTAGCATCCGTTC-1	725.008	75.8435	0	4.1346	93.5884	0
ccRCC2_CCGATCTCACGCGGTT-1	156.088	219.84	90.1908	40.5823	580.938	0
ccRCC2_CCGATCTGTCTATGAC-1	457.383	530.139	11.6628	52.4924	0	254.76
ccRCC2_CCGATCTGTGCACGCT-1	639.152	239.946	0	16.2795	0	357.02
ccRCC2_CCGATCTTCTAGGCCG-1	496.404	540.865	0	14.8478	154.322	17.1926
ccRCC2_CCGATGGAGTAAGACT-1	605.097	0	0	0	576.744	0
ccRCC2_CCGATGGCACATGGTT-1	435.478	263.508	0	41.3011	1559.58	57.6995
ccRCC2_CCGATGGCATCGAAGG-1	0	241.266	0	0	522.396	107.351
ccRCC2_CCGATGGGTGAGCCAA-1	519.505	473.474	0	27.9471	72.274	88.5478
ccRCC2_CCGATGGTCATTGAGC-1	501.742	316.392	0	14.0415	166.951	17.066
ccRCC2_CCGATGGTCCACAGCG-1	646.508	122.899	12.1263	129.884	449.551	370.689
ccRCC2_CCGATGGTCGCAATTG-1	305.782	677.391	0	41.8114	163.714	3.65488
ccRCC2_CCGCAAGGTGATCGTT-1	225.342	333.544	0	7.82543	0	123.705
ccRCC2_CCGGACAAGTAACCGG-1	306.84	262.386	0	69.2792	164.273	31.3223
ccRCC2_CCGGACACAAACAGGC-1	279.709	241.049	384.869	0	0	0
ccRCC2_CCGGACAGTATGAGGC-1	681.306	613.961	0	0	0	256.878
ccRCC2_CCGGACATCGGCAGTC-1	470.497	521.552	29.5215	52.6437	86.5474	12.7004
ccRCC2_CCGGGTACACGACAGA-1	332.56	0	0	40.8569	142.125	467.89
ccRCC2_CCGGGTATCAGACAAA-1	416.737	275.175	0	3.34909	87.2404	55.4878
ccRCC2_CCGGGTATCGACGATT-1	0	651.016	0	1200.82	0	891.142
ccRCC2_CCGGTAGCACCAGCGT-1	0	664.735	885.856	0	772.169	296.334
ccRCC2_CCGGTAGGTGCGCTCA-1	36.7471	157.509	0.97224	15.082	423.032	50.3971
ccRCC2_CCGGTGACAACAAAGT-1	424.931	354.749	74.5934	38.4933	173.616	92.1258
ccRCC2_CCGGTGACAATTGAAG-1	216.961	45.2389	0	23.1715	295.492	203.57
ccRCC2_CCGGTGACACAGCTGC-1	137.326	447.662	305.935	22.9552	65.9108	0
ccRCC2_CCGGTGAGTGCAATGG-1	61.2923	50.7016	3.65925	28.7078	568.778	92.9119
ccRCC2_CCGTAGGAGAGGTTAT-1	308.742	212.211	8.08678	48.8548	122.893	0
ccRCC2_CCGTAGGCACCGTGCA-1	32.6904	484.327	288.159	0	0	74.2497
ccRCC2_CCGTAGGGTATGCTTG-1	116.011	399.453	11.8713	0	44.1981	65.216
ccRCC2_CCGTTCAAGGGAGGCA-1	247.601	268.704	6.25681	41.313	57.1036	58.9209
ccRCC2_CCGTTCACAACGTAAA-1	291.05	185.766	0	77.9495	400.755	218.221
ccRCC2_CCTAACCAGAAACACT-1	425.881	63.4971	0.439665	51.8874	146.735	51.9653
ccRCC2_CCTAACCCAGACCTGC-1	579.378	391.192	871.223	55.7123	61.3234	0
ccRCC2_CCTAACCTCTAGTGTG-1	107.275	571.013	77.3371	59.9462	174.334	24.123
ccRCC2_CCTAAGAAGCACTAGG-1	778.562	539.009	6.56768	0	0	202.08
ccRCC2_CCTAAGAAGGATACAT-1	91.9416	107.253	23.4266	13.0714	354.036	23.7672
ccRCC2_CCTAAGAGTTGCCTAA-1	725.685	1208.26	203.307	28.6351	368.845	144.606
ccRCC2_CCTAAGATCAAGGACG-1	161.474	406.834	0	38.1871	266.199	212.833
ccRCC2_CCTACGTAGATACTGA-1	454.752	206.102	0	10.9999	47.9493	229.377
ccRCC2_CCTACGTCAACTCGTA-1	792.434	332.845	0	63.868	124.586	233.458
ccRCC2_CCTATCGCAGAACGCA-1	326.214	406.637	0	69.094	204.712	77.6419
ccRCC2_CCTATCGCATACAGAA-1	90.7413	4.47635	75.7324	25.4168	364.875	611.191
ccRCC2_CCTATCGGTTAAGGGC-1	301.1	532.74	0	0	17.9973	48.4768
ccRCC2_CCTCAACAGTGATAAC-1	659.317	290.65	40.5398	28.3736	212.611	35.4627
ccRCC2_CCTCAACCAACGCATT-1	90.5714	826.239	593.488	30.5585	674.634	83.4465
ccRCC2_CCTCAACCATCGGAGA-1	115.526	54.5884	0	18.8589	603.399	186.397
ccRCC2_CCTCAACTCCTGTAAG-1	780.835	580.126	18.5397	83.4634	93.1645	34.5658
ccRCC2_CCTCACACAACCGTAT-1	818.731	42.5785	0	0	0	25.4443
ccRCC2_CCTCACAGTTGGGATG-1	530.51	244.199	11.8425	8.59638	93.4353	42.9855
ccRCC2_CCTCAGTAGGCTCACC-1	509.235	191.39	181.892	12.2482	0	18.6953
ccRCC2_CCTCAGTCAAGAATAC-1	441.799	13.3543	508.216	25.4178	0	56.0752
ccRCC2_CCTCAGTGTCACCGAC-1	137.703	316.691	1368.96	75.0803	337.527	153.976
ccRCC2_CCTCAGTGTGGAAATT-1	347.34	360.417	0	46.6354	73.5202	171.785
ccRCC2_CCTCATGAGCGGATCA-1	0	229.441	379.934	22.16	404.074	68.4562
ccRCC2_CCTCATGGTCGTTATG-1	799.13	877.782	0	30.7927	307.654	42.4857
ccRCC2_CCTCATGTCCGAACGC-1	614.995	443.368	0	77.6086	12.9018	215.475
ccRCC2_CCTCCAAAGATGACAT-1	286.198	0	1366.69	0	549.352	14.5662
ccRCC2_CCTCCAAAGTATTGCC-1	522.732	210.257	28.4227	32.5511	0	30.2066
ccRCC2_CCTCCAATCATCTCTA-1	513.541	99.9688	69.5629	58.6587	137.63	0
ccRCC2_CCTCCTCAGCTAAATG-1	263.625	96.5079	34.753	16.4783	252.728	114.669
ccRCC2_CCTCCTCCACCTATCC-1	458.031	153.678	0	0	9.85314	150.604
ccRCC2_CCTCCTCCATGTTTGG-1	1168.11	753.142	309.494	43.745	114.884	0
ccRCC2_CCTCCTCTCCGTGTCT-1	538.334	0	74.2423	25.1443	166.881	9.84211
ccRCC2_CCTCCTCTCTCCACTG-1	710.334	1219.51	507.084	51.4381	0	139.627
ccRCC2_CCTCTAGAGCGGACAT-1	204.671	73.8785	0	771.738	62.2214	0
ccRCC2_CCTCTAGAGCGTTCCG-1	316.684	0	1.39355	0	277.115	436.26
ccRCC2_CCTCTAGTCAGCATTG-1	338.301	0	67.2314	45.8454	300.456	89.6464
ccRCC2_CCTCTCCAGAGTATAC-1	702.47	224.828	28.9779	0	68.8546	17.6212
ccRCC2_CCTCTCCAGTATAGAC-1	631.953	0	0	0	300.919	0
ccRCC2_CCTCTCCCAAAGCTCT-1	736.317	0	8.99842	14.2592	545.805	158.76
ccRCC2_CCTCTCCCAACCGTGC-1	1054.1	239.862	8.72729	0	0	334.592
ccRCC2_CCTCTCCCAGAGGAAA-1	325.745	177.886	9.10407	38.0716	159.181	68.975
ccRCC2_CCTCTCCTCTACGCAA-1	530.408	4.56837	13.727	40.5604	0	183.699
ccRCC2_CCTGCATAGATCCAAA-1	273.768	592.607	1055.87	42.4008	57.675	25.3096
ccRCC2_CCTGCATCACGGGCTT-1	426.636	26.8306	73.2999	62.5566	1147.72	0
ccRCC2_CCTGCATCATGGAATA-1	888.248	1008.49	87.1208	1.98788	43.5908	0
ccRCC2_CCTGCATGTTGTGTAC-1	267.669	595.398	30.5162	8.35073	51.3237	37.7238
ccRCC2_CCTGCATTCAACTACG-1	766.175	0	0	23.3828	0	70.9587
ccRCC2_CCTGCATTCGACGCTG-1	1011.26	356.193	0	58.8911	0	213.551
ccRCC2_CCTGCATTCGCAACAT-1	393.985	0	99.3892	455.557	0	27.31
ccRCC2_CCTGTTGAGTAGTCAA-1	680.678	214.477	23.879	50.0993	22.6227	54.9523
ccRCC2_CCTGTTGGTACTGTTG-1	534.38	263.088	156.955	0	131.682	0
ccRCC2_CCTGTTGGTTCGAAGG-1	521.664	277.499	103.004	28.4675	378.078	0
ccRCC2_CCTTCAGAGCCAACCC-1	367.676	317.357	434.256	15.7762	48.5113	0
ccRCC2_CCTTGTGAGGCAGGGA-1	300.255	141.627	20.4331	12.847	590.599	0.715031
ccRCC2_CCTTGTGCAGAGGGTT-1	502.638	206.402	0	32.8322	55.4516	61.7115
ccRCC2_CCTTGTGCATACAGAA-1	223.232	0	0	96.9079	873.911	151.969
ccRCC2_CCTTGTGGTGCTCGTG-1	504.497	314.622	0	66.0753	124.289	27.2453
ccRCC2_CCTTGTGGTTCATCGA-1	286.41	0	36.5988	857.526	102.404	0
ccRCC2_CCTTGTGGTTGGGAAC-1	228.312	400.256	23.4286	38.1916	133.353	0
ccRCC2_CCTTGTGTCACCACAA-1	220.982	12.5493	0	113.483	110.243	336.178
ccRCC2_CCTTTGGAGCGATGAC-1	254.618	359.327	0	27.609	101.228	0
ccRCC2_CCTTTGGCAAAGCGTG-1	409.567	741.634	69.2369	0	37.7055	0
ccRCC2_CCTTTGGCATCTCCCA-1	914.022	120.753	0	21.7325	37.154	53.8213
ccRCC2_CCTTTGGGTCTTCTAT-1	568.599	302.12	1403.87	21.8809	98.8173	0
ccRCC2_CCTTTGGGTGCTGCAC-1	612.734	209.743	850.041	28.6869	0	75.0608
ccRCC2_CGAAGGAAGGATGGCT-1	284.52	85.413	34.3936	66.7916	851.875	150.145
ccRCC2_CGAAGTTCAGCTTCCT-1	765.759	84.2034	0	13.7499	97.6672	27.5395
ccRCC2_CGAAGTTGTATAGCTC-1	339.547	133.305	28.6626	7.9252	62.2478	0
ccRCC2_CGAAGTTGTCTTGCTC-1	99.6261	742.678	0	46.1134	253.261	98.3907
ccRCC2_CGAAGTTGTGCCTATA-1	390.246	466.67	0	0	106.76	116.513
ccRCC2_CGAAGTTTCAAAGACA-1	478.455	113.901	4.09816	2.33345	70.9607	0
ccRCC2_CGAATTGAGAAATGGG-1	848.688	0	60.0504	0.945512	215.114	537.194
ccRCC2_CGAATTGGTACAGCGA-1	509.505	473	0	37.4425	134.946	25.9593
ccRCC2_CGAATTGTCTCAACGA-1	236.484	975.996	12.9268	48.0922	204.931	111.003
ccRCC2_CGAATTGTCTGTGCTC-1	498.463	136.613	174.518	0	0	0
ccRCC2_CGACAGCCAAAGTATG-1	192.675	271.823	204.556	31.4485	101.824	0
ccRCC2_CGACAGCCAATGGCAG-1	540.204	224.853	1002.96	0	0	0
ccRCC2_CGACAGCTCCAAGCAT-1	802.179	226.665	0	39.3113	17.8137	135.002
ccRCC2_CGACAGCTCTCGTTTA-1	456.451	650.439	2.67241	27.38	364.779	8.90177
ccRCC2_CGAGAAGGTACTGAGG-1	436.345	218.744	36.5056	0	526.644	635.977
ccRCC2_CGAGAAGTCCCAGGCA-1	345.792	75.5908	0	0	0	368.248
ccRCC2_CGAGGAAAGGAACATT-1	0	917.638	0	81.9216	1144	0
ccRCC2_CGAGGAACACCCTATC-1	357.194	221.655	10.5001	2.55794	18.1797	33.9472
ccRCC2_CGAGGAATCGACATAC-1	915.344	269.581	7.96352	21.1548	0	59.453
ccRCC2_CGAGGCTAGCACTGGA-1	423.747	302.165	0	0	1.44708	23.6206
ccRCC2_CGAGGCTCAAACAGGC-1	636.527	198.752	0	52.81	139.687	0
ccRCC2_CGAGGCTCAGCACACC-1	614.327	117.532	19.9315	25.9767	0	53.5687
ccRCC2_CGAGGCTGTCGTTTCC-1	297.348	635.354	322.372	66.5017	160.929	0
ccRCC2_CGAGTGCAGTGCCTCG-1	19.0458	0	26.8236	14.4504	337.904	1054.65
ccRCC2_CGAGTGCGTATTCTCT-1	513.119	124.858	0	58.7831	48.5008	21.0043
ccRCC2_CGAGTTAAGGTGCTTT-1	393.292	177.521	0	26.5002	153.996	13.3581
ccRCC2_CGAGTTAAGTGGTTAA-1	527.993	146.073	0.600052	0	4.60421	249.518
ccRCC2_CGAGTTAGTGCCGAAA-1	164.18	272.078	2.88374	0	222.496	116.674
ccRCC2_CGAGTTATCAGGGTAG-1	225.55	374.902	0	346.584	223.901	18.4252
ccRCC2_CGATCGGTCTAGCAAC-1	357.082	686.151	0	12.7148	95.0592	455.036
ccRCC2_CGATGCGCAAGTGGGT-1	232.834	529.892	0	44.7928	86.125	85.6015
ccRCC2_CGATGCGCATGTCAGT-1	529.658	761.394	44.8001	13.3347	47.9341	0
ccRCC2_CGATGCGGTCGGCTAC-1	108.48	313.349	353.102	32.9581	82.2176	75.764
ccRCC2_CGATGGCAGGACTAAT-1	95.5946	517.314	0	0	120.163	37.3802
ccRCC2_CGATGGCCAGATCCTA-1	413.245	118.174	0	1.1149	31.6554	204.576
ccRCC2_CGATGGCCATGCAGCC-1	332.917	298.511	0	100.223	1137.93	0
ccRCC2_CGATGGCCATGTCAGT-1	0	386.128	0	11.0095	772.423	317.293
ccRCC2_CGCAGGTAGGCATGGT-1	223.991	42.9402	0	6.63569	271.836	484.436
ccRCC2_CGCAGGTAGGTTGCCC-1	698.51	304.412	37.9461	10.3133	57.0533	8.5025
ccRCC2_CGCAGGTCACAGTGAG-1	339.199	62.2656	0	75.3523	439.661	71.2083
ccRCC2_CGCAGGTTCACCTGTC-1	646.118	295.171	272.698	0	149.24	28.8431
ccRCC2_CGCAGGTTCGTGGGAA-1	393.555	390.807	0	27.2954	79.9917	115.124
ccRCC2_CGCATAACAGAACCGA-1	531.687	967.963	0	0	0	240.85
ccRCC2_CGCATAACATAGCTGT-1	513.806	141.72	65.4254	0	891.815	448.236
ccRCC2_CGCATAATCTACAGGT-1	766.023	302.032	895.377	0	0	223.941
ccRCC2_CGCATGGAGCCAAGTG-1	1.40829	949.328	0	0	563.762	564.091
ccRCC2_CGCATGGGTATCGCAT-1	351.74	596.693	0	56.9032	14.8581	218.256
ccRCC2_CGCATGGGTGAACGGT-1	246.903	196.28	0	0	58.3006	109.518
ccRCC2_CGCATGGGTGTCATGT-1	314.913	524.017	179.751	33.1835	0	77.8919
ccRCC2_CGCATGGTCAGCACCG-1	613.78	233.28	0	19.2388	23.4274	138.019
ccRCC2_CGCATGGTCGTAGAGG-1	440.374	472.323	30.6073	4.59991	624.326	20.9931
ccRCC2_CGCCAGAAGACATAAC-1	292.136	327.984	26.8328	15.4043	515.811	382.608
ccRCC2_CGCCAGACACTCTGCT-1	0	218.727	0	779.519	0	60.1101
ccRCC2_CGCCAGATCCGTCCTA-1	904.238	503.474	296.812	54.0561	112.944	61.6517
ccRCC2_CGCCAGATCTTCTGGC-1	513.87	783.343	36.7931	0	7.9194	44.0678
ccRCC2_CGCCATTCATGTTCAG-1	339.311	0	4.84433	58.1785	350.899	208.543
ccRCC2_CGCCATTGTCTCTCCA-1	368.031	425.428	59.6658	86.6461	112.285	321.602
ccRCC2_CGCGTGACATCGGTTA-1	300.814	561.445	2.17226	0	0	70.7049
ccRCC2_CGCGTGATCCTCGATC-1	360.54	316.246	2.73398	42.2876	141.286	40.2327
ccRCC2_CGGAACCAGACTCAAA-1	187.936	219.953	496.371	42.9369	507.793	169.835
ccRCC2_CGGAACCAGCCATATC-1	398.787	491.266	12.1551	2.41958	80.4587	14.8747
ccRCC2_CGGAACCAGTCAAGCG-1	0	328.643	0	76.9598	942.508	121.485
ccRCC2_CGGAACCCAACTCCCT-1	550.463	415.032	244.214	0	183.746	83.1632
ccRCC2_CGGAACCGTAATCAGA-1	0	817.955	420.902	0	621.206	68.8342
ccRCC2_CGGAATTAGACGGTTG-1	689.558	0	0	26.4053	132.889	0
ccRCC2_CGGAATTAGCGATCGA-1	105.155	500.436	0	0	987.444	130.943
ccRCC2_CGGAATTCAACACGTT-1	406.837	427.029	95.8217	51.5057	4.49467	54.6562
ccRCC2_CGGAATTGTACTGAGG-1	159.884	232.074	21.7523	39.2994	126.593	33.4841
ccRCC2_CGGAATTGTCGAACAG-1	296.786	557.125	32.7943	34.4171	172.472	48.6581
ccRCC2_CGGACACAGAGCGACT-1	470.538	411.431	48.6951	0	39.7991	32.9617
ccRCC2_CGGACACAGGTCTACT-1	418.264	433.165	0	0	71.1349	80.0045
ccRCC2_CGGAGAAAGATGGCGT-1	36.5024	0	39.1613	34.6628	208.896	488.295
ccRCC2_CGGAGAAAGGCTGTAG-1	464.296	731.316	116.931	0	313.216	125.649
ccRCC2_CGGAGAAGTCTCTCTG-1	0	894.342	0	86.5279	784.547	0
ccRCC2_CGGAGAAGTGCCCTTT-1	259.694	246.678	0	1.01753	268.784	101.908
ccRCC2_CGGAGAAGTGTGTGTT-1	305.007	372.95	0	111.556	106.838	33.8758
ccRCC2_CGGAGAAGTTCTCCAC-1	117.597	0	778.861	46.6907	11.7277	2108.68
ccRCC2_CGGAGAATCCACCTCA-1	702.303	188.296	0	22.3479	0	84.4779
ccRCC2_CGGAGAATCTTGTTAC-1	157.769	233.983	9.06571	56.9656	260.833	1090.75
ccRCC2_CGGCAGTAGACCGCCT-1	472.822	242.703	0	37.6577	0	358.52
ccRCC2_CGGCAGTAGAGGATGA-1	62.436	63.5547	0	6.21147	517.206	149.886
ccRCC2_CGGCAGTAGTAGGGTC-1	274.337	317.606	0	8.75302	213.122	85.7618
ccRCC2_CGGCAGTGTCGCCACA-1	208.336	281.245	313.204	22.1743	0.397963	57.5377
ccRCC2_CGGGACTAGAGTGAAG-1	324.042	180.444	595.674	0	6.91183	41.9816
ccRCC2_CGGGACTAGGCGACAT-1	0	78.9497	0	38.2914	461.697	402.866
ccRCC2_CGGGACTAGGCGCTCT-1	556.705	893.134	303.442	224.635	178.446	0
ccRCC2_CGGGACTCACCCTTAC-1	993.747	393.028	0	0	0	227.801
ccRCC2_CGGGACTGTGGCAGAT-1	759.948	247.684	0.149709	7.40831	0	46.2235
ccRCC2_CGGGACTGTTGCTGAT-1	232.84	0	0	0	136.611	458.804
ccRCC2_CGGGACTTCCAATCCC-1	45.3332	201.513	7.44182	0	424.395	591.516
ccRCC2_CGGGACTTCTGCATGA-1	353.907	338.15	0	43.403	185.728	57.2524
ccRCC2_CGGGCATCATAGCTGT-1	276.895	368.578	0	6.1758	618.034	72.1105
ccRCC2_CGGGCATTCGTAGCTA-1	525.96	563.814	0	43.3207	153.163	0
ccRCC2_CGGGCATTCTAACGGT-1	304.235	399.383	0	0	65.5523	49.3088
ccRCC2_CGGGTCAGTCACTACA-1	353.194	440.899	0	27.1863	0	152.249
ccRCC2_CGGGTCAGTTGTTGAC-1	651.078	342.171	23.1218	0	94.4803	67.3476
ccRCC2_CGGGTGTAGGTCCTGC-1	0	1526.7	19.8056	7.22043	1086.23	130.489
ccRCC2_CGGGTGTCAAGGCGTA-1	252.621	168.442	0	0	490.188	198.218
ccRCC2_CGGGTGTCATAGGTAA-1	287.18	421.025	0	0	151.554	0
ccRCC2_CGGTCAGTCAATGTCG-1	266.745	214.991	0	11.0844	142.42	19.6552
ccRCC2_CGGTCAGTCGAGTGGA-1	133.282	336.148	0	30.431	40.2222	24.4943
ccRCC2_CGGTCAGTCTAGTGAC-1	297.385	520.829	42.3291	11.6452	124.708	38.3039
ccRCC2_CGGTCAGTCTTCCGTG-1	289.842	703.384	0	0	0	37.1674
ccRCC2_CGTAAGTAGTAGGATT-1	34.5396	220.536	164.23	7.07442	362.972	104.552
ccRCC2_CGTAAGTCACCGGTCA-1	334.526	149.984	6.02917	24.2266	49.7797	103.209
ccRCC2_CGTAAGTCACCGTGCA-1	46.3555	51.8593	0	877.054	0	44.3947
ccRCC2_CGTAAGTCATTAAAGG-1	698.56	157.277	79.898	0	0	143.447
ccRCC2_CGTAAGTGTAGGTCAG-1	0	694.604	0	19.0366	895.246	97.8533
ccRCC2_CGTAAGTGTCGCGTCA-1	220.672	330.448	0	29.8285	20.5693	94.729
ccRCC2_CGTAAGTTCGCCGAAC-1	184.307	873.097	281.801	40.4354	167.7	0
ccRCC2_CGTAATGAGAAGCCTG-1	207.744	153.2	440.369	58.7152	1001.22	0
ccRCC2_CGTAATGCAGAAATTG-1	396.711	297.988	0	10.7438	0	464.986
ccRCC2_CGTAATGCAGTCTTCC-1	413.406	464.056	217.937	2.97721	60.6597	109.054
ccRCC2_CGTAATGCATAATCCG-1	938.505	713.363	52.306	53.767	115.841	0
ccRCC2_CGTAATGGTCAGATTC-1	706.994	452.599	0	2.427	117.374	0
ccRCC2_CGTAATGGTCGCTTAA-1	402.387	0	41.1359	0	397.703	348.732
ccRCC2_CGTAATGTCATGTCAG-1	303.869	946.864	0	30.8052	76.0234	114.164
ccRCC2_CGTAGTATCCCGAGTG-1	301.968	335.798	14.8214	0	42.0574	0
ccRCC2_CGTCAAAAGCATGTTC-1	586.675	132.57	0	0	157.569	82.5642
ccRCC2_CGTCAAAAGTCACACT-1	381.654	246.714	133.598	25.2394	902.193	0
ccRCC2_CGTCAAACAAGAGGTC-1	578.952	533.785	235.809	33.4966	53.1222	170.949
ccRCC2_CGTCAAAGTTCTAACG-1	600.478	362.783	380.731	0	202.779	84.1634
ccRCC2_CGTCAAATCTTCCGTG-1	399.494	529.41	77.2683	15.8222	113.319	0
ccRCC2_CGTCCATTCGGATTAC-1	399.928	193.138	13.5299	10.5116	326.712	0
ccRCC2_CGTCCATTCTGGACCG-1	415.879	353.677	156.786	13.1534	67.8079	106.416
ccRCC2_CGTGAATAGGGAACAA-1	0	59.0455	6.88144	22.3124	158.669	394.809
ccRCC2_CGTGAATAGGTTACAA-1	53.6772	321.278	150.892	0	63.6222	4.67443
ccRCC2_CGTGAATGTGTCCCTT-1	151.7	429.22	107.744	34.1313	743.581	44.7389
ccRCC2_CGTGATAAGAGGTTAT-1	30.4786	178.073	0	26.6214	924.883	105.737
ccRCC2_CGTGATAAGCCTTTGA-1	566.968	482.768	0	99.5132	148.098	437.317
ccRCC2_CGTGATACAGTGCGCT-1	117.824	455.601	52.1097	16.8079	114.326	42.6304
ccRCC2_CGTGATACATATCTGG-1	218.251	312.242	28.739	54.092	76.9123	0
ccRCC2_CGTGATAGTACGATGG-1	476.323	505.74	0	37.0525	114.975	89.8076
ccRCC2_CGTGCTTCAAGTCATC-1	691.899	211.386	14.8953	4.54631	159.447	34.2916
ccRCC2_CGTGCTTGTCTACTGA-1	154.692	171.605	94.4337	44.9385	302.472	189.742
ccRCC2_CGTGCTTGTCTTACTT-1	134.463	452.228	0	11.6433	0	35.091
ccRCC2_CGTGTCTCACCCTGAG-1	0	201.387	0	9.73476	362.864	83.54
ccRCC2_CGTGTCTCATCCTTGC-1	316.832	360.853	0	29.5145	86.6233	74.5903
ccRCC2_CGTGTCTGTTCTCCCA-1	269.63	255.694	409.331	2.65754	0	0
ccRCC2_CGTTAGAAGACGTCCC-1	0	135.48	11.8158	0	312.362	578.895
ccRCC2_CGTTAGACACCGCTAG-1	413.225	611.034	56.4028	0	162.27	0
ccRCC2_CGTTAGACATGTTCGA-1	38.1403	0	38.9455	54.2557	226.947	661.32
ccRCC2_CGTTCTGGTAGATCGG-1	204.017	614.365	0	4.97375	0.931483	80.1634
ccRCC2_CGTTCTGGTCTCTCCA-1	281.089	122.24	50.5843	0	69.3218	86.8016
ccRCC2_CGTTCTGTCTGGAGAG-1	489.638	113.021	837.859	63.392	365.382	40.3106
ccRCC2_CGTTGGGCAGAGGACT-1	323.727	393.884	883.802	0	95.2213	19.4826
ccRCC2_CTAACCCAGTGAGCCA-1	288.237	74.84	5.77581	131.479	1198.11	0
ccRCC2_CTAACCCTCTGTCGTC-1	573.475	217.858	132.871	14.4157	0	33.4475
ccRCC2_CTAACTTAGAGCAACC-1	88.3326	136.613	15.122	0	500.759	44.7151
ccRCC2_CTAACTTCACCCAACG-1	351.105	198.38	0	36.0711	23.9739	147.688
ccRCC2_CTAACTTTCAAGCTTG-1	811.603	261.864	33.5704	0	101.676	0
ccRCC2_CTAAGTGGTCGGTGAA-1	102.44	483.475	43.3611	16.7687	74.1117	35.3802
ccRCC2_CTAAGTGTCGGAGTAG-1	560.513	378.855	0	60.0563	201.326	0
ccRCC2_CTACAGAAGCAATTCC-1	315.191	304.114	0	36.5286	0	66.1394
ccRCC2_CTACAGATCAGGGATG-1	179.772	356.941	0	38.2866	94.8948	81.8119
ccRCC2_CTACATTCACACGTGC-1	635.687	31.1122	0	64.9513	51.1633	12.7456
ccRCC2_CTACATTCAGCGAACA-1	394.368	233.113	0	52.7043	135.372	101.892
ccRCC2_CTACCCAAGTACTGTC-1	519.168	496.655	36.4167	55.6348	206.277	0
ccRCC2_CTACCCACACACCTAA-1	348.903	129.512	15.7932	46.6296	705.388	179.841
ccRCC2_CTACCCAGTTGTATGC-1	1216.38	454.715	0	65.3904	32.304	86.1364
ccRCC2_CTACCCATCGCAGTGC-1	539.826	0	0	0	995.552	0
ccRCC2_CTACCTGAGCAGCAGT-1	210.199	426.655	217.111	18.828	22.7027	0
ccRCC2_CTACCTGAGGTTGGTG-1	428.197	526.114	529.359	0	0	64.633
ccRCC2_CTACCTGAGTTTGTCG-1	416.169	293.549	0	30.899	95.3906	65.8251
ccRCC2_CTACCTGCACCAGCGT-1	224.193	35.1626	0	68.4451	493.566	168.467
ccRCC2_CTACCTGGTGGGTCAA-1	651.41	302.296	23.2711	20.2807	129.587	35.8373
ccRCC2_CTACCTGTCACCTTAT-1	375.879	333.41	14.2133	14.5398	122.535	0
ccRCC2_CTACGGGAGACATAGT-1	200.789	749.769	42.0112	122.569	339.011	263.905
ccRCC2_CTACGGGAGATTAGCA-1	338.526	17.8826	0	9.16198	821.715	74.7622
ccRCC2_CTACGGGAGGGACTGT-1	300.903	231.853	0	1.78471	66.0024	92.6314
ccRCC2_CTACGGGCATCGATCA-1	304.884	123.387	18.3092	14.249	93.5939	58.6182
ccRCC2_CTACGGGGTCACGACC-1	556.356	461.731	45.6236	0	79.6578	184.447
ccRCC2_CTACGGGGTGCAACAG-1	400.188	246.801	4.57451	0	78.0924	73.8056
ccRCC2_CTACTATAGTGGAAGA-1	688.678	301.593	0	13.8533	297.797	121.391
ccRCC2_CTACTATGTCGAATTC-1	745.141	635.074	0	76.7102	8.15376	40.7296
ccRCC2_CTACTATTCGTTCTAT-1	982.448	15.0571	0	0	108.371	72.082
ccRCC2_CTAGACAGTCATGCAT-1	416.653	1127.53	5.05684	0	482.471	58.6299
ccRCC2_CTAGACAGTCGCATTA-1	256.544	634.536	0	29.9176	14.171	180.986
ccRCC2_CTAGGTAAGTAACGTA-1	502.736	660.952	0	88.526	0	100.75
ccRCC2_CTAGGTACATTGAAGA-1	158.615	526.32	238.24	0	67.5557	37.9825
ccRCC2_CTATAGGCAAGCTGTT-1	738.953	171.505	0	22.7312	66.9541	20.9799
ccRCC2_CTATAGGCAGTAGAGC-1	0	766.097	0	13.7706	680.34	38.7319
ccRCC2_CTATAGGCATGCCATA-1	293.825	200.548	17.522	40.1936	56.2387	30.25
ccRCC2_CTATAGGTCTAAGGAA-1	379.592	299.51	3.70455	41.7759	142.48	52.6065
ccRCC2_CTATAGGTCTTCCGTG-1	181.536	6.84559	10.9569	5.38816	619.652	523.538
ccRCC2_CTATCCGAGCCTATTG-1	570.002	278.294	43.2128	0	174.438	143.689
ccRCC2_CTATCCGCACAAGTGG-1	566.267	617.757	0	60.7247	0	289.848
ccRCC2_CTATCCGGTTTACGTG-1	683.926	204.258	306.144	0	103.476	0
ccRCC2_CTATCTAAGTCCGCCA-1	444.493	184.619	0	0	175.537	35.6327
ccRCC2_CTATCTAAGTTTGGCT-1	569.332	39.7964	4.65131	20.8353	905.781	0
ccRCC2_CTATCTACAGAGTGAC-1	284.396	343.203	175.283	17.7179	1169.05	0
ccRCC2_CTATCTATCCAAGAGG-1	208.864	941.723	0	0	0	152.386
ccRCC2_CTATCTATCCGTTGGG-1	449.479	78.1631	0	0	10.3138	202.619
ccRCC2_CTCAACCAGGGATCGT-1	158.338	260.642	0	29.1	209.49	95.0674
ccRCC2_CTCAAGAAGTGAATAC-1	514.285	319.938	18.3104	9.07013	153.345	29.5726
ccRCC2_CTCAATTAGACGAAGA-1	136.16	554.367	0	63.2218	116.41	17.52
ccRCC2_CTCAATTAGGCTTTCA-1	722.251	426.596	0	28.0271	0	230.905
ccRCC2_CTCAATTAGGTATCTC-1	277.589	50.789	9.07263	46.1763	796.207	65.2721
ccRCC2_CTCAATTCACCCAACG-1	436.956	179.473	32.0227	55.6495	7.78704	1.46754
ccRCC2_CTCAATTGTAAGGTCG-1	151.542	538.29	104.966	21.6277	108.583	0
ccRCC2_CTCAATTGTTGTAAAG-1	329.096	0	730.113	0	549.933	29.2066
ccRCC2_CTCAATTGTTTGGGAG-1	499.316	469.108	0	60.3788	129.444	65.2311
ccRCC2_CTCACTGAGCATCGAG-1	501.379	520.184	0	20.5979	54.4368	249.184
ccRCC2_CTCACTGAGCTGAGCA-1	43.3335	329.766	0	0	479.089	182.923
ccRCC2_CTCACTGCAACAAGTA-1	392.535	917.919	661.472	0	0	0
ccRCC2_CTCACTGCAACACACT-1	450.987	180.007	43.965	0	20.6721	0
ccRCC2_CTCACTGCAACTGTGT-1	684.977	206.123	0	0	264.516	16.133
ccRCC2_CTCACTGCACCAGTTA-1	559.22	940.373	18.1426	2.52852	121.15	186.441
ccRCC2_CTCACTGTCTATGTGG-1	348.472	0	334.594	25.721	4.31297	48.7337
ccRCC2_CTCAGAAAGACAACAT-1	163.692	0	0	39.413	582.291	82.475
ccRCC2_CTCAGAAAGATCCAAA-1	265.91	690.077	129.517	29.7433	37.9676	0
ccRCC2_CTCAGAACAAATGCGG-1	0	389.979	63.539	0	810.434	105.781
ccRCC2_CTCAGAACACCATATG-1	292.825	89.5851	165.022	92.9259	810.911	164.036
ccRCC2_CTCAGAACACTGTGTA-1	518.373	91.3909	0	0	0	260.782
ccRCC2_CTCAGAACAGTCGAGA-1	259.921	0	19.2462	8.68605	404.312	110.865
ccRCC2_CTCAGAACATAGAAAC-1	455.292	1146.75	272.621	37.4787	264.408	28.4351
ccRCC2_CTCAGAATCACAATGC-1	673.765	661.696	138.584	0	13.7293	0
ccRCC2_CTCAGAATCCAATCTT-1	884.55	892.322	4.09834	40.1633	2.29808	24.8679
ccRCC2_CTCAGAATCCATCTAT-1	573.803	124.564	0	99.6622	0	95.6145
ccRCC2_CTCAGGGCAGCACCCA-1	0	259.116	1151.26	61.7959	524.43	333.647
ccRCC2_CTCAGGGTCCGACATA-1	474.93	319.905	186.873	26.514	73.6248	0
ccRCC2_CTCAGGGTCTCGGTAA-1	781.107	138.12	0	11.9124	0	167.981
ccRCC2_CTCAGTCAGAAGTCTA-1	456.042	123.626	47.3352	0	23.0537	0
ccRCC2_CTCATCGAGAAGTCAT-1	386.333	359.775	0	35.5461	0	124.476
ccRCC2_CTCATCGAGGGAGGGT-1	463.058	153.494	0	0	16.3368	210.722
ccRCC2_CTCATCGCAACCTAAC-1	518.465	509.778	775.823	63.0271	16.1411	0
ccRCC2_CTCATCGCAGACATCT-1	217.386	0	53.5257	12.5721	1145.14	145.645
ccRCC2_CTCATCGCATTCCTCG-1	254.861	499.61	8.31479	8.96009	0	78.0686
ccRCC2_CTCATGCAGTGGACTG-1	613.426	563.054	18.7278	298.184	15.7024	8.11882
ccRCC2_CTCATTAAGGTATTGA-1	528.844	374.154	60.3846	74.617	100.877	0
ccRCC2_CTCATTAGTACGGCAA-1	698.203	712.933	35.8257	0	0	55.6412
ccRCC2_CTCATTAGTGAATTAG-1	672.292	186.896	0	50.3189	142.986	0
ccRCC2_CTCCAACAGTATCCTG-1	621.681	359.657	28.2266	60.7367	73.7999	0
ccRCC2_CTCCAACCACGCTGCA-1	448.949	92.6425	178.411	43.4815	0	9.29997
ccRCC2_CTCCAACCATGTTACG-1	670.169	164.733	365.975	0	24.856	126.263
ccRCC2_CTCCAACGTGTGATGG-1	207.564	224.686	270.242	0	50.309	0
ccRCC2_CTCCAACTCGACATTG-1	143.178	0	4.73647	7.00639	252.045	540.93
ccRCC2_CTCCACAAGAGAGGTA-1	323.297	684.871	0	72.6579	143.888	420.115
ccRCC2_CTCCACAAGCCTCTTC-1	627.371	67.3219	0	23.601	122.292	0
ccRCC2_CTCCACAAGCTTCATG-1	281.503	494.468	44.164	87.7138	179.728	89.248
ccRCC2_CTCCACACATGAGAAT-1	306.1	0	581.989	2.96918	0	0
ccRCC2_CTCCACAGTAACAGGC-1	261.331	17.1323	24.0844	0	359.699	262.73
ccRCC2_CTCCACATCCTTGAAG-1	466.517	0	0	21.1339	342.404	139.621
ccRCC2_CTCCCAAGTGCATTAC-1	11.011	151.977	41.5053	30.567	597.605	445.163
ccRCC2_CTCCCAAGTTTCGCTC-1	535.293	209.804	67.1616	0	0	171.978
ccRCC2_CTCCCTCAGTCAGGGT-1	598.885	362.848	0	0	0	162.605
ccRCC2_CTCCGATCAATGGCCC-1	402.148	630.472	0	17.9378	0	201.699
ccRCC2_CTCCGATGTGGCCCAT-1	177.533	692.545	129.473	18.7111	211.02	22.1024
ccRCC2_CTCCGATTCACGGGAA-1	531.702	429.421	12.1587	19.7639	26.6617	173.242
ccRCC2_CTCCGATTCCAGTTCC-1	1304.8	0	0	112.65	0	0
ccRCC2_CTCCGATTCGCTCATC-1	129.102	0	0	0	205.098	426.465
ccRCC2_CTCCTCCAGGCTGGAT-1	1147.4	319.368	32.4249	63.2453	468.192	84.9175
ccRCC2_CTCCTCCAGTAACGTA-1	582.174	332.728	13.8872	0	38.6951	0
ccRCC2_CTCCTCCAGTCGCCAC-1	515.52	0	33.1542	15.6321	476.254	33.0185
ccRCC2_CTCCTCCCAGCAGGAT-1	250.004	0	23.5775	2455.78	0	0
ccRCC2_CTCCTCCGTAAGACCG-1	471.752	1040.44	737.139	0	250.241	0
ccRCC2_CTCCTCCTCACCATAG-1	250.571	374.939	29.485	13.6986	0	24.7016
ccRCC2_CTCCTCCTCTTACCGC-1	375.846	210.301	0.278232	23.3156	97.7672	29.4624
ccRCC2_CTCCTTTAGCCGTAAG-1	796.579	486.91	0	21.9005	308.935	0
ccRCC2_CTCCTTTCACCATTCC-1	414.264	219.665	72.4726	4.43701	765.442	4.98566
ccRCC2_CTCCTTTGTAAGGCTG-1	412.39	0	29.5539	22.921	88.5146	371.685
ccRCC2_CTCCTTTGTCGAGATG-1	292.202	129.732	39.2637	97.2223	7.24228	124.48
ccRCC2_CTCCTTTTCTCGCGTT-1	158.997	276.963	59.6218	17.9441	664.16	120.733
ccRCC2_CTCGAGGAGACATAAC-1	558.235	174.395	13.6128	22.841	0	257.77
ccRCC2_CTCGAGGAGGAACGTC-1	100.99	112.165	0	452.538	48.2755	55.0448
ccRCC2_CTCGAGGGTTTACACG-1	5.23178	631.522	186.857	0	16.473	15.2269
ccRCC2_CTCGAGGTCCTCATAT-1	313.236	504.248	518.551	37.5019	0	95.6233
ccRCC2_CTCGAGGTCTCCAATT-1	1371.84	410.836	5.13223	90.8328	81.383	52.4177
ccRCC2_CTCTCAGTCCGCAAAT-1	142.652	79.117	26.0884	35.0751	399.49	24.7776
ccRCC2_CTCTCGAAGGACAACC-1	248.99	248.314	194.314	50.3513	45.2744	32.2645
ccRCC2_CTCTCGACAAACGTGG-1	696.548	535.286	35.7453	28.5518	252.988	12.7111
ccRCC2_CTCTCGACAACTGCCG-1	422.312	465.313	3.6155	24.9305	249.679	23.7589
ccRCC2_CTCTCGACAGTTGGTT-1	1129.85	398.059	6.69072	65.9383	215.479	0
ccRCC2_CTCTCGATCAGCTGTA-1	837.365	832.514	131.161	0	0	64.3117
ccRCC2_CTCTCGATCTCGCTTG-1	407.674	0	0	21.1312	708.947	0
ccRCC2_CTCTGGTCAGTGGGTA-1	610.184	233.706	37.2309	64.1427	68.8609	0
ccRCC2_CTCTGGTCATACTTTC-1	667.645	422.447	4.22321	11.7491	220.343	202.131
ccRCC2_CTCTGGTGTTCAACGT-1	0	541.843	22.2342	0	1059.83	103.713
ccRCC2_CTCTGGTGTTTGCAGT-1	657.98	339.737	273.77	62.206	73.1522	0
ccRCC2_CTGAATGAGGCGATAC-1	125.983	666.838	63.9452	12.3351	223.468	210.55
ccRCC2_CTGAATGGTCACCGAC-1	537.301	200.394	0	0	13.3397	106.311
ccRCC2_CTGAATGGTTATAGCC-1	531.003	194.76	14.2472	32.3412	207.148	84.2795
ccRCC2_CTGAATGTCCATCAGA-1	384.082	151.698	44.1212	37.6352	504.116	12.6938
ccRCC2_CTGAGCGCAGACATCT-1	0	921.12	397.058	0	0	136.669
ccRCC2_CTGAGCGCAGTCGTTA-1	116.871	661.02	0	26.5081	160.28	69.0195
ccRCC2_CTGAGCGGTGGGTTGA-1	0	223.127	330.152	0	550.138	67.3084
ccRCC2_CTGATCCCAAGTACCT-1	1315.89	337.404	0	15.2323	138.493	125.772
ccRCC2_CTGATCCCATTGAAGA-1	289.825	272.98	0	54.9855	107.628	19.6205
ccRCC2_CTGCAGGAGACGAAGA-1	88.1323	695.277	0	69.8977	28.908	158.244
ccRCC2_CTGCAGGTCGCTTGCT-1	218.572	31.6674	31.755	40.2687	488.475	0
ccRCC2_CTGCAGGTCTCATGGA-1	206.898	0	7.73738	748.238	0	0
ccRCC2_CTGCATCAGTCCCAAT-1	421.17	0	0	40.2293	1004.67	0
ccRCC2_CTGCATCCAAATTGCC-1	644.945	602.699	139.174	88.809	125.691	0
ccRCC2_CTGCATCCACAAGCTT-1	263.197	0	0	15.5824	320.274	528.018
ccRCC2_CTGCATCCATAATGAG-1	685.241	524.201	0	12.9964	64.8063	218.199
ccRCC2_CTGCCATAGAGAGCAA-1	482.185	197.042	0	37.527	204.215	139.705
ccRCC2_CTGCCATAGGGTATAT-1	491.621	375.719	8.15553	44.4653	80.2621	0
ccRCC2_CTGCCATAGGTAGATT-1	466.874	277.881	922.648	0	15.0268	0
ccRCC2_CTGCCATAGTTGCTCA-1	55.2932	314.509	1.90602	30.3233	444.061	31.2387
ccRCC2_CTGCCATCACACCTAA-1	419.687	595.03	96.4715	59.9416	879.923	0
ccRCC2_CTGCCATCAGATAAAC-1	278.915	236.5	13.5382	15.7113	69.7653	4.76784
ccRCC2_CTGCCATGTAGCGTTT-1	248.374	170.728	76.8489	26.1447	66.6959	25.3396
ccRCC2_CTGCCATGTAGGGTAC-1	202.019	617.723	0	17.0803	0	167.535
ccRCC2_CTGCCATGTAGTCTTG-1	370.288	235.993	1011.4	4.8163	0	32.0105
ccRCC2_CTGCCTAAGTAACAGT-1	890.064	10.7943	2.66419	59.4979	0	53.0188
ccRCC2_CTGCCTACACCACTGG-1	263.747	99.0617	33.6953	0	484.531	478.842
ccRCC2_CTGCCTAGTGCTCTTC-1	191.255	301.569	0	7.69815	95.9864	88.6787
ccRCC2_CTGCCTAGTTCAACGT-1	583.702	128.654	0	15.6839	0	162.159
ccRCC2_CTGCCTAGTTTGACAC-1	484.207	60.2866	180.083	23.4645	334.46	27.2591
ccRCC2_CTGCGAGCAGCAGACA-1	378.472	579.525	0	49.3369	290.07	80.3069
ccRCC2_CTGCTCAAGCTCAGAG-1	649.84	660.443	0	0	0	234.92
ccRCC2_CTGCTCAAGGCTATCT-1	1237.65	231.332	0	0	0	402.518
ccRCC2_CTGCTCAGTGGACTGA-1	52.191	522.547	114.49	21.7058	62.684	49.1417
ccRCC2_CTGCTCATCACGGGCT-1	578.963	435.928	29.3546	42.9601	0	51.1827
ccRCC2_CTGGACGAGATAACGT-1	244.258	432.936	1.88738	34.5459	46.4779	0
ccRCC2_CTGGACGAGCACACCC-1	46.7326	163.997	0	54.8928	963.43	109.943
ccRCC2_CTGGACGCAGCAGATG-1	310.187	165.991	0	37.3655	166.322	19.3287
ccRCC2_CTGGACGGTATCGAAA-1	372.991	491.698	0	31.6029	121.259	25.1886
ccRCC2_CTGGACGGTTACGTAC-1	618.379	604.07	61.2186	35.0023	0	0
ccRCC2_CTGGACGGTTGTGTTG-1	708.33	830.301	96.2778	16.5779	79.1125	12.8168
ccRCC2_CTGGCAGAGGAATGTT-1	143.062	0	383.189	85.4378	12.2482	318.268
ccRCC2_CTGGCAGCACCGGTCA-1	203.562	117.563	16.4585	56.4166	873.049	39.0688
ccRCC2_CTGGCAGGTCCGATCG-1	647.519	152.858	0	3.88369	0	94.6291
ccRCC2_CTGGCAGGTGTTACTG-1	0	740.17	111.506	0	620.315	0
ccRCC2_CTGGCAGTCAGGTAAA-1	598.52	247	9.30564	19.3164	130.746	120.089
ccRCC2_CTGGTCTAGCGGTATG-1	443.604	235.418	0	52.5431	98.5459	3.43826
ccRCC2_CTGGTCTAGTCACGCC-1	315.382	123.551	63.5311	0	594.599	231.794
ccRCC2_CTGGTCTCACTGGATT-1	513.323	469.485	78.4548	63.9974	93.5842	0
ccRCC2_CTGGTCTCATCGAACT-1	788.829	407.693	0	129.206	0	104.026
ccRCC2_CTGGTCTTCAGTGTGT-1	268.914	532.885	94.9537	50.1849	5.44205	90.0463
ccRCC2_CTGTACCAGTCATGGG-1	431.805	275.304	186.51	18.5139	69.1508	579.359
ccRCC2_CTGTACCCAATGGCAG-1	900.278	20.524	0	49.583	52.8028	141.532
ccRCC2_CTGTACCCAGGAGGAG-1	286.229	290.119	24.1528	46.8843	30.5627	47.7539
ccRCC2_CTGTACCCATCCCACT-1	671.14	925.061	0	57.5294	362.78	64.0114
ccRCC2_CTGTACCCATTGGGAG-1	791.637	487.724	0	36.1838	0	0.823684
ccRCC2_CTGTACCTCTCACCCA-1	708.542	185.136	6.18882	0	179.538	0
ccRCC2_CTGTAGAAGAGGTATT-1	475.548	288.523	0	20.3772	0	146.861
ccRCC2_CTGTAGAAGCACTGGA-1	445.947	275.739	0	27.9944	87.036	38.6608
ccRCC2_CTGTAGATCACGGAGA-1	23.4687	303.332	213.967	0	606.302	760.879
ccRCC2_CTGTATTGTAGCGAGT-1	402.126	137.548	11.0808	0	638.598	232.444
ccRCC2_CTGTATTGTCCGTACG-1	205.441	293.022	38.6846	58.5847	1010.22	0
ccRCC2_CTGTATTGTTCTCACC-1	400.621	94.4548	46.1364	0	28.5527	95.1771
ccRCC2_CTGTATTGTTGTCCCT-1	291.467	128.203	14.6242	13.8938	618.119	120.269
ccRCC2_CTGTATTTCTAGTTCT-1	590.161	189.761	90.8052	0	161.094	0
ccRCC2_CTGTCGTAGCTAGAGC-1	139.587	56.3558	0	16.1138	620.128	223.872
ccRCC2_CTGTCGTTCAAGCCAT-1	630.336	284.697	7.82723	7.78978	0	0
ccRCC2_CTGTGAAAGGATTACA-1	523.558	272.978	0	34.0855	8.34559	47.4556
ccRCC2_CTGTGAACATGAAAGT-1	271.751	15.6378	16.5437	51.1383	473.294	245.172
ccRCC2_CTGTGAAGTCGAATTC-1	447.463	580.037	275.419	20.8143	34.1594	0
ccRCC2_CTGTGAATCACAACCA-1	744.044	136.043	0	58.532	0	122.93
ccRCC2_CTGTGAATCCTTGGAA-1	103.089	118.014	0	774.559	119.941	0
ccRCC2_CTGTGGGAGCCTGGAA-1	534.672	355	32.2685	0	70.5166	62.3791
ccRCC2_CTGTGGGGTACGAGTG-1	222.926	491.344	173.417	0	85.8378	0
ccRCC2_CTGTGGGGTCTAGTGT-1	439.783	209.837	0	47.7143	48.5936	40.4312
ccRCC2_CTGTGGGGTGACTCGC-1	399.034	491.679	681.825	0	8.77115	0
ccRCC2_CTGTGGGTCACTTGTT-1	205.639	8.92355	20.9123	36.1123	347.298	20.4291
ccRCC2_CTTACCGAGCCGTAAG-1	97.5628	81.8714	13.458	0	544.824	126.118
ccRCC2_CTTAGGAAGATCCAAA-1	94.6148	285.99	0	1208.88	139.125	28.9514
ccRCC2_CTTAGGACAAACGTGG-1	439.314	592.821	0	68.5042	0	171.528
ccRCC2_CTTAGGACAGCGGATA-1	302.233	192.952	0	24.4824	0	63.6918
ccRCC2_CTTAGGACATTGAAGA-1	346.501	101.626	223.264	12.5636	1275.81	390.323
ccRCC2_CTTAGGATCACAACCA-1	609.689	73.419	0	11.2252	0	210.101
ccRCC2_CTTCAATAGTTTCGGT-1	281.727	463.487	364.253	103.817	68.6342	93.252
ccRCC2_CTTCAATCAAGGACAC-1	437.877	438.657	29.689	11.4518	57.5668	56.9037
ccRCC2_CTTCAATTCATGGATC-1	450.66	431.341	53.8427	0	0	70.4169
ccRCC2_CTTCCGAGTCCAGCAC-1	0	1166.33	37.5097	56.4244	124.577	85.8914
ccRCC2_CTTCCGAGTGTGATGG-1	166.666	308.289	0	73.9978	472.167	78.4029
ccRCC2_CTTCGGTCACTACCGG-1	632.541	609.429	0	0	0	121.301
ccRCC2_CTTCGGTGTGTCATGT-1	171.586	377.775	401.428	0	0	19.8439
ccRCC2_CTTCGGTGTGTCTTAG-1	197.446	572.682	0	95.251	1189.39	0
ccRCC2_CTTCGGTTCAACTACG-1	479.238	0	25.5449	32.5056	572.909	0
ccRCC2_CTTCTAAAGAACAAGG-1	0	902.318	0	48.8931	35.4085	0
ccRCC2_CTTCTAAAGCGGGTTA-1	589.692	403.698	0	0	146.115	150.295
ccRCC2_CTTCTAACACCAGCGT-1	515.79	201.416	0	40.5237	62.9727	154.538
ccRCC2_CTTCTAACAGGCATTT-1	1194.04	0	0	0	0	0
ccRCC2_CTTCTAAGTTCAACGT-1	203.716	429.692	0	85.741	337.336	642.684
ccRCC2_CTTCTAATCTTTCCAA-1	982.173	49.8665	629.368	0	92.3283	0
ccRCC2_CTTGAGAAGACCTCCG-1	485.802	346.311	5.06586	0	66.2933	8.76088
ccRCC2_CTTGAGACAGGTCAAG-1	495.847	546.095	3.67381	0	0	120.109
ccRCC2_CTTGAGAGTAGTGTGG-1	374.571	449.725	0	0	11.2736	10.4032
ccRCC2_CTTGATTAGACTTGTC-1	151.066	0	40.8599	31.8446	549.887	98.4098
ccRCC2_CTTGATTAGTTGGCTT-1	430.277	441.845	2.67109	10.0736	48.2859	0
ccRCC2_CTTGATTCACCGGCTA-1	228.481	0	34.5219	0	404.305	459.601
ccRCC2_CTTGATTCAGCTACCG-1	143.477	199.512	58.6805	112.102	577.873	151.758
ccRCC2_CTTGATTCATACATCG-1	364.073	274.898	26.6976	0	6.27656	57.7552
ccRCC2_CTTTCAAAGATCGCCC-1	480.354	300.075	0	0	149.201	137.595
ccRCC2_CTTTCAAGTTGCCAAT-1	728.373	341.207	13.6944	31.6378	0	182.594
ccRCC2_CTTTCAATCAGACATC-1	1057.52	166.55	40.7002	0	48.6541	0
ccRCC2_CTTTCAATCGGTCGAC-1	475.663	246.119	9.34805	21.0431	211.677	0
ccRCC2_CTTTCGGAGGATTTAG-1	278.178	400.931	19.376	13.1348	0	29.3531
ccRCC2_CTTTCGGCATGGACAG-1	109.72	599.311	539.325	11.4961	133.308	125.318
ccRCC2_CTTTCGGCATTCAGCA-1	471.548	404.331	0	0	0	443.24
ccRCC2_CTTTCGGTCAAAGACA-1	438.169	349.458	0	0	0	35.8323
ccRCC2_GAAACCTAGATACCAA-1	186.057	84.268	0	75.1003	351.112	380.095
ccRCC2_GAAACCTGTGATTAGA-1	251.097	118.937	127.53	0	75.584	174.68
ccRCC2_GAAATGAAGAGCCCAA-1	491.509	122.36	0	0	918.227	0
ccRCC2_GAAATGACAAGTATAG-1	443.689	126.786	0.569587	36.6967	134.319	19.5379
ccRCC2_GAAATGAGTCCTTAAG-1	153.292	30.0828	3.37488	0	594.85	461.263
ccRCC2_GAAATGATCGTTCTAT-1	163.59	184.377	273.99	63.1054	67.927	6.75852
ccRCC2_GAACACTAGAGCATTA-1	165.869	0	10.4256	17.2421	544.019	114.482
ccRCC2_GAACACTAGGCTAGCA-1	496.455	352.175	44.0372	0	0	22.8757
ccRCC2_GAACACTCAATCACGT-1	584.838	85.3876	0	38.3293	0	136.202
ccRCC2_GAACACTCATAGAAAC-1	538.779	1131.35	0	3.57795	0	271.568
ccRCC2_GAACACTGTCATCCCT-1	939.136	42.1982	0	52.4772	154.112	0
ccRCC2_GAACACTGTTTGGAAA-1	308.363	226.843	1.91002	0	9.07253	90.9335
ccRCC2_GAACACTTCGCACGGT-1	349.018	282.348	565.899	0	0	81.1653
ccRCC2_GAACGTTAGTACCATC-1	196.845	107.643	29.0952	13.9236	191.578	64.1107
ccRCC2_GAACGTTAGTGCGCTC-1	216.343	604.548	0	63.8024	160.756	278.661
ccRCC2_GAACGTTCACCCAACG-1	659.56	338.563	12.342	17.0151	93.3123	51.7517
ccRCC2_GAACGTTCATAGAATG-1	194.707	717.133	583.044	39.1388	87.235	136.456
ccRCC2_GAACTGTTCCTTATCA-1	482.19	59.6084	71.7026	15.4581	103.88	0
ccRCC2_GAAGAATAGATGTTGA-1	561.437	58.8224	10.9853	34.1483	49.9015	24.5547
ccRCC2_GAAGAATGTCGATGCC-1	0	330.716	0	4.94294	857.331	573.033
ccRCC2_GAAGAATGTGTATTGC-1	659.357	343.068	0	0	0	194.017
ccRCC2_GAAGAATTCCCAGTGG-1	496.799	0	1068.3	0	499.923	21.9494
ccRCC2_GAAGCCCCAAAGCAAT-1	398.776	301.548	0	18.8614	348.793	82.8614
ccRCC2_GAAGCCCGTCTTCAAG-1	402.093	264.441	2.22673	51.8524	88.5835	136.225
ccRCC2_GAAGCCCTCATGGTAC-1	310.139	0	532.493	6.08142	0	0
ccRCC2_GAAGCCCTCCATGAGT-1	624.842	817.545	29.459	27.5735	0	98.1342
ccRCC2_GAAGCGAAGCAGATAT-1	379.635	243.319	28.7641	22.9938	33.733	0
ccRCC2_GAAGCGAAGGAGACCT-1	774.773	226.589	0	11.9207	28.5674	152.975
ccRCC2_GAAGCGAAGGTCACTT-1	17.0737	836.319	384.619	0	0	147.019
ccRCC2_GAAGCGAAGTCGCCAC-1	436.056	329.05	0	14.2865	111.725	191.72
ccRCC2_GAAGCGACAGTTAGGG-1	369.878	337.07	0	23.1218	31.985	96.7425
ccRCC2_GAAGCGATCCAACTAG-1	343.061	488.927	0	29.2313	16.9975	110.409
ccRCC2_GAAGGACTCAGACCCG-1	395.34	523.441	0	26.7909	229.864	64.9856
ccRCC2_GAAGGACTCGTTCTGC-1	393.893	378.487	572.708	0	188.369	131.286
ccRCC2_GAAGGACTCTAGACCA-1	577.859	89.2633	408.019	0	67.3071	0
ccRCC2_GAAGGGTAGCGGCTCT-1	147.829	69.3024	13.1407	57.4912	832.641	267.928
ccRCC2_GAAGGGTCATTCCTAT-1	490.813	162.302	0	46.9868	0	172.377
ccRCC2_GAAGGGTGTAGACGTG-1	216.584	1085.24	533.733	83.292	102.478	125.041
ccRCC2_GAAGGGTGTCGGAACA-1	330.508	380.915	0	86.3427	686.142	67.2828
ccRCC2_GAAGGGTTCGGTCTAA-1	257.972	205.321	0	0	63.9274	102.566
ccRCC2_GAAGTAAAGGACGCAT-1	244.415	275.163	3.88249	0	42.8088	158.145
ccRCC2_GAAGTAACACGACGTC-1	253.436	139.381	598.581	0	0	109.546
ccRCC2_GAATAGAAGATACTGA-1	324.693	9.92886	81.9924	20.4811	891.984	0
ccRCC2_GAATAGAAGATGCGAC-1	0	66.8993	50.1201	25.5578	432.331	193.993
ccRCC2_GAATAGACAATTCTCT-1	368.952	406.664	0	0	277.168	0
ccRCC2_GAATAGAGTTTACACG-1	494.317	315.544	0	68.5766	105.779	79.2537
ccRCC2_GAATAGATCTTCTGGC-1	420.251	278.388	6.15775	31.2178	6.16557	66.1867
ccRCC2_GAATCACAGTACAGAT-1	690.832	316.92	0	0	28.5933	0
ccRCC2_GAATCACCATAGGCGA-1	220.554	347.141	39.7934	0	835.662	224.107
ccRCC2_GAATCACTCGGCTTGG-1	609.687	269.462	0	27.8885	42.9156	106.263
ccRCC2_GAATCGTAGAAGCGGG-1	379.943	300.154	0	56.4711	217.019	0
ccRCC2_GAATCGTAGTAGGAAG-1	265.223	581.549	0	0	0	115.952
ccRCC2_GAATCGTCATGAGATA-1	333.84	531.367	13.6383	0	0	56.7622
ccRCC2_GAATCGTTCGTCTAAG-1	750.673	8.95754	18.9907	20.174	0	0
ccRCC2_GAATCGTTCTCCAATT-1	489.065	114.612	0	18.7289	114.231	2.63066
ccRCC2_GACACGCAGACGGTCA-1	775.881	214.392	0	0	0	231.131
ccRCC2_GACACGCCACGACGCT-1	590.222	62.0508	0	2.10149	107.295	76.9902
ccRCC2_GACACGCCATGACGGA-1	546.696	217.135	0	26.8788	134.672	123.492
ccRCC2_GACACGCGTTCTCGTC-1	1759.83	203.529	0	18.3316	98.8851	182.844
ccRCC2_GACACGCGTTTGTTCT-1	462.442	500.292	34.3292	0	24.616	15.6705
ccRCC2_GACACGCTCCGTGTAA-1	471.749	905.834	185.304	20.6671	136.074	131.844
ccRCC2_GACACGCTCGATACAC-1	413.431	580.676	0	41.0451	89.6856	42.5135
ccRCC2_GACACGCTCGGAGTAG-1	149.442	296.639	122.837	0.856397	59.8959	0
ccRCC2_GACACGCTCGTCGACG-1	122.629	5.14628	26.1341	9.91163	394.272	402.87
ccRCC2_GACAGCCTCGGCCAAC-1	701.166	307.029	1.46242	0	33.9735	102.951
ccRCC2_GACATCAAGTTCAACC-1	252.755	171.949	30.1824	0	337.513	149.67
ccRCC2_GACCAATAGATCACCT-1	432.781	44.7769	12.0718	29.4703	7.23939	168.104
ccRCC2_GACCAATCATATGAAG-1	624.102	642.032	278.039	74.2029	242.542	0
ccRCC2_GACCAATTCCGTAGGC-1	348.523	403.672	21.7862	0	17.6946	33.6665
ccRCC2_GACCAATTCTTCCAGC-1	532.648	633.211	0	22.4883	0	263.193
ccRCC2_GACCCAGAGCATCTTG-1	388.75	85.1592	12.9748	4.46354	156.847	0
ccRCC2_GACCCAGAGGCAGCTA-1	359.15	171.567	24.548	22.3502	95.8699	0
ccRCC2_GACCCAGCACAGCGCT-1	347.651	147.662	3.30468	20.862	65.7817	26.0344
ccRCC2_GACCCAGGTCACTCTC-1	233.768	199.57	22.0025	19.4153	72.0078	53.5289
ccRCC2_GACCCAGTCTCTGACC-1	608.154	673.918	497.836	0	128.608	1.73777
ccRCC2_GACCCTTAGACCTGGA-1	238.695	0	0	35.1209	457.348	78.0365
ccRCC2_GACCCTTGTCCCTGTT-1	225.582	266.703	34.7337	0	930.509	156.943
ccRCC2_GACCCTTGTCCTCCAT-1	330.341	124.441	74.7493	16.8156	59.7518	40.4654
ccRCC2_GACCCTTGTTAATCGC-1	390.907	182.367	24.9182	80.5582	931.428	64.1513
ccRCC2_GACCCTTTCCGTGGTG-1	431.323	291.635	0	62.6511	208.268	36.6995
ccRCC2_GACCGTGAGCAACTTC-1	567	183.282	0	46.0055	192.035	0
ccRCC2_GACCGTGCAAGAGTAT-1	277.823	133.344	14.8699	0	519.955	111.874
ccRCC2_GACCGTGCACCCTAAA-1	702.746	113.466	1.9572	35.0083	252.51	11.6425
ccRCC2_GACCTTCAGACCACGA-1	417.816	412.771	0	0	4.28439	66.7614
ccRCC2_GACCTTCAGGTTCTAC-1	809.183	851.795	53.4631	0	135.296	94.3373
ccRCC2_GACCTTCGTGTCATCA-1	397.897	208.564	23.8346	1.53193	125.308	0
ccRCC2_GACGCTGAGGCAGCTA-1	614.17	553.88	80.1006	0	94.0259	94.5188
ccRCC2_GACGCTGTCAGGACGA-1	110.388	403.641	11.4276	77.7702	553.619	111.471
ccRCC2_GACGTTAAGGTATAGT-1	326.735	205.052	12.2604	22.1205	122.815	116.855
ccRCC2_GACGTTAGTGGTCTTA-1	146.466	174.849	0	5.54988	292.325	312.956
ccRCC2_GACGTTATCAACCTTT-1	585.455	369.16	0	0	0	494.478
ccRCC2_GACGTTATCCAGCTCT-1	329.79	262.516	0	49.3482	139.957	29.6067
ccRCC2_GACGTTATCCTGTACC-1	415.086	0	11.1671	1121.07	0	0
ccRCC2_GACGTTATCTGCTGAA-1	315.221	557.678	31.9589	8.40338	1536.93	0
ccRCC2_GACTATGAGGAAACGA-1	0	332.936	873.265	0	748.706	202.058
ccRCC2_GACTATGCAGTTGGTT-1	572.452	407.502	189.773	0	10.9483	691.294
ccRCC2_GACTATGGTCGTTATG-1	409.088	437.426	0	1.76986	312.546	52.3826
ccRCC2_GACTATGGTGGTTCTA-1	685.292	295.27	0	21.997	0	190.599
ccRCC2_GACTATGTCACGGACC-1	504.838	95.8305	0	28.5583	80.4172	0
ccRCC2_GACTCAAAGAAGCCTG-1	448.992	580.151	120.396	0	0	47.0222
ccRCC2_GACTCAAAGAGTCAGC-1	325.854	207.909	0	36.9445	0	77.509
ccRCC2_GACTCAAAGCGTCAGA-1	468.591	256.585	0	47.4325	142.394	60.4182
ccRCC2_GACTCAAAGGAAACGA-1	524.933	257.649	137.858	6.26746	0	229.207
ccRCC2_GACTCAACAGCATACT-1	473.808	203.848	441.94	60.4895	0	52.3606
ccRCC2_GACTCAAGTTGTCATG-1	442.911	799.743	73.3653	59.096	0	76.6498
ccRCC2_GACTCTCGTGTAAACA-1	627.117	400.573	0	30.3264	384.651	0
ccRCC2_GACTCTCTCGAAGTGG-1	581.398	366.35	0	0.615252	78.9926	0
ccRCC2_GACTTCCAGGTAACTA-1	0	74.268	0	0	499.331	749.459
ccRCC2_GACTTCCTCCTTCGAC-1	618.978	0	10.3832	52.7156	140.24	12.5882
ccRCC2_GACTTCCTCGTCCTTG-1	680.452	247.259	56.7772	98.9045	0	0
ccRCC2_GAGAAATCAGCTGGTC-1	114.995	666.277	0	27.7654	369.223	65.0337
ccRCC2_GAGAAATCATAGTCGT-1	55.6801	214.226	22.3256	14.7532	535.436	78.1968
ccRCC2_GAGAAATCATGTGACT-1	346.542	732.973	871.81	0	38.2411	17.4405
ccRCC2_GAGAAATGTCAGCTTA-1	0	215.625	51.3739	35.3804	679.212	95.6584
ccRCC2_GAGAAATGTTATTCCT-1	84.1561	124.766	14.2663	21.9958	449.631	19.7786
ccRCC2_GAGAAATTCCGTGGGT-1	466.67	0	0	517.149	0	0
ccRCC2_GAGAAATTCGCGGACT-1	137.015	375.273	0	42.7889	1058.72	78.756
ccRCC2_GAGAAATTCGTGTGGC-1	484.706	427.369	16.7776	0	91.0192	0
ccRCC2_GAGAAATTCTGCCTGT-1	419.89	0	0	17.5417	629.15	113.219
ccRCC2_GAGACCCAGCGACCCT-1	457.531	77.164	0	0	0	113.139
ccRCC2_GAGACCCCAGCACACC-1	828.067	432.323	68.4555	25.2958	284.521	0
ccRCC2_GAGACCCTCTCAGGCG-1	652.953	132.803	0	10.4326	0	89.9526
ccRCC2_GAGACTTAGCAGTCTT-1	608.28	285.27	0	0	0	72.1807
ccRCC2_GAGACTTAGGCTCACC-1	506.291	245.003	0	26.6788	0	92.1135
ccRCC2_GAGAGGTAGACAACTA-1	463.057	359.829	0	0	155.278	41.1406
ccRCC2_GAGAGGTCACAATGCT-1	540.437	589.293	16.1427	143.061	66.6394	200.494
ccRCC2_GAGAGGTCACGACGTC-1	160.745	150.178	14.8511	22.6532	291.746	86.6734
ccRCC2_GAGATGGCATACAGAA-1	510.1	254.934	21.6691	0	42.7971	31.6424
ccRCC2_GAGATGGTCCGTAATG-1	38.4246	289.696	14.2574	59.9315	513.477	163.004
ccRCC2_GAGCCTGAGATCCTAC-1	811.242	79.1302	0	24.1178	177.587	0
ccRCC2_GAGCCTGCACCTAAAC-1	255.139	490.088	0	0	14.9216	107.643
ccRCC2_GAGCCTGCAGATTAAG-1	265.693	368.951	0	15.3183	262.026	51.3591
ccRCC2_GAGCCTGGTCAACGCC-1	267.25	278.159	0	0	0	148.998
ccRCC2_GAGCTGCGTAGAGATT-1	215.693	467.866	0	0	75.9742	218.882
ccRCC2_GAGCTGCTCAAGTGGG-1	404.255	487.49	2.91562	40.1136	57.5149	36.0125
ccRCC2_GAGCTGCTCCCTCGTA-1	120.106	332.41	19.7087	30.6567	622.191	40.1559
ccRCC2_GAGGCAAAGTACCGGA-1	250.073	629.431	0	3.44287	4.60457	147.57
ccRCC2_GAGGCAACAAGAAATC-1	208.048	20.7215	0	1099.9	84.5053	0
ccRCC2_GAGGCAACAGGCACAA-1	188.92	408.338	0	0	1077.49	200.113
ccRCC2_GAGGCCTAGAGCATAT-1	276.045	106.479	0	0	92.4122	156.586
ccRCC2_GAGGCCTAGCATTTCG-1	584.153	242.463	0	43.9306	26.2797	43.4982
ccRCC2_GAGGCCTAGCGCCATC-1	103.388	12.2065	0.519314	34.098	194.196	643.471
ccRCC2_GAGGGATAGCTCATAC-1	449.968	137.793	0.00491535	40.0666	153.827	745.469
ccRCC2_GAGGGATAGGATGGCT-1	569.393	308.191	0	80.1131	87.9034	62.6443
ccRCC2_GAGGGATAGTGTTGAA-1	332.607	5.83761	1304.76	0	918.433	99.8467
ccRCC2_GAGGGATTCCTATTGT-1	348.675	467.106	408.456	22.9375	62.1071	0
ccRCC2_GAGGGTAAGGATGCGT-1	236.745	846.447	24.1745	0	49.5589	36.3523
ccRCC2_GAGGGTAAGTATAGGT-1	422.472	551.937	0	0	66.111	0
ccRCC2_GAGGGTACAGCTGAAG-1	549.579	430.272	242.73	0	11.2459	0
ccRCC2_GAGGGTACATGAATAG-1	257.03	658.755	0	0	80.5473	32.8998
ccRCC2_GAGGGTACATGGGCAA-1	363.309	240.948	0	30.2725	0	92.9433
ccRCC2_GAGGGTAGTTACGGAG-1	138.641	702.84	0	0	0	266.226
ccRCC2_GAGGGTATCACTTCTA-1	0	56.3518	1207.77	226.445	0	96.7031
ccRCC2_GAGGGTATCCCGTAAA-1	134.245	0	0	35.9345	328.896	280.871
ccRCC2_GAGGGTATCCTACAAG-1	221.402	578.508	0	0	1428.07	324.985
ccRCC2_GAGGGTATCGTCGCTT-1	199.511	515.192	0	17.1738	21.4982	270.389
ccRCC2_GAGTCATTCACGGGAA-1	279.216	270.308	0	1.93775	80.6546	21.7422
ccRCC2_GAGTCATTCCAGGACC-1	492.99	258.151	0	10.5709	132.46	153.396
ccRCC2_GAGTCTAAGGCTGTAG-1	0	45.1663	43.5035	0	247.436	765.347
ccRCC2_GAGTCTACATCCGTTC-1	120.724	589.922	516.134	0	814.303	67.1186
ccRCC2_GAGTCTATCACTGTTT-1	406.802	487.31	61.7074	52.7338	67.5065	0
ccRCC2_GAGTCTATCTATGCCC-1	1053.37	0	22.6125	29.5083	31.4537	71.9959
ccRCC2_GAGTGAGGTACGACTT-1	454.841	59.7332	0	6.15068	106.632	154.969
ccRCC2_GAGTGAGTCCACGTAA-1	211.236	91.47	97.5532	18.0056	354.42	458.698
ccRCC2_GAGTGTTAGCTTAGTC-1	31.6506	194.703	76.32	580.253	261.25	116.643
ccRCC2_GAGTGTTGTGAATATG-1	243.422	27.0911	0	0	506.17	157.168
ccRCC2_GAGTTACAGTCAGGGT-1	276.911	538.273	0	70.7717	186.12	68.2722
ccRCC2_GAGTTGTAGACTCATC-1	389.707	0	207.961	26.6092	34.465	0
ccRCC2_GAGTTGTCAACACGAG-1	479.958	193.462	5.52644	22.3908	0	30.5671
ccRCC2_GAGTTGTCATGACTGT-1	351.836	300.003	0	0	0	70.9152
ccRCC2_GAGTTGTGTCTAACGT-1	259.712	485.875	0	0	305.203	21.9168
ccRCC2_GAGTTGTGTGAGCCAA-1	11.679	119.524	371.519	10.4844	263.562	58.7582
ccRCC2_GAGTTTGAGGTTCTAC-1	371.808	247.633	0	0	182.733	143.551
ccRCC2_GAGTTTGCATTCACCC-1	618.52	268.787	37.5871	0	85.9572	78.9926
ccRCC2_GATAGAAGTAAGGCTG-1	213.132	379.215	0	0	154.309	114.748
ccRCC2_GATAGCTAGGCTAACG-1	129.701	118.664	0	55.4876	701.973	71.9455
ccRCC2_GATAGCTTCCCAGCGA-1	346.502	416.866	19.0039	62.3429	101.609	20.8669
ccRCC2_GATAGCTTCCGTAGGC-1	335.949	560.599	98.9567	19.6041	0	14.4236
ccRCC2_GATCACAAGATAGTCA-1	620.898	372.733	0	49.1951	123.916	0
ccRCC2_GATCACAAGGAGGTTC-1	263.11	102.914	0	0	590.988	131.561
ccRCC2_GATCACAAGGATTCCT-1	475.442	96.4648	126.211	0	32.3919	121.737
ccRCC2_GATCACACAGCGTATT-1	634.373	225.664	0	44.1467	78.4676	2.30534
ccRCC2_GATCACATCTGAGTCA-1	404.296	268.868	0	48.8063	198.804	0
ccRCC2_GATCAGTAGTGAGTGC-1	445.75	516.389	10.8306	0	126.868	0
ccRCC2_GATCAGTCAGGTACGA-1	313.506	321.844	31.5714	39.3321	203.248	84.8552
ccRCC2_GATCAGTCATTCGGGC-1	366.198	0	12.4628	10.5193	661.412	0
ccRCC2_GATCAGTTCACCTTAT-1	388.658	379.713	0	0	140.485	69.7757
ccRCC2_GATCAGTTCAGACCTA-1	694.584	565.231	29.8996	44.0122	23.6062	52.1142
ccRCC2_GATCATGAGTCACAGG-1	232.354	0	0	1.19702	277.756	306.163
ccRCC2_GATCATGAGTTGTACC-1	227.092	344.312	0	19.645	113.909	48.67
ccRCC2_GATCATGCATACCATG-1	622.069	1230.55	0	69.3581	16.6526	7.06064
ccRCC2_GATCATGGTAGACAAT-1	695.074	512.069	0	38.9674	233.418	78.0204
ccRCC2_GATCATGGTAGGCTCC-1	236.851	290.589	227.011	9.97555	0	60.3422
ccRCC2_GATCATGTCTATCACT-1	928.104	263.047	18.911	35.426	0	56.9614
ccRCC2_GATCCCTAGAGCACTG-1	219.692	770.007	20.1563	0	151.419	0
ccRCC2_GATCCCTCAGGGTCTC-1	429.723	297.774	384.743	27.7582	51.4002	33.017
ccRCC2_GATCCCTGTGAGTAAT-1	213.209	81.6645	0	66.7644	812.965	80.3673
ccRCC2_GATCCCTGTGCTCGTG-1	271.49	386.789	551.447	32.5501	22.5357	119.567
ccRCC2_GATCCCTTCACACGAT-1	417.03	181.21	11.0012	29.6848	0	82.3112
ccRCC2_GATCCCTTCAGCTTCC-1	881.313	219.887	3.99139	58.7629	21.2391	65.1278
ccRCC2_GATCCCTTCGAGATAA-1	240.347	352.378	55.4706	0	100.277	79.0764
ccRCC2_GATCCCTTCGGCTTGG-1	50.3897	187.94	9.51678	26.5279	237.544	894.457
ccRCC2_GATCGTATCTGCATAG-1	308.655	441.895	0	27.2306	46.5539	22.9043
ccRCC2_GATGACTAGAGAAGGT-1	703.799	413.439	0	0	288.208	27.3148
ccRCC2_GATGACTAGCTCCACG-1	372.446	239.482	402.234	0	9.62608	59.7511
ccRCC2_GATGACTCAGGATCTT-1	602.074	421.567	0	13.3101	105.951	109.428
ccRCC2_GATGAGGCAGTGCGCT-1	226.952	662.825	465.132	12.9579	34.2164	0
ccRCC2_GATGAGGGTCCTGGGT-1	170.043	234.781	10.9174	0	437.134	42.5727
ccRCC2_GATGCTAAGGGACACT-1	597.565	79.3747	0	0	0	191.568
ccRCC2_GATGCTACACGCAGTC-1	0	292.528	0	50.3965	242.105	177.305
ccRCC2_GATGCTACATCTTTCA-1	254.813	101.086	317.329	30.0669	140.061	15.5147
ccRCC2_GATGCTATCGCTGACG-1	401.31	543.137	0	28.3733	157.48	0
ccRCC2_GATGGAGCAGTAACGG-1	424.723	202.11	8.53516	23.7361	0	51.3551
ccRCC2_GATGGAGGTACAACGG-1	378.475	290.83	0	2.08702	0	128.731
ccRCC2_GATGGAGGTACCTAAC-1	240.064	350.556	413.573	24.1297	136.186	0
ccRCC2_GATGGAGGTTTCGCTC-1	351.031	423.233	0	0	44.0622	121.643
ccRCC2_GATGGAGGTTTGGAAA-1	403.042	312.487	0	70.6113	61.5201	0
ccRCC2_GATGTTGTCCATTGCC-1	726.118	420.591	0	78.3993	0	116.452
ccRCC2_GATGTTGTCTTGGGCG-1	367.04	0	8.6048	2.48159	386.589	4.25392
ccRCC2_GATTCGAAGCAATAAC-1	216.088	0.500367	43.6911	69.3503	628.422	158.856
ccRCC2_GATTCGAAGTACCCTA-1	431.853	198.921	0	0	0	143.134
ccRCC2_GATTCGAGTAGCGTCC-1	796.228	725.54	4.82372	0	38.6935	113.646
ccRCC2_GATTCGAGTCATAGTC-1	49.7869	121.832	0	65.7495	295.622	209.854
ccRCC2_GATTCGAGTCCTCATC-1	71.8814	290.661	678.243	8.51787	551.118	41.2324
ccRCC2_GATTCTTAGCACACAG-1	648.257	397.594	0	45.1685	98.4309	166.81
ccRCC2_GATTCTTCATCGCCTT-1	161.639	914.499	104.832	0	466.912	187.871
ccRCC2_GATTCTTCATGGGCAA-1	1115.67	314.279	3.535	18.6112	247.285	33.8007
ccRCC2_GATTGGTAGAGAGCGG-1	175.828	307.499	18.167	25.4503	13.8252	66.719
ccRCC2_GATTGGTAGCTACAAA-1	166.733	294.882	0	51.5935	0	131.532
ccRCC2_GATTGGTCACGGCCAT-1	723.795	21.2322	0	39.3069	6.35119	224.125
ccRCC2_GATTGGTCAGATTCGT-1	443.845	229.391	0	10.4159	9.39043	192.995
ccRCC2_GATTGGTCATCATTGG-1	159.501	277.934	360.361	64.1528	72.9611	52.496
ccRCC2_GATTGGTTCACCTCAC-1	304.277	112.722	16.1863	52.0758	119.853	23.6062
ccRCC2_GATTGGTTCCGACAGC-1	633.393	0	0	0	950.033	11.6987
ccRCC2_GATTGGTTCCTAGCCT-1	519.173	204.659	0	0	53.7244	197.285
ccRCC2_GATTTCTAGATAGTCA-1	74.3007	409.166	5.89314	142.438	826.426	0
ccRCC2_GATTTCTCACCCAATA-1	622.605	898.003	712.59	5.6008	0	0
ccRCC2_GATTTCTGTCACCCTT-1	396.608	472.197	16.1706	45.5772	103.478	0
ccRCC2_GATTTCTGTTCCACAA-1	484.768	540.288	0	0	0	203.837
ccRCC2_GATTTCTTCACGACTA-1	181.927	294.96	213.49	22.7636	79.6456	2.50387
ccRCC2_GATTTCTTCGCATAGT-1	1800.32	397.904	23.5318	5.51456	346.146	0
ccRCC2_GCAACATAGACTAAGT-1	266.401	66.4924	63.6693	0	72.4247	930.423
ccRCC2_GCAACATAGTTACGGG-1	597.603	413.171	0	47.4051	0	118.797
ccRCC2_GCAACATGTAATACCC-1	0	52.0713	0	109.225	647.623	568.646
ccRCC2_GCAACCGAGCTCTATG-1	577.147	270.009	11.75	2.33617	0	10.1018
[truncated: 1,622 more rows]

## Sheet: Malignant3.usages.k_9.dt_2.cons
	1	2	3	4	5	6	7	8	9
pRCC_AAACCTGAGACTGTAA-1	14.5185	0	12.1729	65.9746	0	73.7305	375.839	13.0136	497.746
pRCC_AAACGGGTCAGGCAAG-1	15.1116	190.505	14.0498	176.801	271.825	325.7	0	0	181.385
pRCC_AAAGATGTCCGCTGTT-1	0	136.719	0	11.9603	674.376	12.5315	128.612	40.1412	0
pRCC_AAAGCAATCGTCGTTC-1	0	131.861	9.43912	333.023	0	0	589.462	391.755	0
pRCC_AAAGTAGTCAACACCA-1	34.7149	0	14.0738	119.131	431.141	0	213.329	239.425	0
pRCC_AAAGTAGTCGATCCCT-1	0	131.069	13.7692	266.71	0	0	649.775	0	33.4568
pRCC_AAATGCCCAACACGCC-1	0	0	7.97003	157.38	0	144.171	238.45	307.811	500.564
pRCC_AAATGCCCATACGCTA-1	20.1734	103.069	0	75.9503	0	0	487.926	406.917	0
pRCC_AAATGCCTCACGATGT-1	0	642.444	0	0	51.9259	2.63365	350.564	43.9662	198.119
pRCC_AAATGCCTCCTATGTT-1	49.6802	337.845	6.8359	176.693	0	0	352.889	288.722	0
pRCC_AAATGCCTCGAGGTAG-1	0	317.196	0	345.952	113.183	16.6742	187.135	27.9361	348.611
pRCC_AACACGTCACGTCTCT-1	0	0	0	35.5599	552.786	91.9489	35.9966	480.352	0
pRCC_AACCGCGCACGCATCG-1	0	68.7819	0	0	0	406.333	266.9	67.888	551.908
pRCC_AACGTTGAGCTGATAA-1	32.1974	340.287	55.0229	18.8013	0	321.249	258.105	55.0169	180.891
pRCC_AACGTTGTCCTTGCCA-1	22.7868	277.956	57.7995	152.677	21.4656	15.2544	304.53	184.88	172.036
pRCC_AACGTTGTCTGTTGAG-1	57.5257	0	20.9434	220.631	0	134.004	325.693	15.4834	189.63
pRCC_AACGTTGTCTTGTACT-1	30.759	401.291	33.3629	236.894	0	506.994	76.6854	0	18.0323
pRCC_AACTCAGAGTTTAGGA-1	94.6937	49.7766	10.7479	588.39	0	312.637	194.726	20.9248	87.5466
pRCC_AACTCCCGTCGCCATG-1	181.618	483.649	26.2714	0	69.1496	0	37.6855	214.41	50.5258
pRCC_AACTCCCGTTCAGGCC-1	163.936	215.156	0	153.753	23.1585	340.291	21.9526	0	117.25
pRCC_AACTCTTTCCAAAGTC-1	196.645	348.429	22.7451	148.378	11.0689	40.4783	87.3197	0	206.415
pRCC_AACTGGTCACACTGCG-1	0	344.634	0	220.831	36.6597	0.378941	524.523	160.536	143.74
pRCC_AACTGGTGTATCGCAT-1	30.5463	230.092	0	147.986	0	194.27	92.8827	5.08086	683.545
pRCC_AACTTTCAGAAACCAT-1	83.3242	409.622	6.15763	0	10.0546	38.0838	155.821	178.256	238.638
pRCC_AACTTTCCATCGGTTA-1	28.3971	0	0	216.547	0	60.5554	397.162	49.6075	242.655
pRCC_AAGACCTAGAAACCGC-1	198.316	173.783	0	20.1584	26.107	65.382	220.749	239.034	461.041
pRCC_AAGACCTAGTAACCCT-1	0	145.418	3.43488	241.976	0	0	231.11	359.142	49.3289
pRCC_AAGACCTCAAAGCGGT-1	24.771	32.2173	6.62982	294.196	0	194.035	473.799	80.3348	36.458
pRCC_AAGACCTGTGATGTCT-1	64	41.9599	36.5928	316.745	0	0	334.573	65.25	217.554
pRCC_AAGCCGCAGTTGCAGG-1	18.9082	128.4	22.6761	17.0633	66.2584	60.7916	105.58	255.488	275.717
pRCC_AAGCCGCCAATCTGCA-1	13.951	260.018	44.6394	47.0414	128.061	3.34756	97.3637	257.974	177.511
pRCC_AAGCCGCTCAAGCCTA-1	0	149.442	0	48.0112	22.3876	27.1617	108.048	481.088	212.394
pRCC_AAGCCGCTCCAACCAA-1	0	285.299	0	260.306	0	262.311	43.2656	67.2883	31.1545
pRCC_AAGGCAGAGTGAAGAG-1	68.9248	182.637	0	0	0	178.162	501.175	364.766	0
pRCC_AAGGTTCGTAAGTGGC-1	0.546903	81.8027	8.84936	398.966	0	203.516	205.404	131.552	0
pRCC_AATCCAGAGGCCATAG-1	0	115.598	3.26607	336.813	49.1443	0	344.628	106.846	83.2596
pRCC_AATCCAGCATCTCGCT-1	0	366.705	0.088607	104.938	45.5911	77.448	169.164	191.016	257.5
pRCC_AATCCAGGTACTCTCC-1	165.663	121.936	30.6216	230.616	95.3916	328.377	13.2327	114.767	0
pRCC_AATCCAGTCATTTGGG-1	0	194.93	2.73291	189.29	240.354	101.493	84.1632	233.659	0
pRCC_AATCGGTTCCGCATCT-1	5.55609	111.667	0	112.978	24.3207	117.389	295.611	229.729	23.7567
pRCC_ACACCCTAGTGAATTG-1	152.49	0	27.9948	0	0	591.829	0	172.409	196.55
pRCC_ACACCCTCAGTGACAG-1	21.5266	521.506	19.1815	0	209.667	94.7957	0	3.33207	243.417
pRCC_ACACCCTTCTTCAACT-1	49.2758	191.377	6.06562	190.314	39.0814	77.3942	146.518	432.099	0
pRCC_ACACCCTTCTTCGGTC-1	0	0	11.0193	30.5767	0	0	488.737	0	405.289
pRCC_ACACCCTTCTTGAGGT-1	22.7078	142.876	49.3466	34.4906	105.594	243.65	179.518	40.7946	139.471
pRCC_ACACCGGAGATATACG-1	175.006	184.724	42.8579	165.671	120.039	4.83088	262.985	332.802	203.595
pRCC_ACACCGGAGTTAGGTA-1	15.2525	269.356	48.2157	313.764	116.732	64.8346	18.2697	159.64	70.5773
pRCC_ACACCGGTCAGTCCCT-1	0	342.052	20.1598	0	0	0	223.173	21.3778	427.144
pRCC_ACACTGAAGTGTCTCA-1	89.2216	121.914	24.7801	227.559	46.8535	151.878	522.915	233.684	205.963
pRCC_ACACTGAGTCTCAACA-1	114.162	101.01	0	33.1612	0	316.976	96.8584	593.883	74.8867
pRCC_ACACTGATCACGAAGG-1	249.013	267.149	1.43828	146.046	0	150.026	457.291	199.234	25.4965
pRCC_ACAGCCGAGACAGAGA-1	184.01	346.822	0	186.077	102.145	163.887	189.531	187.997	128.163
pRCC_ACAGCCGAGATCCTGT-1	16.0879	304.481	0	113.295	0	27.482	388.316	201.74	8.32078
pRCC_ACAGCCGAGCTCTCGG-1	0	121.894	0	192.981	0	0	476.909	128.756	117.591
pRCC_ACAGCTACATTGAGCT-1	238.485	148.194	0	149.576	15.7647	283.899	224.094	121.334	0
pRCC_ACAGCTATCAAGGTAA-1	58.8904	281.853	34.2884	94.6519	67.2165	550.277	56.952	0	0
pRCC_ACATACGAGTCAATAG-1	426.397	342.806	0	0	76.4468	0	191.942	212.324	179.178
pRCC_ACATCAGGTGCCTTGG-1	0	156.699	7.2943	100.783	0	20.7922	446.702	386.844	0
pRCC_ACATCAGGTGTAATGA-1	156.922	71.665	0	303.324	92.4249	73.3954	333.817	208.823	0
pRCC_ACATCAGGTTACGACT-1	2.15178	204.516	44.9932	27.7326	113.643	295.126	41.5554	0	252.282
pRCC_ACATCAGTCAGCCTAA-1	191.086	10.7309	10.7264	502.951	18.2486	0	284.802	296.294	0
pRCC_ACATGGTTCCCTCAGT-1	31.0936	0	31.036	147.707	0	0	347.427	462.698	234.328
pRCC_ACCAGTACACACATGT-1	139.611	0	5.8547	461.641	456.051	97.5311	202.737	239.684	0
pRCC_ACCAGTACATATACGC-1	120.753	14.4176	0	424.174	0	244.722	0	329.462	0
pRCC_ACCAGTAGTGGGTATG-1	317.823	88.8265	0	537.151	0	268.308	245.993	11.0243	0
pRCC_ACCCACTAGATGGCGT-1	10.4797	33.8596	44.079	41.3995	6.72739	140.704	60.5765	0	666.433
pRCC_ACCCACTGTTTACTCT-1	56.3158	332.991	11.8655	239.631	0	57.8691	149.936	0	233.933
pRCC_ACCGTAAAGACCTAGG-1	129.567	74.2748	22.3023	116.798	0	133.22	117.467	265.657	269.342
pRCC_ACCGTAAGTTGATTGC-1	19.4836	321.833	64.8356	158.536	26.4584	347.764	0	0	83.9079
pRCC_ACCGTAATCAACACCA-1	78.7893	152.355	523.055	0	101.397	64.4146	117.48	39.9044	37.6597
pRCC_ACCTTTAAGGCTAGAC-1	69.5552	136.297	0	300.462	0	1.46455	0	355.208	216.489
pRCC_ACCTTTAGTAAGAGGA-1	222.679	107.639	2.80446	247.976	0	0.821786	267.914	138.065	75.4099
pRCC_ACGAGCCAGTTACCCA-1	38.065	0	115.177	228.908	0	131.062	587.506	378.093	393.092
pRCC_ACGAGCCTCCAGAGGA-1	0	624.689	50.6481	39.9387	88.5097	41.5268	127.075	66.9121	28.7097
pRCC_ACGAGGAAGCTAACTC-1	76.9685	0	0	431.781	47.5638	0	383.774	163.945	187.528
pRCC_ACGAGGAAGTGTCCCG-1	8.89445	325.253	0	6.02501	0	0	578.783	21.333	204.036
pRCC_ACGAGGACACAGATTC-1	35.1449	290.183	3.30681	11.74	0	315.978	199.704	326.244	84.1604
pRCC_ACGAGGATCACTGGGC-1	0	195.927	0	38.1032	0	614.179	210.187	0	0
pRCC_ACGATGTCAGCCAATT-1	71.0025	0	0	36.1265	83.1761	0	777.36	300.334	432.901
pRCC_ACGCCAGAGATGTGTA-1	0	40.9795	5.65131	244.96	27.1761	5.67069	321.599	259.918	126.344
pRCC_ACGCCAGCAATCTACG-1	0	9.28996	17.2196	2.93213	143.444	453.219	294.164	0	450.775
pRCC_ACGCCGAGTCTAACGT-1	0.249375	111.686	23.2419	85.8324	9.85461	85.9612	598.219	46.5058	145.966
pRCC_ACGGAGATCGCGATCG-1	17.7087	296.05	27.1659	57.2691	4.37848	54.8123	194.656	164.164	72.6343
pRCC_ACGGGCTTCGGAGCAA-1	266.363	0	39.6832	75.5433	4.36023	130.914	574.102	0	98.2942
pRCC_ACGGGTCCAGTGACAG-1	94.4038	635.66	0	237.736	60.7323	204.597	25.0796	5.76823	18.8275
pRCC_ACGGGTCTCCTAGAAC-1	10.3278	354.357	13.0592	12.8977	264.637	204.55	0	222.251	23.1844
pRCC_ACGTCAACATGCATGT-1	28.1926	0	96.0755	97.2446	177.705	223.844	266.873	225.248	61.8309
pRCC_ACTATCTAGCTGGAAC-1	66.394	37.8962	12.3736	87.3767	15.1921	0	622.491	46.1818	198.122
pRCC_ACTATCTAGTGAAGAG-1	73.5194	0	793.662	85.3651	0	0	366.151	0	0
pRCC_ACTATCTCAGTTTACG-1	49.3297	343.993	26.0502	81.678	171.298	3.95212	21.163	0	207.589
pRCC_ACTATCTCATATACCG-1	115.746	0	39.9398	547.948	3.52991	195.744	111.811	0	243.901
pRCC_ACTGAACGTACCAGTT-1	55.0293	95.9857	23.2143	0	140.852	0	403.462	89.8794	132.048
pRCC_ACTGAGTAGGGCTTGA-1	11.6927	276.471	43.0177	176.501	37.8115	201.857	0	0	239.826
pRCC_ACTGATGCACGGTTTA-1	16.6513	371.819	0	0	407.817	157.401	20.2384	43.2907	5.90125
pRCC_ACTGATGTCCTAGGGC-1	0	14.5015	27.4923	305.811	0	197.476	151.042	0	331.704
pRCC_ACTGCTCCACCGTTGG-1	114.388	0	0	0	0	98.6133	747.931	298.464	395.319
pRCC_ACTGCTCGTACCTACA-1	41.1837	243.675	27.4411	210.75	3.03252	245.99	124.146	134.042	104.996
pRCC_ACTGCTCTCTCTAAGG-1	138.863	469.09	1.86853	135.798	41.8147	90.8607	0	370.897	0
pRCC_ACTGTCCGTCTCATCC-1	363.997	32.319	20.7462	0	211.872	235.588	234.106	468.253	74.3324
pRCC_ACTGTCCGTTCGCTAA-1	0	38.3342	0	146.656	0	50.9792	509.276	269.06	68.9914
pRCC_ACTGTCCTCAGCCTAA-1	9.97401	2.37517	15.9696	222.125	19.1813	0	352.675	451.079	54.7934
pRCC_ACTTACTAGTGTACCT-1	114.082	140.923	7.4363	197.831	105.817	0	788.2	93.7503	0
pRCC_ACTTACTCAGACAAAT-1	169.268	193.126	44.7734	276.345	6.35789	0	144.65	206.743	347.373
pRCC_ACTTGTTCACGAAACG-1	201.472	236.88	0	254.285	0	188.731	237.05	144.675	0
pRCC_ACTTGTTGTCTGCAAT-1	28.0878	288.179	35.6134	68.4486	11.6248	152.695	28.4195	244.409	245.869
pRCC_ACTTGTTGTGCCTGGT-1	312.714	0	0	510.117	8.38359	231.557	398.387	0	536.24
pRCC_ACTTGTTTCCCATTAT-1	6.68483	66.9123	24.3316	17.1307	0	82.3512	739.435	373.077	0
pRCC_ACTTGTTTCCGTAGTA-1	46.7766	181.079	37.4633	0	0	60.165	162.786	263.789	291.676
pRCC_ACTTTCAAGCTGCGAA-1	15.4252	366.133	0	0	27.5076	275.61	0	477.563	0
pRCC_ACTTTCATCGCGGATC-1	0	248.657	58.8312	89.2167	30.0932	0	526.847	37.8878	0
pRCC_AGAATAGGTGTTTGGT-1	115.049	0	3.59449	0	0	55.7059	631.438	0	494.816
pRCC_AGAATAGTCACAAACC-1	9.7215	398.31	21.6749	175.203	151.65	222.022	0	2.76179	0
pRCC_AGACGTTAGTAGATGT-1	261.345	35.4758	0	8.07271	38.8731	0	291.257	441.258	194.399
pRCC_AGACGTTTCAGGCGAA-1	9.22257	281.151	4.20712	156.204	129.84	274.885	0	206.878	0
pRCC_AGAGCGAGTTACGTCA-1	17.1599	0	16.8946	339.35	0	562.394	274.473	0	341.853
pRCC_AGAGCTTGTTCAACCA-1	21.5651	494.771	26.337	122.237	49.2052	93.4031	223.311	82.9795	35.2741
pRCC_AGATCTGCATCCCATC-1	214.6	111.399	0	138.278	58.6924	163.799	80.4302	323.634	0
pRCC_AGATCTGGTCTAGCCG-1	0	204.33	58.7537	311.235	0	0	513.422	83.0738	206.857
pRCC_AGATTGCAGCCCGAAA-1	0	224.026	21.0113	0	88.4332	453.318	0	102.817	158.774
pRCC_AGCATACCAAGTTGTC-1	128.888	0	0	581.7	0	35.382	186.394	218.989	339.857
pRCC_AGCATACGTCCAGTGC-1	4.90333	224.684	11.0428	0	0	0	273.452	326.43	87.2172
pRCC_AGCATACTCACAGGCC-1	0	142.746	30.5594	273.464	15.6324	162.621	0	268.234	285.107
pRCC_AGCCTAAGTCCGTTAA-1	560.097	373.691	62.1686	0	39.1016	50.4203	738.568	162.552	975.716
pRCC_AGCGGTCCAGATTGCT-1	4.5235	325.264	25.1887	0	38.0631	30.9804	197.356	168.462	227.272
pRCC_AGCGTCGCACACAGAG-1	246.895	0	15.7929	251.956	0	0	436.666	19.6279	61.6404
pRCC_AGCGTCGCACCGTTGG-1	29.3642	0	6.60332	278.418	18.4482	108.358	520.026	10.0768	148.323
pRCC_AGCGTCGGTCACACGC-1	8.88101	293.109	0	187.086	55.776	20.8754	218.345	165.954	41.8956
pRCC_AGCTCTCAGTGAACAT-1	20.9465	386.034	44.6999	478.772	13.6933	226.361	0	0	168.424
pRCC_AGCTCTCTCCTATTCA-1	149.299	45.9725	1.34546	11.9612	4.49866	0	290.202	213.731	224.158
pRCC_AGCTCTCTCTTGTTTG-1	36.345	143.849	0	226.876	6.27679	384.179	283.176	171.35	411.007
pRCC_AGGCCACCATCTACGA-1	38.1173	0	107.886	0	40.4485	0	576.774	100.301	189.112
pRCC_AGGCCACTCCGCAGTG-1	0	240.471	0	183.347	143.429	58.7822	181.945	258.217	1.24799
pRCC_AGGCCGTGTGGCCCTA-1	0	0	0	49.1806	18.4864	1176.63	95.2167	0	0
pRCC_AGGCCGTTCCGTACAA-1	0	178.554	34.1243	506.089	123.547	172.902	162.973	0	111.495
pRCC_AGGGATGCAATGAAAC-1	33.633	236.257	8.83247	182.242	67.0216	176.801	87.3444	310.286	0
pRCC_AGGGATGCACTTGGAT-1	20.4859	49.192	5.82387	238.263	153.577	297.287	0	154.593	90.3611
pRCC_AGGGATGGTCTACCTC-1	0	226.55	4.38273	136.857	83.1059	92.4628	0	309.666	102.414
pRCC_AGGGTGAGTTCGGGCT-1	249.875	320.274	39.7024	348.578	52.475	23.293	0	63.3684	0
pRCC_AGGTCATAGGAGCGTT-1	3.55351	377.371	9.3143	0	30.8789	0	440.004	531.087	93.4053
pRCC_AGGTCATGTGTTTGTG-1	12.8813	35.9975	9.48581	73.2663	0	0	581.567	0	252.604
pRCC_AGGTCATTCCGAGCCA-1	340.167	245.079	7.30899	0	538.987	114.127	82.8289	128.921	0.969269
pRCC_AGGTCCGCATGCATGT-1	34.3195	66.0291	34.7415	96.5186	0	317.201	0	244.03	129.783
pRCC_AGTAGTCTCAACGGGA-1	23.9482	195.954	217.874	235.678	224.801	399.622	0	0	306.147
pRCC_AGTCTTTAGAATAGGG-1	179.405	0	18.3738	228.186	120.267	220.195	203.93	137.721	274.475
pRCC_AGTCTTTTCATCTGCC-1	136.17	204.425	0	81.281	7.72496	0	153.69	288.676	211.603
pRCC_AGTGAGGCAGAGCCAA-1	158.353	111.788	55.7113	107.879	63.5865	25.3457	404.876	167.86	39.6796
pRCC_AGTGTCAAGCCCAGCT-1	49.1742	42.1399	0	60.9766	39.9377	257.367	0	341.087	251.568
pRCC_AGTGTCAAGCTAGTCT-1	14.601	0	33.5252	221.901	612.196	106.281	60.3129	23.8877	0
pRCC_AGTGTCACACCGATAT-1	46.9098	463.033	13.7121	5.29159	80.0153	186.722	0	137.112	87.2425
pRCC_AGTTGGTAGCTAACTC-1	39.638	197.714	33.7387	225.018	21.8054	470.907	68.6327	0.275388	4.02025
pRCC_AGTTGGTTCCCAACGG-1	0	334.44	0	0	13.5787	81.5017	425.733	66.9035	334.895
pRCC_ATAACGCAGATTACCC-1	30.9891	0	3.43063	67.6889	45.4802	84.444	423.1	0	298.266
pRCC_ATAACGCAGCTGCGAA-1	0	238.996	129.765	124.92	0	0	286.893	232.118	1.0707
pRCC_ATAACGCAGTCAAGGC-1	0	351.945	0	56.3623	23.2539	31.9759	291.144	107.561	66.4111
pRCC_ATAACGCCACACGCTG-1	0	331.825	0	172.258	0	11.546	332.12	0	169.984
pRCC_ATAACGCCAGTTCATG-1	2.59885	190.961	0	182.955	109.66	478.092	22.1841	145.585	0
pRCC_ATAAGAGGTATTCTCT-1	217.046	92.3273	22.0694	83.3901	84.5196	0	360.299	246.378	114.972
pRCC_ATAAGAGTCCTAGTGA-1	24.5337	0	0	392.497	52.3161	191.107	0	0	514.362
pRCC_ATAAGAGTCTACTTAC-1	68.0299	148.011	54.3272	107.568	115.611	52.9498	129.703	125.418	168.851
pRCC_ATAGACCCAAGCCGTC-1	13.8754	373.717	15.6103	0	73.3723	189.593	9.5774	333.487	91.1159
pRCC_ATAGACCGTAACGCGA-1	7.63172	0	0	335.438	27.7291	126.468	363.583	147.028	0
pRCC_ATCACGACAAGCGAGT-1	0	364.407	23.2636	203.306	23.6624	162.029	191.831	137.231	189.958
pRCC_ATCATCTAGCGTGAGT-1	40.2645	520.209	0	151.555	7.98741	30.6036	327.198	0	0
pRCC_ATCATGGCACTACAGT-1	259.978	277.037	0	465.261	0	0	30.5516	34.1248	222.035
pRCC_ATCCACCAGGTGATAT-1	112.049	278.898	8.51297	0	90.4217	132.747	97.4769	66.0662	721.522
pRCC_ATCCACCAGTGCCAGA-1	15.5947	4.29086	46.7402	201.423	50.0836	139.391	150.996	33.5205	529.249
pRCC_ATCCACCGTAAGTGGC-1	0	304.077	0	493.568	170.033	537.866	0.704907	0	0
pRCC_ATCCACCGTACCATCA-1	13.2902	275.828	3.62264	7.47851	0	10.8884	152.828	394.603	128.309
pRCC_ATCCACCGTCAATACC-1	36.6028	164.726	35.1369	0	0	98.3408	195.302	437.918	84.1959
pRCC_ATCCACCTCCTACAGA-1	354.629	529.309	4.45343	0	96.7247	102.345	0	143.753	136.686
pRCC_ATCCGAAAGGAGTACC-1	93.0124	227.602	32.6049	0	82.7565	85.9005	10.6832	223.858	155.853
pRCC_ATCCGAAGTATAGTAG-1	269.333	313.393	4.50426	136.114	109.962	77.7677	101.826	209.388	128.909
pRCC_ATCCGAATCACTCTTA-1	91.6959	86.0102	21.4555	0	0	0	490.893	110.268	245.946
pRCC_ATCGAGTCAAGCGATG-1	25.4923	156.65	6.66497	59.9061	0	0	611.512	107.659	24.3983
pRCC_ATCGAGTCATCACCCT-1	200.697	205.708	41.9126	0	3.80147	0	270.781	147.479	104.226
pRCC_ATCGAGTCATCCTTGC-1	47.8732	287.855	25.0766	12.4812	112.091	485.538	32.0811	120.031	530.821
pRCC_ATCTACTCACAGGTTT-1	117	615.985	26.2112	0	105.444	240.667	4.82699	109.296	28.983
pRCC_ATCTACTGTATATGAG-1	232	339.599	38.3396	120.721	32.7088	157.887	0	147.084	204.377
pRCC_ATCTACTGTTTGTTTC-1	135.963	217.897	0	140.469	48.0338	172.401	163.589	496.589	0
pRCC_ATCTACTTCCTTGACC-1	299.984	30.9931	37.2301	135.796	40.5658	123.867	208.235	49.1839	438.968
pRCC_ATCTGCCTCCGCGCAA-1	0	4.29906	1.62175	210.638	101.064	53.8715	374.552	667.581	0
pRCC_ATGCGATCACAGCCCA-1	0	7.02207	35.4205	0	6.4629	659.475	0	342.965	313.182
pRCC_ATGCGATGTAGAGGAA-1	76.1426	350.516	19.2078	103.836	59.111	72.0238	85.8293	211.612	0
pRCC_ATGCGATGTCTAAAGA-1	136.937	35.2375	0	113.575	0	9.40747	599.46	0	82.5936
pRCC_ATGCGATTCTGTACGA-1	25.8117	445.457	0	179.551	0	11.5204	61.5739	330.091	5.10852
pRCC_ATGGGAGAGGATGTAT-1	270.934	72.1331	0	130.411	76.5945	38.6192	392.257	62.4522	25.3357
pRCC_ATGGGAGGTGTTGGGA-1	5.37705	183.666	23.2222	100.566	51.9751	57.5698	218.269	333.813	0
pRCC_ATTACTCGTCCAAGTT-1	0	190.271	143.482	276.052	26.694	467.062	81.8833	0	65.3314
pRCC_ATTCTACCAGCGATCC-1	231.3	336.869	13.669	58.326	51.7909	34.0641	64.8022	194.98	257.971
pRCC_ATTGGACAGACAATAC-1	86.5802	0	25.1355	85.9518	0	0	557.928	0	287.498
pRCC_ATTGGTGCAAGTACCT-1	32.3322	326.458	0	0	77.7609	70.5488	72.7546	506.349	16.1597
pRCC_ATTGGTGGTCGCGGTT-1	0	128.989	33.9655	33.1831	0	84.2337	514.373	17.8022	158.994
pRCC_ATTGGTGTCACGCATA-1	23.9739	228.663	51.3736	314.812	0	11.5293	397.657	280.315	93.5571
pRCC_ATTTCTGCATCCTAGA-1	0	0	80.2796	279.42	0	0	518.084	300.202	51.6292
pRCC_ATTTCTGGTTAAGGGC-1	32.0078	146.033	3.83465	135.012	164.413	103.798	0	369.689	13.5674
pRCC_ATTTCTGTCGGTGTTA-1	38.9368	167.451	9.25086	0	325.224	123.516	192.666	309.737	200.925
pRCC_ATTTCTGTCTCGCATC-1	0	431.248	34.1696	65.1147	20.6905	153.543	364.62	325.33	124.572
pRCC_CAACCAAGTGCAACTT-1	38.4934	159.445	0	220.835	18.6002	337.509	67.0294	0	132.733
pRCC_CAACCTCAGTTGAGAT-1	90.1093	32.544	20.4069	231.275	10.1383	2.93299	530.648	203.051	73.531
pRCC_CAACCTCCAATCACAC-1	0	154.574	25.0453	211.061	0	0	536.837	179.948	66.4253
pRCC_CAACCTCGTCATACTG-1	156.864	146.448	27.1071	320.434	44.2704	60.5454	425.932	139.256	864.352
pRCC_CAACTAGAGTGGAGAA-1	117.508	268.562	6.33929	73.5823	43.8419	0	286.077	128.852	0
pRCC_CAACTAGGTCACACGC-1	0	115.873	21.4712	285.184	0	146.379	520.044	54.7617	31.565
pRCC_CAAGAAACATTCCTCG-1	1.42357	254.987	18.5494	275.414	566.885	37.9659	6.1315	73.8572	168.177
pRCC_CAAGGCCAGTGGGCTA-1	0	224.143	0	574.178	163.032	48.7418	71.8346	183.538	0
pRCC_CAAGGCCCAATCGGTT-1	21.4947	149.572	18.0494	0	59.2573	0	188.872	119.877	353.68
pRCC_CACAAACAGCTGCCCA-1	3.12821	105.799	0	100.373	0	0	319.456	121.822	342.626
pRCC_CACAAACAGTGTCCCG-1	9.84414	346.063	34.0241	203.512	19.5278	235.891	0	107.574	185.629
pRCC_CACAAACCATAACCTG-1	72.9852	438.675	0.450062	32.6178	0	58.7014	53.3499	222.089	43.0582
pRCC_CACACAAGTAAGGATT-1	164.023	358.704	40.4313	68.5761	63.1126	17.4209	0.880878	196.234	243.487
pRCC_CACACAAGTGTTCGAT-1	28.5201	254.147	0	4.7393	86.6822	426.672	9.53655	221.346	0
pRCC_CACACAATCAAACCAC-1	42.7207	156.46	29.7216	105.607	66.7905	173.566	0	426.41	40.4861
pRCC_CACACAATCGCCCTTA-1	0	78.7126	6.47552	147.754	14.1061	110.355	303.239	330.018	364.1
pRCC_CACACAATCGCTTGTC-1	8.59412	356.363	21.7364	0	0	0	78.2019	367.519	380.84
pRCC_CACACAATCTGGTATG-1	128.587	330.59	24.7013	0	46.3682	194.016	0	166.858	89.605
pRCC_CACACCTAGATCGATA-1	49.3461	0	18.2877	0	28.7012	874.111	0	211.497	47.4106
pRCC_CACACCTCAAGGACTG-1	0	554.426	0	211.979	0	155.971	72.6977	0	35.2923
pRCC_CACACCTCACATGACT-1	27.0983	296.793	4.79445	0	0	0	281.199	233.68	185.456
pRCC_CACACTCTCCCTCTTT-1	23.486	263.053	33.4063	166.382	0	0	181.777	302.65	52.4385
pRCC_CACAGGCAGCAACGGT-1	161.898	200.668	38.9081	274.158	110.46	250.749	0	211.938	0
pRCC_CACAGTAGTAGCTGCC-1	0	43.6938	37.9043	151.813	0	208.416	248.196	151.7	248.662
pRCC_CACATAGAGACTAGAT-1	380.204	247.402	25.773	12.5515	103.378	48.0171	138.718	85.5046	180.706
pRCC_CACATAGTCGTACCGG-1	1.0501	0	21.9854	234.396	6.10207	54.9238	704.291	107.397	0
pRCC_CACATTTAGACAGACC-1	91.9642	213.426	12.2609	55.0485	9.0639	0	176.802	208.896	276.685
pRCC_CACATTTCACGAAATA-1	105.313	608.598	28.1583	102.741	69.0597	133.81	0	0	0
pRCC_CACATTTGTAGCTTGT-1	264.741	0	0	253.211	0	199.722	48.5125	212.335	77.0351
pRCC_CACCAGGGTAGCACGA-1	0	0	479.443	0	0	512.689	0	81.0029	91.847
pRCC_CACCAGGTCGGAAATA-1	0	413.117	18.5554	76.4395	150.98	0	0	290.301	79.9579
pRCC_CACCTTGAGGAGCGTT-1	0	444.356	0	0	440.472	317.667	50.7444	144.691	0
pRCC_CACCTTGCATGCGCAC-1	0	0	19.618	39.5197	14.0278	650.014	206.051	177.471	48.7323
pRCC_CACCTTGGTATAGGTA-1	104.092	0	0	0	893.04	0	136.701	72.9048	0
pRCC_CACTCCATCACATACG-1	148.72	204.854	17.5001	211.514	0	0	342.197	103.315	40.9661
pRCC_CAGAATCTCATGCTCC-1	211.906	241.13	0	127.549	59.3002	306.296	34.844	158.357	80.5027
pRCC_CAGAGAGAGGAATTAC-1	149.598	257.063	0	178.682	37.2301	0.110995	230.732	5.10561	126.162
pRCC_CAGATCACAGATCCAT-1	47.4853	188.405	0	128.175	100.495	128.947	219.128	274.77	0
pRCC_CAGATCAGTTCAGTAC-1	161.416	73.2728	0	72.3227	28.9862	124.058	206.05	0	599.23
pRCC_CAGATCATCGAATGCT-1	286.722	62.3034	6.09084	81.4221	46.8703	305.503	13.342	197.829	0
pRCC_CAGCAGCGTTGTTTGG-1	69.376	0	23.4882	100.963	0	503.674	466.882	0	0
pRCC_CAGCATAAGCCACTAT-1	26.5714	37.3227	0	0	211.609	334.523	146.791	327.786	0
pRCC_CAGCATAGTCATCCCT-1	235.152	236.098	40.432	0	0	743.645	0	0	239.807
pRCC_CAGCATAGTCTCCCTA-1	45.3768	168.207	2.44657	0	52.7316	82.2569	0	332.137	333.47
pRCC_CAGCATAGTGCTTCTC-1	8.3948	18.248	0	62.9952	47.4774	75.1023	341.821	53.7788	333.039
pRCC_CAGCATATCATCACCC-1	3.52931	280.4	68.864	0	73.7435	0	0	270.926	610.189
pRCC_CAGCCGACATCGGTTA-1	0.337486	327.539	21.2963	114.05	8.8543	9.7596	262.171	73.803	116.618
pRCC_CAGCCGACATTCCTCG-1	7.35046	129.498	0	193.383	85.1749	54.7318	87.32	69.2608	383.284
pRCC_CAGCGACCAGCTCGAC-1	233.196	0	250.135	13.6549	0	0	745.524	0	185.018
pRCC_CAGCGACTCCTTGCCA-1	10.4023	320.56	10.721	0	92.504	70.1807	74.0903	311.685	28.3549
pRCC_CAGCTAAGTAGCTCCG-1	232.175	185.425	36.0158	0	0	88.4584	0	190.682	358.062
pRCC_CAGCTAAGTATGAAAC-1	132.538	21.2908	4.91176	267.627	0	0	206.838	144.795	290.89
pRCC_CAGCTAAGTCTGCAAT-1	79.7225	0	62.0892	187.421	0	0	705.787	158.764	147.872
pRCC_CAGCTGGAGGATTCGG-1	0	60.4158	7.66382	330.2	30.1808	131.235	309.59	35.9736	130.285
pRCC_CAGCTGGGTTTGGCGC-1	0	125.345	50.389	323.303	0	0	208.968	105.63	339.573
pRCC_CAGCTGGTCATCTGCC-1	0	439.753	7.30512	99.9906	102.246	266.731	0	74.5538	0
pRCC_CAGGTGCAGACTTGAA-1	22.4257	0	14.3693	161.505	0.306877	0	618.614	103.534	168.477
pRCC_CAGGTGCGTCTCTTAT-1	219.908	699.697	0	0	0	128.751	0	0	383.104
pRCC_CAGGTGCTCTTCGAGA-1	23.6134	81.2259	680.601	299.09	0	0	0	112.066	0
pRCC_CAGTAACCACCGTTGG-1	226.25	0	0	52.4407	35.6025	428.528	35.1252	234.58	0
pRCC_CAGTAACTCAGCAACT-1	31.2351	272.069	17.6694	85.2816	21.001	26.9484	276.451	169.342	44.1316
pRCC_CAGTCCTGTCATACTG-1	17.4424	364.022	11.1656	286.037	19.0088	73.1886	0	199.372	0
pRCC_CATATGGCACCTATCC-1	38.6531	201.386	0	167.304	24.1352	27.9875	477.886	145.916	0
pRCC_CATATGGTCGGTGTTA-1	67.6048	49.015	7.9055	238.105	17.6109	0	278.049	206.507	132.652
pRCC_CATATTCCAGGATCGA-1	55.5134	219.953	8.10376	27.8068	72.9087	116.866	321.867	118.162	193.675
pRCC_CATATTCTCAGAGACG-1	293.939	402.661	0	0	30.6902	572.451	0	0	105.972
pRCC_CATATTCTCCGCAAGC-1	202.558	178.069	52.588	152.548	128.848	130.294	0	289.146	0
pRCC_CATATTCTCTCTTATG-1	121.115	357.786	0	1.89394	0	174.968	0	215.148	131.083
pRCC_CATATTCTCTTTACAC-1	284.708	0	0	339.604	0	625.755	431.021	0	0
pRCC_CATCAAGTCAACACTG-1	148.767	518.788	0	79.2687	0	93.6284	65.7257	79.7791	7.3391
pRCC_CATCAGAAGTGTCCCG-1	0	409.96	816.422	0	0	0	151.916	106.556	120.119
pRCC_CATCAGACAGTAAGAT-1	229.83	0	0	27.2032	0	944.849	50.7226	38.0515	0
pRCC_CATCAGACATTGAGCT-1	12.2936	437.27	0	252.586	0	297.684	247.993	63.8448	89.8995
pRCC_CATCAGAGTACGCTGC-1	15.7285	65.3008	21.4345	101.758	5.56501	0	492.069	24.6227	210.243
pRCC_CATCAGATCCACTCCA-1	350.834	0	10.5522	163.004	0	0	498.43	30.9287	406.721
pRCC_CATCCACAGACAAGCC-1	43.6002	0	0	294.613	0	0	717.136	264.634	137.051
pRCC_CATCCACAGATAGCAT-1	90.3967	246.135	11.5189	287.815	148.645	22.1705	208.762	217.975	0
pRCC_CATCCACAGCTGTTCA-1	6.5543	345.722	24.2673	29.6495	112.06	22.169	94.9433	248.412	123.328
pRCC_CATCCACGTTATTCTC-1	52.0772	54.2991	9.44046	36.7687	0	1.04244	220.445	452.481	242.707
pRCC_CATCGAAGTCTAGAGG-1	27.8086	312.802	9.58617	71.4367	2.03218	0	357.334	85.7572	102.344
pRCC_CATCGGGCAGATTGCT-1	4.84227	151.389	0	112.123	98.0178	82.1489	214.772	496.987	52.1813
pRCC_CATGACAAGAGCTGCA-1	0	138.457	7.548	185.857	40.2059	575.781	238.572	0	405.974
pRCC_CATGCCTGTCCAAGTT-1	107.82	261.163	6.13117	48.2457	74.7254	65.2674	119.677	348.405	0
pRCC_CATGGCGTCCGTAGGC-1	0	110.297	3.8093	293.539	1.64181	8.0953	522.967	8.16021	48.1207
pRCC_CATGGCGTCTGGCGTG-1	0	211.451	48.4344	164.007	60.0907	166.122	335.478	46.158	369.315
pRCC_CCAATCCGTATTCGTG-1	189.854	235.588	0	119.928	100.448	76.1958	0	265.601	0
pRCC_CCAATCCGTTGGAGGT-1	14.8143	176.811	0	201.399	17.0019	58.015	564.211	117.192	10.8852
pRCC_CCACCTAAGATGTTAG-1	259.996	69.425	0	76.7506	0	122.461	221.579	43.8589	287.948
pRCC_CCACCTAGTTCCTCCA-1	0	0	4.30812	222.877	52.3798	208.532	48.4833	132.388	482.942
pRCC_CCACCTATCAACACAC-1	53.3669	0	3.65797	0	18.7299	60.068	458.328	303.303	54.0143
pRCC_CCACCTATCCGGCACA-1	12.366	167.381	23.6182	171.632	4.51611	27.1398	60.9324	457.517	60.3185
pRCC_CCACCTATCCGGGTGT-1	438.483	0	0	43.1529	101.761	0	328.153	217.958	726.875
pRCC_CCACGGAAGCGCCTTG-1	0	18.9124	23.6726	241.922	68.384	0	274.189	213.471	150.25
pRCC_CCACGGATCACAAACC-1	0	265.858	8.76802	78.0262	0	16.5579	68.4252	168.01	279.464
pRCC_CCACGGATCCACTGGG-1	0	0	43.64	178.576	8.53498	226.273	248.666	15.3748	195.601
pRCC_CCACGGATCGAATCCA-1	4.28034	341.987	79.4364	96.1366	43.5853	18.5845	176.957	247.78	260.78
pRCC_CCACTACCAGGGTATG-1	20.1492	285.612	40.813	589.559	0	102.151	0	253.595	217.316
pRCC_CCACTACTCTGACCTC-1	235.472	412.802	0	58.0055	27.1881	0	47.2604	326.835	128.445
pRCC_CCATGTCAGTGGCACA-1	29.4336	66.9477	24.0175	317.015	14.0132	0	500.83	91.8508	457.323
pRCC_CCATTCGAGAAGATTC-1	207.181	57.5235	26.7156	8.18204	23.0325	90.3146	397.382	137.845	100.044
pRCC_CCATTCGAGGCAGGTT-1	0	105.51	4.08034	35.3708	0	551.376	229.603	178.166	101.47
pRCC_CCATTCGGTCTACCTC-1	0	0	52.8801	0	0	3.89332	941.818	221.629	0
pRCC_CCATTCGGTGTGAAAT-1	5.89521	276.062	42.7791	134.849	4.45726	0	376.611	51.5541	189.937
pRCC_CCATTCGTCCACTGGG-1	0	28.693	0	67.5532	0	0	382.823	177.843	381.66
pRCC_CCCAATCCACGCATCG-1	0	112.543	0	114.352	0	0	900.504	201.6	0
pRCC_CCCAATCCATTTCACT-1	84.791	0	9.0791	143.085	31.5096	8.62745	324.615	232.638	422.19
pRCC_CCCAATCTCGTGGACC-1	0	229.573	0	77.6673	0	24.0268	291.566	206.607	242.162
pRCC_CCCAGTTCACACTGCG-1	0	212.007	8.14662	0	119.614	33.4597	186.483	87.7085	522.528
pRCC_CCCAGTTCATCTACGA-1	19.0679	99.8766	5.74392	113.21	0.564973	137.204	435.225	139.031	389.145
pRCC_CCCAGTTTCAGTTAGC-1	0	143.262	34.6817	154.83	0	87.4537	168.036	168.461	277.478
pRCC_CCCTCCTAGGCTCAGA-1	2.13731	107.977	24.2714	85.1971	0	0	327.955	442.456	499.712
pRCC_CCGGGATCACGGTTTA-1	873.517	287.561	3.80835	70.6994	89.1544	52.9507	322.911	226.629	1226.68
pRCC_CCGGGATCATACTACG-1	42.5863	294.415	53.0836	0	118.672	0.114977	20.3814	319.254	413.367
pRCC_CCGGTAGAGCGATCCC-1	122.345	0	0	242.909	0	541.597	192.932	0	0
pRCC_CCGGTAGGTGAGGCTA-1	0	176.224	0	80.6292	455.96	0	141.479	194.521	0
pRCC_CCGGTAGTCAACACTG-1	0	125.244	7.56371	176.515	427.259	426.434	181.931	0	0
pRCC_CCGGTAGTCTCTAGGA-1	79.9615	0	0	73.5267	0	0	809.113	128.332	0
pRCC_CCGTACTAGATGTTAG-1	159.149	112.019	0	93.2789	0	251.446	0	0	516.37
pRCC_CCGTACTAGCGTTGCC-1	181.42	422.675	18.3493	188.437	185.395	97.5782	0	81.4784	0
pRCC_CCGTACTTCTTTACAC-1	100.232	313.121	19.5759	142.698	0	124.534	173.778	489.229	136.665
pRCC_CCGTGGAAGCTGCCCA-1	0	248.368	49.3186	12.8419	0	199.065	121.569	371.074	171.687
pRCC_CCGTGGAAGTTAGGTA-1	114.326	336.179	56.521	105.095	221.286	250.236	490.967	158.062	32.3667
pRCC_CCGTTCAAGCGTGTCC-1	0	267.439	20.5059	127.601	175.068	174.999	56.2449	317.163	62.7462
pRCC_CCGTTCACATGCAATC-1	0	0	0.0787407	173.016	254.192	46.2087	7.10962	487.241	0
pRCC_CCGTTCATCACCGTAA-1	166.925	431.616	26.775	103.309	61.2208	0	66.0663	185.452	128.036
pRCC_CCGTTCATCTTGCATT-1	2.34401	307.494	0	60.2833	0	106.025	162.426	257.127	128.991
pRCC_CCTAAAGCATGTAAGA-1	164.549	346.933	20.1025	124.031	0	14.2417	0	147.524	96.762
pRCC_CCTACACAGCCGTCGT-1	0.239589	0	3.38482	164.774	0	64.0689	710.273	34.7172	202.569
pRCC_CCTACACCAACAACCT-1	48.7831	220.328	0	151.16	0	241.299	165.939	86.1455	186.087
pRCC_CCTACACCACCAGATT-1	47.8144	252.106	2.86323	104.298	48.4034	244.767	42.5135	310.477	255.344
pRCC_CCTACCAAGGCTAGCA-1	3.11943	444.843	0	0	145.746	160.521	55.9668	148.779	70.6371
pRCC_CCTACCACAACTTGAC-1	0	56.2664	27.6301	242.416	4.2736	27.8309	150.573	207.429	304.274
pRCC_CCTACCAGTCGATTGT-1	307.193	134.384	0	0	0	75.3665	41.2874	91.2101	573.695
pRCC_CCTACCAGTGATAAAC-1	183.655	83.0476	21.3879	94.3706	64.5691	123.198	201.404	64.526	145.092
pRCC_CCTACCATCCTTGGTC-1	22.2164	0	15.3962	255.832	66.6894	0	214.471	94.5191	336.395
pRCC_CCTAGCTTCCCTCAGT-1	0	76.1393	15.5716	226.326	0	0	96.829	446.461	311.051
pRCC_CCTCTGACAGGGTACA-1	207.325	0	58.606	133.755	0	343.174	54.2311	0	244.802
pRCC_CCTCTGAGTTTCCACC-1	14.015	555.546	23.0415	0	66.1637	96.61	0	169.603	268.909
pRCC_CCTCTGATCCAAACAC-1	180.965	0	3.19266	85.0011	0	0	357.947	0	485.833
pRCC_CCTTACGAGGGTTTCT-1	3.24909	0	1.12004	97.2131	30.5103	42.7301	438.193	0	382.204
pRCC_CCTTACGCAGACGCCT-1	497.285	0	113.006	0	11.0446	34.5834	694.408	373.966	26.2369
pRCC_CCTTACGGTAACGTTC-1	0	286.953	12.5674	344.84	5.58594	8.84095	247.624	208.923	280.375
pRCC_CCTTACGTCCATGAAC-1	251.833	86.3439	38.5801	102.94	87.5486	76.1234	62.7246	250.642	228.703
pRCC_CCTTCCCTCCTGCTTG-1	2.97498	531.195	0	0	153.762	151.83	0	254.358	52.9228
pRCC_CCTTCCCTCTGTCTAT-1	40.7323	405.326	2.17294	25.6214	94.2948	12.5412	51.0371	298.229	0
pRCC_CCTTCGATCATGTCCC-1	0	0	0	81.2417	45.0491	414.193	106.222	342.974	0
pRCC_CCTTCGATCTTGGGTA-1	0	173.164	0	0	130.614	400.608	0	217.195	126.366
pRCC_CGAATGTTCTACTCAT-1	113.057	22.0254	0	168.245	104.256	362.429	0	334.999	124.95
pRCC_CGACCTTAGCACCGCT-1	0	331.712	0	129.095	0	178.309	205.365	402.587	0
pRCC_CGACCTTAGTGCTGCC-1	385.384	91.7962	56.9638	0	0	105.895	795.914	103.961	356.591
pRCC_CGACCTTTCCACGAAT-1	31.9329	101.991	5.39312	170.929	0	0	152.507	392.733	144.253
pRCC_CGACCTTTCGTCACGG-1	5.99171	10.1828	0	167.074	11.7988	38.4394	596.016	142.039	276.131
pRCC_CGACTTCCAAGCTGAG-1	5.50456	128.021	0.119688	193.494	0	172.671	18.131	0	517.563
pRCC_CGACTTCGTCCGAACC-1	3.96312	0	29.7848	74.9204	0	213.256	278.676	44.2568	307.442
pRCC_CGACTTCGTTGCGCAC-1	10.2823	257.901	1.0196	205.095	22.7745	281.23	33.1772	59.8345	133.41
pRCC_CGACTTCTCCGCATCT-1	0	0	15.8472	394.193	0	75.479	371.823	80.8469	107.698
pRCC_CGAGAAGAGTACGTTC-1	68.4206	131.539	0	132.505	50.3318	52.5398	208.026	14.3859	304.798
pRCC_CGAGCACAGAGGGATA-1	0	702.745	66.0253	285.71	2.6757	171.715	2.9443	79.2372	167.18
pRCC_CGAGCACAGTCCGGTC-1	0	435.824	21.1537	146.566	0	3.28346	26.4176	129.442	137.021
pRCC_CGAGCACGTGCACCAC-1	0	28.5983	0	280.998	0	185.49	228.206	165.83	209.065
pRCC_CGAGCCACATGGAATA-1	0	509.38	66.1436	322.825	176.272	0	99.5728	295.443	0
pRCC_CGAGCCACATGTTCCC-1	8.40521	74.8052	29.9984	148.286	0	129.3	273.334	358.342	0
pRCC_CGAGCCATCTGCGACG-1	0	196.117	0	118.979	0	17.826	385.593	117.588	40.6537
pRCC_CGATCGGCAATCAGAA-1	288.606	48.713	0	204.382	24.8194	117.764	263.745	43.8747	26.1911
pRCC_CGATGGCAGCAATATG-1	229.815	301.841	30.9759	0.595161	0	0	252.804	231.218	7.66441
pRCC_CGATGGCCAGTTAACC-1	0	1.41221	3.75982	65.2878	0	40.3025	1149.51	240.534	213.483
pRCC_CGATTGACACAGAGGT-1	27.424	73.9046	11.009	191.111	0	214.269	389.957	14.0639	142.49
pRCC_CGATTGACACATTCGA-1	64.9109	261.273	79.2019	69.8037	71.5889	13.3037	339.692	398.12	102.367
pRCC_CGATTGACATCGATGT-1	60.8257	343.073	35.7206	0	0	0	608.762	492.647	123.502
pRCC_CGATTGAGTACTCTCC-1	27.6205	300.839	53.5502	0	0	0	372.201	179.026	130.136
pRCC_CGATTGAGTCATATCG-1	53.2042	166.007	24.559	406.71	159.774	108.559	218.306	78.157	0
pRCC_CGCCAAGTCCATTCTA-1	12.0091	591.172	0	0	92.5592	82.8829	0	45.6627	275.351
pRCC_CGCGGTAGTCTAGCCG-1	305.257	387.454	0	0	0	308.884	185.222	54.6506	21.4726
pRCC_CGCGTTTTCTCTAGGA-1	0	212.635	0	0	26.5033	0	321.651	222.516	169.162
pRCC_CGCTATCCAATCCGAT-1	25.74	0	10.879	196.498	29.7598	222.733	0	272.92	283.876
pRCC_CGCTATCGTGTTCGAT-1	19.1758	0	115.168	0	0	19.5728	519.612	113.432	447.919
pRCC_CGCTGGATCAAACGGG-1	0	0	0	256.261	0	4.0468	503.364	0	194.444
pRCC_CGCTTCACATCGGTTA-1	21.6014	236.529	0	196.277	0	340.035	0	175.332	20.3748
pRCC_CGGACACCACCCTATC-1	5.0966	31.3135	3.48331	62.8735	0	191.354	447.149	257.91	95.503
pRCC_CGGACACCAGACTCGC-1	0	324.086	0	349.479	0	159.848	0	0	331.535
pRCC_CGGACACCATGTCGAT-1	0	428.256	0	132.412	101.912	250.186	7.27174	0	525.278
pRCC_CGGACACGTAAATGAC-1	21.4601	6.83477	16.8424	161.801	76.8909	239.975	239.778	72.9292	171.25
pRCC_CGGACGTCACCCAGTG-1	0	0	4.05106	392.07	25.9255	277.612	153.589	67.3306	32.2995
pRCC_CGGACGTTCCTATGTT-1	0	162.59	0	150.406	96.1483	787.994	0	0	0
pRCC_CGGACTGAGATGTAAC-1	41.1657	236.904	35.1563	57.2863	39.2057	66.0581	348.392	5.69484	291.89
pRCC_CGGACTGGTACTTAGC-1	22.0519	423.536	5.9627	0	54.412	115.841	47.1137	361.95	99.8205
pRCC_CGGACTGTCCACGAAT-1	10.9613	181.196	1.33812	104.043	4.33401	82.9338	290.545	257.845	1.83106
pRCC_CGGACTGTCCCTAACC-1	0	0	20.0086	0	20.8027	124.147	337.852	171.074	281.101
pRCC_CGGAGCTCATTCCTGC-1	0	90.4847	0	111.919	230.137	531.523	0	325.485	319.234
pRCC_CGGAGTCCACGGTTTA-1	0	225.86	21.2437	325.593	115.832	14.1073	55.4922	236.768	136.778
pRCC_CGGAGTCGTTGGGACA-1	0	288.939	4.80907	176.221	27.1456	0	327.831	325.329	132.553
pRCC_CGGAGTCTCCTATGTT-1	0.535099	233.044	16.489	101.481	6.52261	195.833	147.135	585.422	104.072
pRCC_CGGCTAGCAACACCTA-1	0	0	68.3077	297.622	45.2669	92.6704	299.094	280.589	0
pRCC_CGGCTAGGTCATGCAT-1	0	80.7797	26.4419	142.579	0	608.67	5.49385	143.373	0
pRCC_CGGCTAGGTCTGGAGA-1	0	458.705	72.1777	59.3232	179.519	32.7783	219.453	198.68	0
pRCC_CGGTTAAAGTGGGTTG-1	0	99.0677	33.3995	0	0	9.06862	553.698	200.202	143.866
pRCC_CGGTTAAGTCTAGAGG-1	103.375	0	4.24313	0	0	209.298	509.645	59.8679	249.677
pRCC_CGTAGCGAGCTCCCAG-1	0	252.319	0	227.864	108.039	0	208.06	77.8175	135.233
pRCC_CGTAGGCAGTGTACCT-1	11.8112	524.669	0	65.6887	217.117	234.268	0	145.38	0
pRCC_CGTCACTTCGATCCCT-1	0	316.918	0.730349	74.1803	134.512	107.949	72.9568	335.203	0
pRCC_CGTCACTTCGGCGCTA-1	1.88377	0	10.3265	21.5479	98.6563	99.8021	622.984	20.7067	254.599
pRCC_CGTCAGGAGATAGGAG-1	67.2613	387.401	10.6165	176.865	117.734	0	312.075	186.718	145.084
pRCC_CGTCCATAGAAGGTGA-1	116.528	225.79	0	57.1023	171.309	567.138	99.8962	403.29	0
pRCC_CGTCCATAGACTGTAA-1	56.554	144.238	290.7	0	0	0	323.336	97.2709	139.602
pRCC_CGTCCATAGTTCCACA-1	29.6715	700.17	0	147.167	79.468	245.016	246.272	229.536	141.262
pRCC_CGTCCATTCTAACTTC-1	54.523	99.4815	14.5615	190.835	26.2172	46.0803	0	526.657	259.052
pRCC_CGTCTACCACTTGGAT-1	0	377.178	48.4953	129.419	0	215.864	0	0.212371	273.421
pRCC_CGTCTACGTCAACATC-1	388.48	525.059	24.7179	191.653	37.2274	0	212.605	252.313	0
pRCC_CGTCTACGTCCGAGTC-1	4.75159	57.0608	27.2986	160.381	0	450.441	0	69.0276	229.097
pRCC_CGTGAGCTCCTAAGTG-1	9.55711	0	4.33469	584.982	11.3406	361.178	0	0	247.684
pRCC_CGTGTCTGTCAGAGGT-1	38.12	312.655	0	40.714	34.8393	5.26495	254.032	66.1119	392.108
pRCC_CGTTCTGAGTCTCCTC-1	12.8358	373.211	169.893	128.822	2.31271	0	5.30912	184.737	81.0005
pRCC_CGTTCTGGTGGTGTAG-1	0	32.5077	312.263	183.726	15.2668	14.461	239.702	151.085	147.418
pRCC_CTAACTTGTTGTACAC-1	348.099	121.132	118.724	0	0	36.2847	559.133	0	340.573
pRCC_CTAACTTTCCGCAAGC-1	23.341	149.41	0	426.686	52.2923	193.742	533.136	418.78	15.2243
pRCC_CTAAGACAGGCTCAGA-1	0	27.9925	5.38013	56.7393	18.6704	151.951	621.768	0	195.974
pRCC_CTAATGGCACATGGGA-1	162.182	251.468	161.439	0	0	93.9171	86.2919	427.677	48.7988
pRCC_CTAATGGTCGGCATCG-1	5.74351	486.401	1.92944	0	0	78.4307	85.064	243.425	88.7411
pRCC_CTACACCTCATCGATG-1	79.7791	0	35.9461	289.085	39.0148	365.525	433.779	380.781	27.9504
pRCC_CTACACCTCTGTCCGT-1	262.612	120.115	89.9989	0	0	114.507	389.009	182.115	302.437
pRCC_CTACATTTCTACCTGC-1	28.2201	182.74	10.0194	318.88	125.44	140.7	52.5212	331.338	135.51
pRCC_CTACCCAAGTTACCCA-1	0	404.692	0	179.63	18.5485	0	475.386	63.8587	0
pRCC_CTACCCAAGTTCGCGC-1	0	32.4189	4.56927	419.481	0	247.274	194.153	0	820.752
pRCC_CTACCCAGTCATGCAT-1	0	328.359	2.4221	142.839	163.986	487.229	0	113.335	72.4403
pRCC_CTACGTCCATGGGACA-1	244.418	396.549	2.69206	0	31.5191	0	262.712	40.6858	264.269
pRCC_CTACGTCTCAACACGT-1	0	222.337	14.142	349.207	0	0	166.423	84.927	164.366
pRCC_CTAGAGTAGTCTCGGC-1	447.583	0	25.8641	182.133	0	274.561	543.799	0	226.602
pRCC_CTAGCCTTCCCTCAGT-1	0	412.003	16.6114	30.8655	31.2872	233.375	4.90093	486.205	236.576
pRCC_CTCACACCACGAGGTA-1	9.09549	515.784	0	126.952	40.6136	337.506	0	0.537009	434.837
pRCC_CTCACACTCTCTTATG-1	59.2087	143.584	79.0617	46.1399	2.61018	0	299.664	0	232.259
pRCC_CTCAGAAGTACACCGC-1	6.25677	0	13.2948	0	27.7982	18.4448	454.348	168.03	279.293
pRCC_CTCATTATCGGTTCGG-1	34.8853	257.784	0	119.903	0	225.995	151.759	63.1321	239.96
pRCC_CTCCTAGTCGCTTAGA-1	18.398	364.298	56.6091	0	62.8135	149.172	0	0	596.755
pRCC_CTCGAAAAGAAGGTGA-1	126.694	264.392	0	145.759	12.5595	0	695.222	71.4579	52.6373
pRCC_CTCGAAACATCATCCC-1	52.2914	203.873	2.9158	136.668	232.163	120.746	7.20122	324.304	132.458
pRCC_CTCGAGGGTAGCGCAA-1	0	984.242	0	0	92.5629	45.7765	131.835	0	102.097
pRCC_CTCGAGGGTCTCTTTA-1	43.5868	46.8209	43.4276	502.267	6.15507	59.5078	195.958	138.515	81.4155
pRCC_CTCGGAGAGTGCGATG-1	0	14.2924	6.63012	226.584	69.643	249.371	87.0323	0	264.836
pRCC_CTCGGGACAGTCACTA-1	0	325.021	23.0368	41.6944	33.5805	0	159.11	505.806	124.752
pRCC_CTCGTACAGTATCTCG-1	7.1359	78.6125	0	13.0152	0	0	712.394	57.9877	145.038
pRCC_CTCGTCAAGCTCTCGG-1	0	21.9094	0	454.367	0	181.933	65.0459	0	391.002
pRCC_CTCGTCAGTATAAACG-1	210.7	492.107	0	0	0	0	726.839	40.2148	511.432
pRCC_CTCGTCAGTCAATACC-1	37.6525	69.6106	31.0749	116.367	37.2754	20.7335	125.223	0	797.084
pRCC_CTCTAATAGGACATTA-1	189.917	94.1026	0	58.546	0	0	167.497	203.586	494.928
pRCC_CTCTAATCAAGGTGTG-1	66.4524	403.604	14.4485	14.8608	9.70863	140.912	145.962	236.073	126.163
pRCC_CTCTAATGTTACGGAG-1	248.35	0	0	175.317	0	356.801	411.929	27.3182	297.25
pRCC_CTCTGGTCATGTCCTC-1	0	217.904	0.871796	119.572	15.9089	0	228.908	333.49	367.447
pRCC_CTCTGGTTCCCACTTG-1	0	149.681	0	0	0	159.263	117.418	806.468	133.632
pRCC_CTCTGGTTCCTTAATC-1	27.9423	331.372	0	0	521.249	65.0163	0	154.881	126.879
pRCC_CTCTGGTTCTCTTATG-1	15.0889	249.082	0	82.0368	0	226.067	0	523.277	31.2472
pRCC_CTGAAGTGTATGAATG-1	110.287	0	13.4671	31.7326	30.6183	14.1947	648.062	8.29646	237.132
pRCC_CTGAAGTTCCATGAAC-1	301.538	710.367	0	59.6194	72.4992	247.788	0	0	109.027
pRCC_CTGATAGAGACAGACC-1	48.2578	148.329	62.8422	93.7395	104.46	0	550.054	458.003	111.783
pRCC_CTGATAGAGAGTGAGA-1	250.886	0	48.9326	232.563	50.6621	146.884	208.857	75.1942	104.631
pRCC_CTGATAGAGGATGGAA-1	178.465	0	0	255.496	52.5085	135.06	292.902	62.4284	79.3192
pRCC_CTGATAGCACATCTTT-1	74.5417	112.077	0	319.652	52.9679	82.2575	279.805	90.0576	264.061
pRCC_CTGATCCAGTAGATGT-1	318.469	252.649	0	0	32.0411	0	419.609	201.14	652.063
pRCC_CTGATCCAGTTACCCA-1	55.6769	157.232	50.9793	0	0	68.6091	492.227	50.9164	90.164
pRCC_CTGATCCAGTTGTAGA-1	97.2802	286.061	0	102.195	0	142.666	314.139	117.253	0
pRCC_CTGATCCGTCGCATAT-1	0	140.456	54.131	36.6791	0	218.078	318.414	35.5472	289.344
pRCC_CTGCCTAGTATAGTAG-1	87.9055	79.9971	569.178	0	34.5112	482.968	0	55.5449	0
pRCC_CTGCGGAAGCCCAACC-1	0	147.362	26.9048	349.363	334.717	312.862	132.904	310.085	160.794
pRCC_CTGCTGTTCTTGGGTA-1	0	601.387	57.4094	181.087	245.39	198.052	0	0	0
pRCC_CTGGTCTGTTCACCTC-1	0	122.924	22.6456	122.589	77.7395	101.524	0	409.038	72.0791
pRCC_CTGGTCTTCCAACCAA-1	31.3391	313.702	6.65664	23.351	0	19.9384	72.6544	300.41	147.492
pRCC_CTGTTTAAGCTAGCCC-1	0	39.4658	82.4509	208.286	10.1752	275.239	3.41688	179.523	225.927
pRCC_CTGTTTATCATCGATG-1	80.456	109.922	0.919582	169.392	0	19.0017	581.966	107.979	34.6173
pRCC_CTTAACTCACTCGACG-1	13.3752	53.1973	31.7612	330.028	0	0	773.47	72.3663	108.381
pRCC_CTTAACTGTTCACGGC-1	4.13035	51.7106	28.5076	158.377	76.0378	104.374	199.384	308.265	126.145
pRCC_CTTAACTTCTCACATT-1	9.04969	281.766	31.4654	68.1367	218.274	173.15	0	229.56	234.079
pRCC_CTTAGGATCATGCTCC-1	0	203.891	19.0376	75.1691	99.0613	468.225	217.61	332.265	69.2708
pRCC_CTTAGGATCGCCCTTA-1	212.205	84.2599	0	77.49	36.5557	172.496	271.541	0	259.473
pRCC_CTTCTCTTCCTATTCA-1	67.6562	0	24.231	640.454	0	0	822.165	227.825	589.774
pRCC_CTTGGCTGTCCTGCTT-1	12.7487	63.117	27.0333	0	0	0	345.39	244.878	566.509
pRCC_CTTGGCTGTGGTAACG-1	350.321	457.181	0	287.618	0	29.7569	319.598	234.882	8.59457
pRCC_CTTTGCGCAGCCTATA-1	0	246.166	14.6968	80.1007	51.0009	249.755	49.512	24.2554	198.539
pRCC_GAAACTCCACGTCTCT-1	0	0	19.7433	110.354	206.656	869.926	0	0	85.0522
pRCC_GAAACTCGTCTAGCCG-1	0	86.6672	46.8433	352.109	37.35	0	600.811	229.94	49.1648
pRCC_GAAACTCGTGAGTATA-1	78.1235	44.4889	18.7327	496.863	0	5.48427	193.101	90.3426	111.525
pRCC_GAAACTCTCTGATTCT-1	93.1279	0	16.4736	0	42.617	0	332.152	165.02	462.947
pRCC_GAAATGAAGGTTACCT-1	57.2434	285.637	2.24314	118.585	69.4616	99.4133	0	303.358	33.3959
pRCC_GAAATGACATGGAATA-1	221.866	328.205	14.6293	408.101	60.5829	0	121.475	0	0
pRCC_GAAATGATCTGAGTGT-1	176.562	180.34	3.13066	126.683	0	0	390.153	47.8308	74.1727
pRCC_GAACATCAGAGGTTAT-1	115.456	0	2.9019	0	84.0144	719.518	0	156.154	0
pRCC_GAACATCCAATCGGTT-1	47.353	230.313	21.5973	15.2915	0	96.4683	353.418	72.6775	261.785
pRCC_GAACATCCACGTAAGG-1	34.8738	109.315	9.83178	153.531	0	0	464.941	61.0675	145.35
pRCC_GAACATCCATACTCTT-1	171.787	59.7373	11.152	348.518	0	26.5548	279.896	0	419.051
pRCC_GAACATCTCACATACG-1	69.366	0	5.07997	152.339	0	48.5995	744.048	0	274.979
pRCC_GAAGCAGCACCATCCT-1	279.324	358.118	2.95819	0	150.102	422.493	214.678	205.035	0
pRCC_GAAGCAGTCAGCTCGG-1	0	304.493	45.7837	234.877	141.169	89.3169	277.019	65.7997	206.59
pRCC_GAATAAGAGGTTCCTA-1	49.5292	12.9962	0	649.347	107.706	40.1206	194.777	421.299	69.3262
pRCC_GAATGAACATGCCTTC-1	33.0186	280.003	6.76322	297.258	77.4185	122.818	0	50.2886	42.2028
pRCC_GAATGAAGTACAGTGG-1	189.932	0	0	381.569	73.0613	88.9882	334.242	46.4501	448.411
pRCC_GAATGAATCTTATCTG-1	62.1219	337.264	0	321.982	0.362493	296.027	48.2781	151.278	0
pRCC_GACAGAGAGAAGGGTA-1	200.278	434.844	0	0	257.517	153.427	94.3752	120.607	227.155
pRCC_GACAGAGCACAACGTT-1	1.74402	154.252	5.99405	73.7122	108.771	208.952	36.3195	154.727	370.649
pRCC_GACAGAGCACCTTGTC-1	12.879	426.684	2.71592	115.214	199.268	289.55	0	204.753	0
pRCC_GACCTGGCAAGGTTTC-1	0	86.4129	0	158.14	320.605	44.7723	69.4996	604.151	114.576
pRCC_GACGCGTGTCGGGTCT-1	0	329.314	24.3446	18.2996	97.4053	0	306.834	172.077	319.284
pRCC_GACGGCTGTTAGAACA-1	0	458.279	0	92.8948	27.4106	61.1198	188.566	68.2863	0
pRCC_GACGGCTTCTTCAACT-1	10.4931	28.1804	0	347.489	0	0	560.626	222.144	85.8424
pRCC_GACGTTAGTGCGATAG-1	50.7357	119.323	14.0736	217.566	70.1008	46.5736	268.89	207.089	0
pRCC_GACTAACAGATGCCAG-1	64.7894	227.816	0	0	0	277.42	251.769	152.257	157.745
pRCC_GACTAACAGCTTATCG-1	101.143	75.2751	0	19.8478	0	168.09	299.73	336.198	0
pRCC_GACTAACCAGTCGTGC-1	3.28255	0	17.6766	301.003	0	246.245	369.657	0	222.733
pRCC_GACTAACCATTCTTAC-1	153.738	204.306	2.17826	289.566	109.17	45.1066	50.8686	356.895	0
pRCC_GAGCAGAAGACAGACC-1	108.15	0	0	111.406	448.242	65.5179	480.185	0	0
pRCC_GAGCAGAAGTTGCAGG-1	0	0	663.202	0	144.028	0	115.702	315.253	0
pRCC_GAGCAGAGTGACTCAT-1	185.421	222.124	0	53.3043	38.0167	136.1	146.169	193.697	138.554
pRCC_GAGCAGATCATCGATG-1	61.8752	193.944	0	9.36915	50.8238	114.29	488.011	178.438	100.851
pRCC_GAGGTGACATAAGACA-1	88.0534	0	0	800.27	17.1517	338.969	181.986	0	0
pRCC_GAGGTGATCCTCCTAG-1	221.228	129.084	0	60.9366	0	167.169	194.666	186.386	56.7336
pRCC_GAGTCCGGTTGCTCCT-1	17.7033	174.136	6.60463	0	45.9169	198.037	47.9949	458.41	84.003
pRCC_GATCAGTCACGTCTCT-1	0	19.8491	24.2566	76.8323	161.024	0	0	563.192	102.129
pRCC_GATCAGTCAGTATAAG-1	295.988	90.7774	13.2372	190.656	2.34614	0	44.8115	182.905	153.025
pRCC_GATCAGTGTGTCTGAT-1	42.3551	235.952	9.13175	0	114.721	177.38	0	184.75	186.809
pRCC_GATCAGTTCGAACTGT-1	56.8601	148.751	31.0061	19.2106	157.164	109.622	117.899	0	627.089
pRCC_GATCGATTCAGGCCCA-1	321.784	425.983	0	47.9811	89.4796	237.855	0	430.034	0
pRCC_GATCGATTCCAATGGT-1	5.43704	0	1.81234	261.64	0	185.095	173.059	255.569	120.333
pRCC_GATCGCGTCAAACGGG-1	6.60395	0	45.9036	381.005	85.6635	0	541.359	0	179.967
pRCC_GATCGTACAAAGGTGC-1	0	248.342	47.0971	307.854	14.956	181.89	130.657	3.27345	68.7956
pRCC_GATCGTACAATCTGCA-1	36.3483	152.373	17.5125	178.504	278.147	0	8.6985	216.511	203.683
pRCC_GATCGTAGTTGCTCCT-1	10.1222	212.126	17.3531	44.1066	0	75.56	262.654	264.805	201.047
pRCC_GATCTAGGTAGTACCT-1	158.95	0	29.1038	14.8974	0	73.8532	455.946	148.199	553.67
pRCC_GATCTAGGTTTAGCTG-1	389.496	288.634	66.2833	382.834	91.5284	450.224	14.212	443.426	162.25
pRCC_GATGAAAAGTGTCCCG-1	30.9491	154.867	10.3854	126.912	30.7945	0	339.09	310.937	0.537105
pRCC_GATGAAAAGTTAAGTG-1	232.128	0	0	96.1349	0	0	554.405	42.1266	105.899
pRCC_GATGAAACATGTCCTC-1	54.33	380.338	0	363.849	0	88.745	417.163	99.7678	0
pRCC_GATGAGGCAATGACCT-1	16.4145	160.282	0	58.7784	0	110.664	290.652	265.904	28.4512
pRCC_GATGAGGGTGTTCGAT-1	27.9748	504.685	32.6832	0	14.8971	278.914	214.201	229.949	413.971
pRCC_GATGAGGGTTTGTGTG-1	21.3715	423.042	0	12.4096	110.816	250.979	0	98.0692	40.6739
pRCC_GATGAGGTCATAACCG-1	327.926	14.8161	0	53.2636	89.3925	0	246.892	73.8584	488.722
pRCC_GATTCAGCATAGGATA-1	147.778	518.034	0	46.7139	115.01	542.579	0	0	0
pRCC_GCAAACTAGGCTAGCA-1	29.7754	0	0	589.187	0	344.57	462.325	386.207	825.418
pRCC_GCAAACTTCATTGCCC-1	0	0	0	224.167	0	219.859	525.854	0	0
pRCC_GCAAACTTCCAAACTG-1	58.6288	330.06	0	0	19.9569	79.4795	44.4135	78.5544	369.684
pRCC_GCAATCACATCACGAT-1	62.3165	100.938	6.02288	116.118	0	50.2046	607.687	237.28	94.0375
pRCC_GCAATCAGTCGAATCT-1	65.6669	0	41.9655	226.065	0	50.766	310.369	337.261	0
pRCC_GCACATATCCGTCATC-1	63.1721	0	14.0316	0	0	0	539.181	153.744	132.517
pRCC_GCAGCCAAGGAGTTGC-1	0	0	5.14962	22.0294	128.028	225.499	354.617	212.196	80.3087
pRCC_GCAGCCAGTCCGAGTC-1	0	64.556	48.5881	28.224	382.731	231.986	17.246	280.199	29.109
pRCC_GCAGTTAAGGCAGTCA-1	0	449.783	0	207.57	0	64.7726	197.877	80.2906	0
pRCC_GCAGTTAGTATATGGA-1	357.397	44.8751	68.14	0	16.2263	0	513.122	143.166	215.542
pRCC_GCAGTTAGTCGCGGTT-1	0	278.363	6.94112	0	361.17	524.345	21.4065	0	0
pRCC_GCAGTTATCGGCATCG-1	0	245.768	50.8734	0	152.676	71.8253	595.051	55.0094	811.292
pRCC_GCATACAAGACTTGAA-1	145.656	124.345	0	158.846	57.0116	0	422.631	0	214.666
pRCC_GCATACAGTAGCGCAA-1	20.5967	231.084	21.9991	166.637	0	0	353.776	152.154	14.7789
pRCC_GCATGATCAACACCTA-1	0	163.398	0	31.1952	0	0	443.568	159.624	217.844
pRCC_GCATGATGTCTAGTGT-1	112.688	0	1.30306	579.174	0	0	447.823	199.586	75.9925
pRCC_GCATGCGAGCGATATA-1	10.9711	473.661	28.3228	0	130.478	11.2742	395.227	110.113	113.908
pRCC_GCATGCGGTCCGCTGA-1	0	258.986	20.9986	329.556	487.868	110.06	0	0	0
pRCC_GCATGCGTCGGAATCT-1	0	49.4118	53.6574	239.138	10.7726	69.9022	450.073	222.288	161.594
pRCC_GCATGCGTCGGAGGTA-1	0	534.3	0	30.0189	508.746	226.15	209.575	27.0153	0
pRCC_GCATGCGTCTGCAGTA-1	2.19883	2.93117	50.4691	161.095	117.82	77.7997	348.72	181.464	135.378
pRCC_GCATGTATCTCTAAGG-1	229.78	297.892	20.2196	0	0.652493	54.1845	345.153	268.034	52.9826
pRCC_GCCAAATAGATCCCAT-1	115.049	394.105	12.3723	145.535	37.5265	234.211	34.2036	387.846	0
pRCC_GCCAAATTCCTTGCCA-1	20.9405	234.388	31.684	0	36.3179	14.0667	178.41	262.775	380.638
pRCC_GCCTCTAAGCTACCTA-1	233.34	394.338	108.622	72.1921	0	50.6968	251.026	0	0
pRCC_GCCTCTACATGACATC-1	85.3086	0	0	0	788.53	421.935	0	681.927	141.642
pRCC_GCCTCTAGTCTTTCAT-1	48.1433	371.362	0	76.5388	0	372.634	0	52.0779	164.341
pRCC_GCGACCAGTTATTCTC-1	0	158.756	0	308.961	0	47.1024	251.871	256.197	56.1102
pRCC_GCGCAACGTCGAATCT-1	64.4493	0	30.4783	260.314	377.922	0	261.751	108.881	404.655
pRCC_GCGCCAAAGTCTCGGC-1	0	37.8213	69.339	198.768	82.5245	435.501	395.921	147.134	0
pRCC_GCTCTGTCAGTGGGAT-1	18.3217	538.12	34.1721	40.4952	61.9108	0	109.192	56.0661	121.149
pRCC_GCTGCAGGTGTGGCTC-1	0	176.842	0	100.507	125.051	51.8396	550.983	367.093	0
pRCC_GCTGCGAAGCGACGTA-1	0	368.145	18.9462	56.477	23.6708	206.291	91.2101	185.85	9.63966
pRCC_GCTGCGACACTGAAGG-1	9.31472	87.0166	0	103.531	31.9194	47.1942	247.204	247.637	29.9725
pRCC_GCTGGGTCATAAAGGT-1	21.0771	135.79	11.0389	143.955	126.386	45.7512	245.073	192.539	170.012
pRCC_GGAAAGCGTGAACCTT-1	221.045	0	0	139.15	0	174.602	384.118	0	45.3202
pRCC_GGAACTTAGGTGATTA-1	92.6035	228.2	200.232	63.8381	0	0	254.99	182.804	0
pRCC_GGAATAACAGCTCGAC-1	0	0	923.266	0	346.805	32.9555	0	0	0
pRCC_GGACAAGCAAGTTCTG-1	24.1791	228.909	19.9558	461.443	37.8424	0	184.002	194.224	43.1982
pRCC_GGACAGACAGTACACT-1	61.3795	92.5477	4.20137	25.1885	0	42.5522	472.632	291.65	0
pRCC_GGACAGACATTCCTGC-1	15.8626	534.309	14.5731	127.427	0	152.001	60.2144	140.107	0
pRCC_GGACAGAGTGCGAAAC-1	0	415.094	523.444	0	12.529	0	189.808	210.312	9.38511
pRCC_GGACATTAGCTAGTCT-1	87.3943	5.29439	0	105.183	64.66	0	1098.27	0	0
pRCC_GGACATTCACAGAGGT-1	191.949	362.628	28.6814	74.0858	16.9848	87.2897	93.4055	0	162.279
pRCC_GGACATTGTTGACGTT-1	0	0	26.6194	369.185	0	590.404	0	10.9154	142.459
pRCC_GGACATTTCAACCAAC-1	90.1225	0	0	816.954	2.06986	29.3522	106.714	175.451	216.032
pRCC_GGACATTTCTTTAGTC-1	140.92	0	42.859	185.867	46.5875	35.0846	390.99	40.8198	206.434
pRCC_GGAGCAAGTTATGCGT-1	12.7012	266.134	0	187.991	74.4842	132.877	0	0	317.236
pRCC_GGATTACCAATAGAGT-1	341.805	0	45.0685	602.978	0	31.9889	317.906	0	0
pRCC_GGATTACCAGCCTTGG-1	17.3843	335.008	11.8253	65.2704	41.5399	71.187	323.01	164.007	0
pRCC_GGATTACCATTGGGCC-1	0	673.443	18.2297	0	0	143.155	0	0	262.828
pRCC_GGATTACGTCGTGGCT-1	27.7762	122.057	0	337.765	7.89171	26.1889	377.13	0	208.42
pRCC_GGCAATTAGAAGGTTT-1	121.427	72.9605	0	362.19	380.779	318.866	0	0	0
pRCC_GGCAATTAGACCACGA-1	19.6398	345.945	37.6931	136.993	44.4899	58.9089	49.5072	212.303	0
pRCC_GGCAATTCATAGTAAG-1	150.132	0	32.9572	78.491	0	8.03753	342.243	138.24	222.35
pRCC_GGCCGATAGTGGGTTG-1	129.473	210.934	18.9606	117.142	12.1689	53.6548	297.517	0	213.462
pRCC_GGCCGATGTACGACCC-1	0	318.729	25.967	199.528	185.22	211.916	0	100.124	258.692
pRCC_GGCCGATGTACGCTGC-1	199.173	267.212	40.2088	47.0126	59.6843	284.391	0	136.556	184.182
pRCC_GGCGTGTGTGTCTGAT-1	0	38.7941	0	413.316	203.812	397.39	211.992	0	0
pRCC_GGCTCGAAGAAACCGC-1	0	324.249	5.32673	97.5843	105.337	249.774	29.0122	177.566	136.923
pRCC_GGCTCGATCAGGATCT-1	0	246.495	0	193.981	66.3328	65.0729	359.796	71.0528	0
pRCC_GGCTGGTAGTATCTCG-1	165.903	9.01777	0	254.417	136.569	42.1429	82.1641	318.059	0
pRCC_GGCTGGTCAGTTAACC-1	311.274	476.375	33.0061	202.079	51.3387	0	196.637	275.617	0
pRCC_GGCTGGTGTATAGTAG-1	55.124	0	72.0649	247.144	72.9317	273.332	225.518	151.137	0
pRCC_GGCTGGTTCATTATCC-1	0	270.755	0	181.225	0	58.1714	375.217	56.6406	241.443
pRCC_GGGAATGAGCGTGAGT-1	4.94127	157.356	8.25224	367.301	0	13.7639	151.266	98.689	116.665
pRCC_GGGAATGCACCATGTA-1	0	362.716	7.25698	187.604	252.689	232.394	33.4927	95.8521	0
pRCC_GGGAATGCAGATGAGC-1	16.2901	445.203	0	20.464	68.533	80.3318	33.9546	227.439	133.257
pRCC_GGGAATGCATCGGACC-1	0	192.059	0	95.8927	41.3338	0	554.69	131.524	94.7665
pRCC_GGGAATGGTTTACTCT-1	78.45	254.285	6.34285	264.602	9.35797	375.317	57.728	192.418	116.91
pRCC_GGGACCTGTGGGTATG-1	47.012	491.959	28.977	47.0496	0	0	319.567	180.401	320.596
pRCC_GGGATGAGTAGATTAG-1	296.138	0	19.9452	602.772	71.1435	19.5172	292.261	0	0
pRCC_GGGATGAGTTACAGAA-1	126.294	313.052	0	29.1497	70.6361	85.4503	178.322	222.895	0
pRCC_GGGCATCAGAGTGAGA-1	0	381.482	0	46.3984	0	205.017	273.386	0	646.978
pRCC_GGGCATCCATGTCCTC-1	0	109.897	13.9929	75.9485	139.301	501.047	0	219.768	0
pRCC_GGGCATCTCCAGAGGA-1	2.68671	194.902	0	27.4456	78.3169	23.526	444.227	71.0767	83.0693
pRCC_GGGTCTGAGACAATAC-1	69.3757	48.3588	39.9747	185.579	54.9554	41.4882	273.846	49.4117	328.886
pRCC_GGGTCTGAGTCAAGCG-1	0	13.5524	34.6346	333.178	0	74.689	168.702	211.782	222.236
pRCC_GGGTCTGGTACGAAAT-1	321.864	467.288	12.7198	76.6372	88.4667	110.711	108.282	108.167	9.55342
pRCC_GGGTTGCCATGCAATC-1	134.262	180.614	1.92943	63.0334	27.3094	215.44	210.914	147.58	59.7343
pRCC_GGTATTGAGAGGTAGA-1	155.28	414.159	6.37342	66.0007	34.6277	79.2255	60.5941	0	209.234
pRCC_GGTATTGAGGTGTGGT-1	13.8446	384.348	29.0084	144.518	0	29.0769	22.6427	146.324	189.705
pRCC_GGTATTGGTAAATGAC-1	178	0	4.33489	80.5842	84.5508	219.458	53.3971	497.333	0
pRCC_GGTATTGGTGTTGGGA-1	10.361	0	0.303353	20.8219	0	54.7855	455.046	87.1097	411.237
pRCC_GGTGAAGAGTTAAGTG-1	185.98	296.662	0	0	499.377	72.3984	0	12.575	0
pRCC_GGTGTTACAACGATGG-1	34.601	231.944	440.579	0	0	202.958	0	0	83.6096
pRCC_GGTGTTACACCCTATC-1	209.532	64.899	28.4787	307.69	0	189.513	205.493	28.3423	0
pRCC_GGTGTTACACGGTGTC-1	0	420.382	30.2618	0	157.016	320.528	0	0	109.976
pRCC_GGTGTTAGTACTTGAC-1	162.046	12.0741	0	361.447	65.213	0	848.407	105.718	0
pRCC_GGTGTTAGTTCGTTGA-1	34.8098	0	19.5937	119.903	661.331	203.408	148.714	0	0
pRCC_GGTGTTATCGTGACAT-1	208.132	387.735	9.39129	0	0	49.7857	216.216	0	248.403
pRCC_GTAACGTCAAGTAATG-1	148.231	0	6.71187	0	5.87993	0	677.587	0	132.318
pRCC_GTAACGTCACGTTGGC-1	0	0	0.114271	0.293481	838.723	470.648	44.1247	0	0
pRCC_GTAACTGTCAGTGCAT-1	61.6526	101.747	6.03838	441.785	21.4234	0	538.752	219.828	345.045
pRCC_GTACGTAGTGACAAAT-1	182.572	0	0	266.804	16.9961	97.0314	283.035	18.1716	212.796
pRCC_GTACTCCAGCTGCCCA-1	0	228.009	16.17	254.147	0	0	6.07173	400.469	143.925
pRCC_GTACTCCGTACCGGCT-1	0	484.525	6.81386	175.47	0	11.2579	189.239	129.214	0
pRCC_GTAGGCCCATGGATGG-1	12.6022	167.106	16.052	0	6.3836	0	311.603	88.8415	480.58
pRCC_GTAGGCCTCGCCTGAG-1	170.584	68.2737	0	65.5211	814.512	0	63.1546	0	0
pRCC_GTAGTCAGTTACTGAC-1	44.7612	101.197	0	82.9704	707.482	0	145.051	58.6018	7.57223
pRCC_GTATCTTAGACCTAGG-1	69.7362	271.218	25.6395	181.736	0	0	94.9846	197.868	210.174
pRCC_GTATCTTCAAGGTTCT-1	25.9231	171.741	0	38.9058	0	40.0882	298.735	234.321	200.595
pRCC_GTATCTTTCAGATAAG-1	139.929	159.36	30.5097	245.849	0	0	353.765	165.405	0
pRCC_GTATTCTAGAACTGTA-1	336.816	0	0	0	20.2259	134.56	229.637	0	826.997
pRCC_GTATTCTAGATGGCGT-1	90.1835	189.085	39.8435	70.045	24.5429	61.4708	242.588	263.639	309.772
pRCC_GTATTCTCACCAGTTA-1	97.0481	116.796	2.76509	149.878	51.3177	52.0696	88.4883	339.584	57.6355
pRCC_GTCAAGTAGCTATGCT-1	264.803	351.123	0	0	119.159	277.448	0	47.5534	18.1713
pRCC_GTCAAGTCATGGGAAC-1	38.854	68.6542	33.2667	357.813	9.51816	141.081	536.965	103.773	16.6409
pRCC_GTCAAGTGTCTCGTTC-1	0	285.612	17.8294	282.298	0	21.1226	466.777	172.691	375.59
pRCC_GTCACAACACGGCTAC-1	43.5379	0	0	290.518	52.2706	115.721	438.379	45.3322	9.82078
pRCC_GTCACAATCCTTGACC-1	31.461	0	15.5003	191.953	15.9903	106.637	546.204	77.6967	86.4784
pRCC_GTCACGGAGTGAACAT-1	27.8628	84.3349	0	90.1829	0	66.8268	296.553	103.052	442.233
pRCC_GTCACGGCATTCCTCG-1	0	102.047	102.961	73.7418	58.9592	0	796.55	127.16	815.01
pRCC_GTCACGGGTAGCGATG-1	0	67.6165	45.4893	485.308	41.7899	65.7776	528.479	94.1321	0
pRCC_GTCACGGGTCCTGCTT-1	0	55.6813	0.365798	180.624	60.9847	203.109	320.036	390.377	303.151
pRCC_GTCATTTAGCCAGGAT-1	32.3036	246.104	0.0238046	0	55.3729	21.572	132.418	173.435	239.338
pRCC_GTCATTTCAAAGGAAG-1	261.06	167.456	34.8973	118.617	125.484	267.714	209.223	213.946	0
pRCC_GTCATTTCATCCTTGC-1	5.63575	125.987	1.89	102.752	0	371.855	52.2985	133.079	186.908
pRCC_GTCCTCAAGACAGACC-1	9.92576	0	0	232.607	78.5052	24.132	504.325	98.4055	41.0569
pRCC_GTCCTCAAGCGAAGGG-1	8.5387	178.545	15.1954	366.79	0	0	276.202	0	429.071
pRCC_GTCCTCAGTTGAGGTG-1	33.0858	85.9314	0	43.5815	0	302.056	380.824	127.619	118.584
pRCC_GTCCTCATCCAGTAGT-1	267.288	344.189	0	74.1219	0	208.27	45.7682	168.579	119.494
pRCC_GTCCTCATCTGCAGTA-1	8.59339	334.233	14.5965	250.39	14.9399	46.6494	121.462	180.457	0
pRCC_GTCGGGTTCAATAAGG-1	15.3353	49.2086	0	198.907	0	490.733	203.064	123.513	0
pRCC_GTCGTAAAGAGCAATT-1	123.093	0	1.72716	452.998	23.4488	4.34509	343.306	0	138.295
pRCC_GTCGTAACAGTCAGAG-1	82.3252	86.7416	33.6257	270.855	66.0763	2.54886	0	7.96463	346.246
pRCC_GTCGTAAGTAGCTAAA-1	239.966	270.996	19.1302	67.263	106.785	0	240.329	230.977	153.983
pRCC_GTCTCGTCACATCCGG-1	0	688.539	8.09558	83.1203	125.751	122.945	0	82.1667	92.0427
pRCC_GTCTCGTCATCAGTAC-1	23.281	15.5193	8.05703	24.626	0	113.223	457.337	23.6086	432.105
pRCC_GTGAAGGAGCCCTAAT-1	27.317	202.895	43.9293	373.238	63.8368	149.091	266.522	126.665	112.527
pRCC_GTGCAGCTCTAACTTC-1	23.3454	368.618	34.4318	39.4701	212.769	65.8092	72.019	178.704	10.2436
pRCC_GTGCATATCGAGGTAG-1	166.622	20.1423	0	401.394	75.8817	172.282	458.329	0	546.609
pRCC_GTGCGGTCAGGCAGTA-1	0	153.233	0	0	778.029	0	335.901	0	160.332
pRCC_GTGCTTCGTCCAAGTT-1	0	362.138	3.96074	26.9211	31.2066	256.63	207.23	169.822	0
pRCC_GTGCTTCGTTCAGCGC-1	0	151.093	7.49298	0	17.9043	170.592	385.63	90.1995	304.823
pRCC_GTGGGTCCATTCCTCG-1	20.3778	99.3108	25.2859	42.6746	61.1612	0	636.979	23.3292	131.286
pRCC_GTGTGCGCAAGTACCT-1	0	376.717	19.8141	110.399	148.385	40.0383	0.662355	94.6822	178.391
pRCC_GTGTGCGCACAGTCGC-1	0	0	0	216.862	79.5117	30.7007	664.144	0	248.427
pRCC_GTGTTAGCAAGTAGTA-1	195.929	477.206	24.3469	143.909	89.4141	115.466	252.665	0	80.2099
pRCC_GTTAAGCCACTCGACG-1	6.56097	266.276	0	342.955	166.214	178.82	55.1785	241.375	102.371
pRCC_GTTAAGCGTTCCAACA-1	54.0502	30.7574	0	295.797	41.9709	97.3951	441.579	424.925	178.019
pRCC_GTTAAGCTCGTCCGTT-1	15.783	458.092	14.7943	0	0	28.1144	98.8525	417.424	283.102
pRCC_GTTAAGCTCTCACATT-1	42.7237	19.2234	65.6483	182.022	97.6649	257.525	0	319.814	280.089
pRCC_GTTACAGGTTTCCACC-1	26.0746	194.79	30.8582	41.2516	0	0	251.567	171.714	261.96
pRCC_GTTCATTAGTGAATTG-1	343.537	242.228	0	0	0	0	272.579	232.486	5.80015
pRCC_GTTCATTAGTGGTCCC-1	0	82.021	146.725	326.848	170.842	129.323	398.853	298.482	898.388
pRCC_GTTCATTGTGGCTCCA-1	0	240.92	63.7201	0	15.6169	0	362.907	90.1828	580.673
pRCC_GTTCTCGAGCATCATC-1	0	2.81211	19.7313	213.129	3.18971	14.9864	641.974	141.376	87.8167
pRCC_GTTCTCGCATCGGACC-1	8.00903	53.4482	12.0638	332.567	48.864	69.9597	538.95	158.191	73.2205
pRCC_GTTCTCGGTCGGCATC-1	5.89092	486.167	118.401	25.3215	49.6992	48.6496	77.4556	291.782	38.134
pRCC_GTTTCTAGTCAATGTC-1	43.957	66.661	49.9538	255.333	0	0	457.844	212.567	149.51
pRCC_GTTTCTAGTCCGAGTC-1	133.345	63.3212	18.8895	182.363	73.07	131.3	218.304	17.9576	278.542
pRCC_GTTTCTAGTCGTCTTC-1	45.6618	73.9106	54.144	17.3511	2.48052	271.904	72.1553	376.272	296.119
pRCC_TAAGAGACATGCATGT-1	83.2622	0	0	201.372	140.331	14.2386	588.045	337.78	0
pRCC_TAAGAGATCTAGCACA-1	182	198.764	22.269	133.366	16.5059	74.0533	353.71	64.4542	185.923
pRCC_TAAGCGTCACCTTGTC-1	0	236.046	606.789	0	0	0	282.116	0	0
pRCC_TAAGTGCCAGTACACT-1	277.708	223.344	4.59483	74.3749	0	317.522	441.946	231.483	61.2478
pRCC_TACACGAGTAATTGGA-1	109.354	70.6754	18.0369	120.793	0	0	855.743	0	50.3896
pRCC_TACAGTGGTTGTTTGG-1	54.9962	142.997	31.8064	309.198	205.422	205.893	0	302.147	111.53
pRCC_TACAGTGTCTGATACG-1	65.5958	16.2312	24.9857	143.395	11.0801	0	415.208	130.081	207.449
pRCC_TACCTATAGGAATGGA-1	409.545	0	119.827	0	605.697	376.91	0	0	166.804
pRCC_TACCTTACAATACGCT-1	74.3148	102.86	0	95.3372	134.345	302.627	0	318.185	0
pRCC_TACGGATCAGTCACTA-1	47.478	388.304	9.63255	171.928	113.131	346.016	0	67.1373	0
pRCC_TACGGTATCGCATGGC-1	0	666.247	0	243.739	50.7192	33.4002	0	0	0
pRCC_TACGGTATCTTGTCAT-1	46.9222	148.919	21.5592	3.69205	25.3234	421.769	180.981	302.187	104.851
pRCC_TACTCATGTAAAGGAG-1	135.046	0	17.1039	87.9013	0	42.0989	665.418	0	182.494
pRCC_TACTCGCCAATGGTCT-1	8.28391	150.099	13.5998	89.8942	23.1177	75.2077	183.827	236.778	105.772
pRCC_TACTCGCCATTAACCG-1	0	56.567	0	348.345	25.6532	159.166	49.616	265.556	171.175
pRCC_TACTCGCGTTCGCGAC-1	208.869	0	33.1679	194.823	0	238.011	504.393	107.384	0
pRCC_TACTCGCTCCCACTTG-1	0	293.65	20.4768	0	100.5	143.694	0	374.404	178.056
pRCC_TACTCGCTCTTGCCGT-1	0	389.252	21.9029	138.801	175.154	298.507	0	159.933	189.433
pRCC_TACTTACAGTCCCACG-1	229.527	198.205	4.25275	0	0	0	245.998	206.753	168.825
pRCC_TACTTACGTCGGCACT-1	0	711.37	27.0985	244.283	136.145	2.03695	13.2964	0	61.643
pRCC_TAGACCAAGTAGCCGA-1	0	348.056	0	471.528	27.0475	145.746	184.703	0	42.7524
pRCC_TAGAGCTAGTCGAGTG-1	0	0	33.8106	384.804	17.6582	400.309	610.653	0	176.48
pRCC_TAGAGCTCATCGGAAG-1	14.1278	311.6	0	94.2916	401.593	205.237	23.8271	277.184	17.5571
pRCC_TAGAGCTTCAGAGCTT-1	22.415	270.502	0	129.825	24.1289	31.5209	319.47	205.808	67.5832
pRCC_TAGAGCTTCCCGACTT-1	0	163.887	2.59104	552.922	279.065	0	148.732	388.807	0
pRCC_TAGCCGGAGGGTCGAT-1	0	125.274	14.5381	191.716	27.4256	24.6074	349.838	0	367.282
pRCC_TAGGCATCAATGACCT-1	0	0	0	0	13.7969	275.96	774.334	0	1355.42
pRCC_TAGGCATTCGCCATAA-1	4.69068	156.167	0	248.476	0	476.899	96.7573	102.411	188.212
pRCC_TAGTGGTGTCCAACTA-1	74.0909	182.527	21.0019	20.1551	97.0948	0	265.263	310.566	91.9025
pRCC_TAGTTGGCATACGCTA-1	9.92159	150.102	0	262.925	32.8866	97.6895	477.678	222.368	0
pRCC_TATCAGGCAGATCCAT-1	6.82043	303.355	0	0	54.5333	193.164	124.562	0	240.437
pRCC_TATCTCAGTCTGATCA-1	170.32	478.022	11.2765	155.975	91.8467	329.124	0	50.0672	0
pRCC_TATCTCATCTTGAGAC-1	43.1384	413.561	19.556	47.2459	110.545	96.2796	234.97	0	177.064
pRCC_TATGCCCCATTCTCAT-1	45.3705	127.322	10.4469	189.824	0	47.8182	234.541	151.828	143.492
pRCC_TATGCCCGTACAGACG-1	448.338	105.392	11.251	57.7532	0	99.8904	316.652	192.831	309.153
pRCC_TATGCCCGTTCAGACT-1	0	301.304	68.8678	0	84.7461	449.565	0	152.029	338.994
pRCC_TATGCCCGTTGCCTCT-1	525.573	83.5534	0	240.831	21.3939	70.3759	237.224	523.573	1069.09
pRCC_TATTACCTCCGTTGTC-1	211.76	134.152	0	0	5.81924	0	578.608	56.3712	138.956
pRCC_TCAACGAGTGCAGTAG-1	0	200.975	0	0	233.552	5.19317	561.407	0	1365.96
pRCC_TCAATCTGTCTCTCTG-1	38.5227	158.305	1.14199	12.2448	0	0	527.608	122.532	236.411
pRCC_TCACAAGCAACAACCT-1	26.3861	71.8865	14.1697	112.229	0	0	324.238	277.399	225.422
pRCC_TCACAAGCACACGCTG-1	220.158	275.863	0	41.7498	40.0114	464.435	102.46	161.064	0
pRCC_TCACGAATCTTTAGTC-1	107.137	144.997	1.9016	4.11823	36.0983	66.9202	207.972	357.409	352.497
pRCC_TCAGATGTCACTTACT-1	0	10.9917	44.1246	252.316	0	38.9419	149.515	10.129	629.583
pRCC_TCAGCAATCACTGGGC-1	0	107.476	6.73943	0	0	307.948	356.219	260.443	0
pRCC_TCAGCAATCATGCATG-1	43.9638	0	0	110.141	55.4711	108.288	114.201	619.895	0
pRCC_TCAGCTCAGAGCCCAA-1	0	388.398	31.1499	190.785	32.2841	0	407.597	93.6582	196.329
pRCC_TCAGGATTCCTTGACC-1	177.079	192.81	0	99.3147	0	161.123	195.301	105.73	109.684
pRCC_TCAGGTACACGAGAGT-1	170.665	98.0134	0	212.402	391.751	0	220.852	0	0
pRCC_TCAGGTAGTCTTGCGG-1	8.27132	49.0057	18.2992	543.435	90.684	20.9715	149.42	134.775	29.6979
pRCC_TCATTTGAGCGATGAC-1	0	0	0	200.239	517.322	0	338.005	66.142	0
pRCC_TCCACACGTCGCTTCT-1	0	0	0	83.1482	0	112.653	502.855	54.685	237.799
pRCC_TCCACACGTTCCATGA-1	0	34.9216	24.1954	249.929	55.5909	246.868	193.11	264.12	362.889
pRCC_TCCACACTCGCGTAGC-1	10.6768	248.447	0	335.275	26.4356	61.3119	396.963	36.0702	94.3231
pRCC_TCCACACTCGTGACAT-1	187.604	564.716	39.2953	201.69	13.7269	419.702	0	55.5139	6.62683
pRCC_TCCCGATTCGTGGACC-1	0	24.761	7.25289	177.44	0	362.05	293.744	0	143.426
pRCC_TCGAGGCTCAGGATCT-1	0	49.845	20.721	56.0053	0	412.357	463.281	299.607	116.472
pRCC_TCGCGAGAGATCTGAA-1	170.865	2.14359	0	167.129	90.4159	122.477	133.562	256.641	0
pRCC_TCGCGAGAGTGCCAGA-1	419.354	239.792	0	464.992	0	0	416.474	0	91.2927
pRCC_TCGCGAGGTAAACCTC-1	0	472.146	7.23553	112.109	10.4353	92.162	163.236	15.3133	106.721
pRCC_TCGCGTTAGCACACAG-1	0	10.7834	0	218.236	94.0656	205.847	62.6187	458.224	0
pRCC_TCGCGTTAGTCCCACG-1	185.063	109.807	0	17.8659	89.7683	2.57941	270.493	218.767	104.277
pRCC_TCGCGTTCAGCTGCTG-1	19.8532	216.763	1.40008	115.72	87.7584	247.951	122.694	324.33	31.7524
pRCC_TCGGGACAGGAGTTGC-1	256.815	132.436	129.364	13.13	29.9296	42.2308	237.285	234.708	76.6536
pRCC_TCGGGACCAGCCAGAA-1	0	68.0544	0	143.967	15.4837	15.9394	686.942	0	197.846
pRCC_TCGGGACTCCTCGCAT-1	0	331.559	0	101.944	0	89.4095	280.904	241.14	0
pRCC_TCGGTAATCGGTGTTA-1	11.1435	0	114.646	1005.59	41.2451	182.529	20.0566	0	303.172
pRCC_TCGTACCTCTAGCACA-1	7.79727	52.2677	50.6793	67.9789	422.089	10.1232	265.044	133.126	66.3315
pRCC_TCGTACCTCTATGTGG-1	0	29.2008	4.85318	115.838	135.289	239.845	0	8.87343	430.484
pRCC_TCTATTGAGAAACCGC-1	0	55.1905	2.68615	0	41.9781	38.6998	442.106	214.622	207.843
pRCC_TCTATTGCAAGTCTAC-1	12.3168	387.441	0	75.0935	14.7232	0	428.194	95.4511	0
pRCC_TCTATTGCACAGATTC-1	43.0951	298.447	51.2943	334.359	36.0009	90.2728	133.504	397.915	0
pRCC_TCTCATAAGAAGCCCA-1	22.9125	34.2593	24.5299	217.398	21.0045	159.615	156.825	62.5283	370.221
pRCC_TCTGGAAGTAGCACGA-1	5.6208	110.747	0.0375287	601.313	89.6329	41.5552	499.394	275.504	586.278
pRCC_TCTTCGGTCTTACCGC-1	20.2292	195.851	0	218.1	9.83078	432.31	130.025	45.8405	8.39677
pRCC_TCTTTCCGTCCATCCT-1	32.1311	239.492	4.74255	0	114.861	394.544	0	468.041	262.173
pRCC_TCTTTCCTCTGCAAGT-1	0	482.491	0	113.085	30.5679	186.072	481.475	232.741	0
pRCC_TCTTTCCTCTTCATGT-1	22.1923	191.964	1.56633	72.4264	7.2998	116.438	259.655	617.24	62.3253
pRCC_TGAAAGACACACATGT-1	64.4816	0	11.8607	138.682	30.3192	121.151	842.841	152.552	160.79
pRCC_TGAAAGATCTGCTGCT-1	0	0	170.722	151.996	0	414.224	242.427	210.17	92.1331
pRCC_TGACGGCCACCAGGCT-1	312.187	312.176	6.59531	299.179	318.176	320.614	0	0	383.892
pRCC_TGACGGCCATGCATGT-1	222.264	1.86116	0	714.151	0	0	579.152	0	69.1696
pRCC_TGACGGCGTGAACCTT-1	0	342.277	0	0	154.775	521.378	0	0	301.05
pRCC_TGACTAGCAGTACACT-1	57.162	92.2335	0	40.6636	112.846	535.74	0	190.028	0
pRCC_TGACTAGTCAAGATCC-1	178.035	228.06	11.1168	561.71	15.162	0	331.179	62.2592	56.5514
pRCC_TGACTAGTCATAAAGG-1	273.061	0	23.7108	135.789	0	255.095	548.808	102.341	319.006
pRCC_TGACTTTAGGGTCTCC-1	34.1846	172.767	0	313.457	143.555	256.754	65.848	258.097	160.294
pRCC_TGAGAGGAGATGTAAC-1	175.358	0	0	64.7713	46.9678	157.852	246.087	0	277.054
pRCC_TGAGAGGCAATCTACG-1	43.7617	85.7799	0	186.809	57.8582	77.7474	233.163	28.5539	267.095
pRCC_TGAGCATAGCTGTCTA-1	18.9849	0	67.2367	116.233	57.2234	0	727.433	0	189.186
pRCC_TGATTTCTCGGTTAAC-1	0	0	17.0412	412.919	0	0	90.8203	252.613	438.595
pRCC_TGCACCTCAGCCTATA-1	51.301	122.968	0	531.05	0	107.844	74.5614	214.224	542.08
pRCC_TGCACCTGTTCAGGCC-1	0	0	31.2305	0	0	0	821.809	629.943	223.121
pRCC_TGCACCTTCAAGCCTA-1	25.2904	245.268	19.5161	298.48	0	105.45	7.25042	70.6073	188.504
pRCC_TGCACCTTCAGCAACT-1	0	134	20.3734	103.92	0	0	624.928	238.402	201.014
pRCC_TGCACCTTCTTCGGTC-1	13.1862	68.8285	36.5184	0	0	0	647.549	194.532	0
pRCC_TGCCAAACAGGCAGTA-1	181.195	319.875	0	0	168.372	141.283	0	159.722	91.0182
pRCC_TGCCAAATCATAGCAC-1	29.7923	169.462	0	113.484	41.4835	335.376	27.3107	286.878	0
pRCC_TGCCCATCAGTATCTG-1	37.3245	146.067	0	45.068	59.8326	0	88.7738	344.841	444.116
pRCC_TGCCCATCATGAGCGA-1	340.427	152.627	0	0	0	243.09	164.202	5.05533	464.087
pRCC_TGCCCTACAAACTGCT-1	258.832	94.8839	0	157.81	36.7659	320.175	0	156.636	100.427
pRCC_TGCCCTACACCTTGTC-1	0	719.322	12.1183	250.139	0	0	139.626	467.152	65.5944
pRCC_TGCCCTATCTATCCCG-1	25.707	141.624	0	59.0946	498.376	58.6708	0	129.756	49.754
pRCC_TGCGCAGGTACCCAAT-1	197.304	203.302	3.89613	33.1424	143.517	134.253	169.877	15.6392	228.296
pRCC_TGCGCAGGTTCGTTGA-1	0	0	55.0096	129.821	0	779.699	81.5158	0	10.9732
pRCC_TGCGTGGCAGGAATCG-1	0	103.811	0	211.365	2.391	290.829	217.673	264.471	103.203
pRCC_TGCGTGGGTTTGGCGC-1	42.4775	226.641	26.0108	215.684	0	116.781	203.007	0	239.733
pRCC_TGCTACCAGTATCTCG-1	261.883	0	9.59811	478.609	0	128.209	204.166	0	193.487
pRCC_TGCTACCCACATGTGT-1	14.2764	0	1.10305	0	525.719	0	169.666	258.84	35.2494
pRCC_TGCTACCTCTGTCTAT-1	72.9481	275.879	20.6454	185.216	0	0	246.017	196.189	11.0724
pRCC_TGCTGCTGTAGTACCT-1	245.59	105.27	51.2801	25.5952	0	388.954	28.9579	266.506	0
pRCC_TGCTGCTTCGAGAGCA-1	11.1907	579.057	0	147.734	0	191.176	105.307	0	35.2472
pRCC_TGGACGCCACAAGCCC-1	263.774	0	4.44559	347.902	106.634	0	240.217	4.0763	31.2439
pRCC_TGGACGCGTCACTGGC-1	23.9771	192.789	44.3796	92.8608	74.9871	0	94.5066	281.833	99.1073
pRCC_TGGCCAGCACCATGTA-1	0	618.053	0	0	0	84.9551	52.9898	69.3253	402.514
pRCC_TGGCGCAAGCCAGTTT-1	62.6349	453.783	65.9983	39.1342	0	0	252.807	0	142.739
pRCC_TGGCGCAAGTCCTCCT-1	24.8426	119.758	55.7465	84.1802	29.7143	62.1059	316.331	405.948	111.286
pRCC_TGGCTGGCACGCTTTC-1	0	42.5188	0	174.974	70.3679	199.649	219.071	359.906	0
pRCC_TGGGAAGTCAGCGATT-1	12.3576	109.6	0	92.3622	100.803	119.525	581.218	6.88292	36.496
pRCC_TGGGAAGTCATATCGG-1	0	377.946	5.57238	0	103.559	80.6764	305.831	142.528	113.971
pRCC_TGGTTAGGTAGCTTGT-1	88.3582	283.592	4.43729	0	7.30187	85.8877	303.001	102.28	148.545
pRCC_TGGTTCCGTACTCAAC-1	6.05209	0	25.4824	0	336.38	194.869	166.493	164.146	221.636
pRCC_TGGTTCCGTTCCGTCT-1	44.6532	5.2596	21.1066	303.1	9.05415	46.5931	137.283	143.709	227.35
pRCC_TGGTTCCTCGAATCCA-1	30.6222	28.1934	27.4132	104.624	0	353.025	188.134	271.96	0
pRCC_TGTCCCACACCCATTC-1	0	238.37	0	85.0147	0	0	603.729	0	419.422
pRCC_TGTGTTTCAAAGCAAT-1	326.051	0	548.928	379.665	0	23.9162	234.093	0	221.371
pRCC_TGTGTTTCATGGGACA-1	14.8639	258.348	0	200.119	58.1885	39.9643	541.093	5.55704	84.178
pRCC_TGTTCCGAGGACAGAA-1	0	61.1729	10.5892	27.0024	168.288	117.22	389.549	287.302	6.32071
pRCC_TTAACTCTCGGCGGTT-1	0	153.602	7.4618	123.581	0	160.448	258.858	180.977	433.728
pRCC_TTAACTCTCTCGGACG-1	1.18955	130.048	0	78.4341	14.791	15.0397	381.47	152.587	88.2712
pRCC_TTAGGACCATCGGTTA-1	79.9069	439.82	51.8976	272.412	73.9559	0	87.8816	299.548	37.7486
pRCC_TTAGGACGTGAAATCA-1	333.47	0	51.8892	262.881	0	0	400.594	0	161.06
pRCC_TTAGGCACAAGCGCTC-1	0	89.4266	0	243.266	78.606	18.8753	202.954	517.874	0
pRCC_TTATGCTAGTCATCCA-1	25.542	182.118	0	287.781	95.1692	59.0498	89.267	169.436	147.641
pRCC_TTATGCTCACGGCGTT-1	0	168.252	38.5431	0	0	27.3396	359.076	216.695	106.59
pRCC_TTATGCTTCCATGAAC-1	0	139.88	25.2234	0	0	44.7833	397.463	176.706	263.174
pRCC_TTATGCTTCTCAAGTG-1	33.7647	58.5387	1.12747	109.758	75.4218	64.5575	205.012	368.879	113.585
pRCC_TTCCCAGCACGTCTCT-1	19.4905	336.748	23.3621	0	0	0	371.639	258.57	338.432
pRCC_TTCCCAGGTCTCCCTA-1	384.257	701.657	3.16077	198.723	89.2617	608.071	0	174.396	0
pRCC_TTCCCAGTCAAACGGG-1	0	481.907	0	0	47.7443	79.4116	259.079	283.836	81.5648
pRCC_TTCGAAGTCGAATGCT-1	0	72.9822	4.36511	0	8.63884	121.152	546.993	196.94	39.808
pRCC_TTCGGTCTCAGTCAGT-1	23.0625	193.723	13.6095	96.7262	34.4171	62.0762	59.192	377.488	72.027
pRCC_TTCTACAAGGCAGTCA-1	297.201	0	32.7957	232.198	105.977	78.5285	392.93	68.1829	35.7072
pRCC_TTCTCAAAGTTGAGAT-1	108.207	14.8945	19.3987	227.002	0	0	592.966	249.237	0
pRCC_TTCTCAAGTCCAACTA-1	25.0047	89.1785	76.8962	194.897	45.215	171.706	53.7523	266.705	33.3715
pRCC_TTCTCCTAGGCTAGCA-1	407.161	212.434	0	106.616	9.19772	131.392	325.23	105.825	150.289
pRCC_TTGAACGAGAGCCCAA-1	100.454	93.5496	9.23136	319.442	55.6261	337.75	82.8468	25.4101	278.549
pRCC_TTGACTTAGAGATGAG-1	154.352	376.342	0	169.97	55.3254	0	257.296	147.925	71.496
pRCC_TTGACTTAGATCGATA-1	69.2364	284.46	0	105.645	2.61774	81.0203	58.731	181.762	259.407
pRCC_TTGACTTCATACCATG-1	195.329	137.503	10.6703	132.254	9.4883	128.308	94.6535	307.914	0
pRCC_TTGACTTGTTGTACAC-1	64.0704	0	0	146.303	0	134.413	269.318	131.408	217.584
pRCC_TTGCCGTAGCAGGTCA-1	8.70464	46.3138	268.875	75.6499	9.43636	0	241.798	335.183	7.4183
pRCC_TTGCCGTTCGCAAACT-1	0	342.623	4.04943	0	62.2073	174.818	87.0679	301.359	189.681
pRCC_TTGCGTCCACCTCGTT-1	0	121.255	5.48831	0	65.1553	58.7156	395.454	232.716	363.016
pRCC_TTGCGTCCATCTCCCA-1	200.846	239.475	43.9322	0	0	68.4486	254.039	120.384	167.278
pRCC_TTGCGTCCATTCGACA-1	0	49.798	73.5978	87.353	0	491.2	228.429	213.922	0
pRCC_TTGGAACCATTGCGGC-1	0	135.938	17.1931	109.521	0	270.263	135.059	75.6446	247.64
pRCC_TTGTAGGCAGCCACCA-1	40.5221	87.8743	0	0	28.7628	893.725	121.446	0	0
pRCC_TTGTAGGTCACCGGGT-1	8.4384	20.2517	0	55.6226	0	21.9719	453.653	253.473	334.033
pRCC_TTTACTGCAACTGCTA-1	8.24408	164.59	0	132.106	133.566	87.0129	33.7234	478.676	140.48
pRCC_TTTCCTCGTCTTGATG-1	39.0349	0	8.15074	667.406	49.5119	0	556.944	308.938	243.446
pRCC_TTTCCTCTCCTTCAAT-1	0	139.174	22.9352	43.9187	52.7312	41.5068	88.6395	577.575	0
pRCC_TTTGCGCTCGGTTCGG-1	0	240.764	15.585	96.5341	20.8971	10.6357	240.015	117.289	227.181
pRCC_TTTGGTTAGGCCATAG-1	273.523	93.8503	119.11	93.2955	20.398	204.993	70.3246	54.0148	140.841
pRCC_TTTGGTTCAGGAACGT-1	0	0	30.4591	398.859	175.885	0	943.738	133.78	0
pRCC_TTTGGTTGTTCGCGAC-1	0	193.822	69.3123	201.747	346.48	144.837	0	290.53	70.3502
pRCC_TTTGGTTTCGCACTCT-1	0	405.096	8.60435	0	55.5265	90.7598	0	537.566	152.655
pRCC_TTTGTCACATCCGTGG-1	0	143.439	0	0	113.951	989.051	0	0	416.519
pRCC_TTTGTCATCTGTCTCG-1	326.87	428.756	15.1448	20.9901	35.0822	0	111.252	168.382	300.014

## Sheet: Malignant4.usages.k_5.dt_2.co
	1	2	3	4	5
ccRCC1_ATGAGGGCAAACCATC-1	79.7263	31.6504	476.985	382.25	706.533
ccRCC1_CATACAGAGTCACAGG-1	0	19.7657	290.708	448.36	208.258
ccRCC1_CATTCCGGTGGCTGCT-1	0	48.6731	547.313	1028.07	0.861872
ccRCC1_CCTCTCCCATATGCGT-1	0	64.9921	293.118	377.372	509.427
ccRCC1_CGAAGGAAGACTAGAT-1	0	30.6213	211.318	720.824	0
ccRCC1_CGAGGCTTCAAATAGG-1	96.8461	59.2254	533.817	550.24	239.297
ccRCC1_GAGCTGCAGGCATCAG-1	143.315	0	346.756	123.086	361.109
ccRCC1_GGACGTCAGGGAACAA-1	5.93608	0	502.067	666.665	0
ccRCC1_GTGGAGACAGTAACCT-1	91.1634	112.493	342.099	369.964	97.7591
ccRCC1_TCGGATACACGAGGAT-1	26.0234	250.488	122.393	29.6797	466.403
ccRCC_LM1_AAACGCTCATAGACTC-1	77.2873	124.647	0	43.5313	1235.32
ccRCC_LM1_AAAGAACCACTTGTCC-1	340.628	194.658	86.0455	283.254	506.978
ccRCC_LM1_AAAGGGCGTTCAAGTC-1	0	0	136.531	794.466	844.533
ccRCC_LM1_AAAGTCCGTTGTGCAT-1	94.5599	106.347	22.4891	324.1	622.871
ccRCC_LM1_AAATGGATCACTAGCA-1	0	0	637.527	0	300.868
ccRCC_LM1_AACAAGATCATTATCC-1	184.775	144.061	0	818.273	8.352
ccRCC_LM1_AACCATGGTGGATGAC-1	0	110.74	138.237	660.394	111.446
ccRCC_LM1_AACCCAAGTAACCCGC-1	164.271	564.339	150.324	442.033	319.376
ccRCC_LM1_AACCCAATCTGTCAGA-1	48.103	44.6865	65.1386	656.474	299.294
ccRCC_LM1_AACCTTTAGCCTATCA-1	12.7646	97.8348	180.692	931.433	0
ccRCC_LM1_AACCTTTGTTGTATGC-1	661.543	0	141.745	390.618	488.072
ccRCC_LM1_AACGAAAAGTATGTAG-1	4.16183	37.5247	36.6251	290.756	149.837
ccRCC_LM1_AACGGGAAGTGTACCT-1	34.106	94.1017	78.5875	285.565	781.781
ccRCC_LM1_AAGACAAAGTTAGTAG-1	122.167	61.5579	790.709	6.00805	174.087
ccRCC_LM1_AAGACTCGTAATACCC-1	22.8221	72.0255	47.4067	845.911	613.532
ccRCC_LM1_AAGACTCTCTCTGAGA-1	0	68.3623	0	0	647.678
ccRCC_LM1_AAGCATCGTACTCGAT-1	8.6133	0	323.554	178.393	747.638
ccRCC_LM1_AAGCCATCAAATGCGG-1	4.74456	0	564.337	0	519.217
ccRCC_LM1_AAGTACCAGCATTTGC-1	0	8.72298	673.751	132.857	0
ccRCC_LM1_AAGTACCAGTAGGGTC-1	34.7621	0	230.079	447.728	173.721
ccRCC_LM1_AAGTCGTAGCGTTACT-1	18.2013	16.1661	126.112	225.177	118.969
ccRCC_LM1_AATAGAGCAGATACCT-1	7.01881	24.2634	332.725	279.122	334.026
ccRCC_LM1_AATGACCAGCCATTCA-1	688.051	0	230.802	214.928	347.044
ccRCC_LM1_AATGCCAAGAGTCTTC-1	0	21.4016	730.503	118.742	0
ccRCC_LM1_AATGGAACAAGACGAC-1	0	0	219.349	363.477	156.898
ccRCC_LM1_AATTTCCAGGTGATCG-1	17.4577	30.9318	7.32986	531.182	0
ccRCC_LM1_ACAAAGACACGGCTAC-1	10.5478	0	408.998	497.375	275.614
ccRCC_LM1_ACAACCAAGGTAGGCT-1	0.591538	0	198.047	390.167	68.2584
ccRCC_LM1_ACAACCATCGCCTTGT-1	50.586	21.7497	524.697	85.8267	163.524
ccRCC_LM1_ACAAGCTAGCAGCACA-1	13.7283	53.991	525.78	0	287.48
ccRCC_LM1_ACACAGTAGGACTTCT-1	78.5489	39.014	412.193	689.817	181.239
ccRCC_LM1_ACACCAAGTTCTTGTT-1	7.31527	0	203.084	170.289	219.109
ccRCC_LM1_ACACTGAAGTGAGTTA-1	14.0361	51.063	47.7283	572.861	180.194
ccRCC_LM1_ACAGAAAGTGTTACTG-1	45.7504	45.3146	141.799	618.448	448.56
ccRCC_LM1_ACAGCCGTCATTCACT-1	0	358.31	0	465.377	306.87
ccRCC_LM1_ACAGGGAAGCCTCTCT-1	36.2288	0	549.034	520.226	474.324
ccRCC_LM1_ACCAAACTCAAGGTGG-1	35.9326	0	53.441	163.228	238.249
ccRCC_LM1_ACCAACATCAACCTTT-1	58.7237	34.9762	338.844	628.422	0
ccRCC_LM1_ACCCAAACATCGCCTT-1	195.049	146.797	237.841	41.7435	173.224
ccRCC_LM1_ACCTGTCGTCCTCAGG-1	0	0	222.191	743.51	304.587
ccRCC_LM1_ACGATCAGTGGGACAT-1	0	29.7683	57.5975	671.202	284.213
ccRCC_LM1_ACGATGTAGTGCACTT-1	0	77.1706	0	1351.81	286.638
ccRCC_LM1_ACGCACGAGAGTGTTA-1	0	911.51	49.8895	122.335	543.097
ccRCC_LM1_ACGGTCGCAGTCAGCC-1	463.451	648.49	0	526.779	82.9041
ccRCC_LM1_ACGTAACAGACGCCAA-1	57.7208	721.544	72.2282	80.8339	254.715
ccRCC_LM1_ACGTACAAGTAGATCA-1	66.7657	50.9531	114.199	471.661	664.077
ccRCC_LM1_ACGTACAAGTCATTGC-1	0	99.9461	680.537	0	609.89
ccRCC_LM1_ACGTACACAAAGACTA-1	0	21.1069	565.934	0	809.669
ccRCC_LM1_ACTATGGCAAGCCCAC-1	0	0	165.507	321.456	365.668
ccRCC_LM1_ACTCCCAAGCCGTTAT-1	57.807	0	120.868	275.151	379.515
ccRCC_LM1_ACTGCAAGTAGGGTAC-1	224.986	265.878	654.359	0	309.945
ccRCC_LM1_ACTTCGCAGCGACAGT-1	0	542.594	0.630408	53.0319	63.173
ccRCC_LM1_ACTTTCATCAATCTCT-1	43.2611	0	480.632	297.822	90.3326
ccRCC_LM1_AGAACAAAGCTAAACA-1	67.2536	113.384	208.973	444.52	425.272
ccRCC_LM1_AGAAGCGCAACTCCAA-1	0	0	516.573	605.422	200.126
ccRCC_LM1_AGAAGCGCATGACTAC-1	0	0	518.524	487.578	577.415
ccRCC_LM1_AGAAGCGGTTTCGTAG-1	0	19.7087	339.491	38.9307	622.35
ccRCC_LM1_AGACACTAGGACACTG-1	0	0	38.5206	1355.28	532.854
ccRCC_LM1_AGACAGGGTTGCCGCA-1	0	0	47.706	523.363	32.1195
ccRCC_LM1_AGACCATAGACGCAGT-1	270.019	0	146.422	342.964	244.57
ccRCC_LM1_AGACCATTCTGCTTTA-1	145.303	36.8322	439.119	0	469.417
ccRCC_LM1_AGAGAATTCTTAGTTC-1	6.60712	24.3094	71.149	445.067	857.875
ccRCC_LM1_AGAGAGCTCCGATAGT-1	0	0	368.741	672.225	384.727
ccRCC_LM1_AGAGCCCGTGTCTTGA-1	12.1732	27.6331	129.66	411.258	418.076
ccRCC_LM1_AGATGCTTCTGAGAGG-1	258.649	291.706	95.774	121.363	0
ccRCC_LM1_AGCCACGAGGCATGCA-1	8.64144	0	154.328	356.595	202.775
ccRCC_LM1_AGCGATTGTGCCCTTT-1	0	0	327.31	257.208	1243.26
ccRCC_LM1_AGCGCCAGTGACTATC-1	0	0	548.451	50.9704	246.454
ccRCC_LM1_AGCGCTGAGTTAGAAC-1	192.4	98.7234	0	28.003	341.368
ccRCC_LM1_AGCGTCGAGGCTTAGG-1	14.9408	161.833	54.0153	508.5	263.496
ccRCC_LM1_AGCGTCGGTCCAAAGG-1	0	8.93857	53.1083	68.5238	639.108
ccRCC_LM1_AGCTCAAAGACGACTG-1	64.7557	50.1892	271.472	707.363	190.853
ccRCC_LM1_AGGAATATCCCGAATA-1	247.974	0	63.2894	403.349	243.464
ccRCC_LM1_AGGACGAAGCTAGATA-1	6.20584	40.7265	326.464	930.486	0
ccRCC_LM1_AGGAGGTCATCTCCCA-1	52.2189	67.7616	64.471	112.603	644.382
ccRCC_LM1_AGGATAAGTGGCTAGA-1	24.8711	13.9741	644.253	42.8232	22.4972
ccRCC_LM1_AGGGTCCAGGTTGGTG-1	76.4398	375.571	104.1	482.53	866.638
ccRCC_LM1_AGGGTTTCAGTCAGTT-1	263.533	48.5979	146.286	366.229	174.055
ccRCC_LM1_AGGTCATTCACTAGCA-1	2.1292	3.91104	188.76	159.789	101.436
ccRCC_LM1_AGGTCATTCATTTGTC-1	5.89062	21.9635	15.7906	73.9607	514.507
ccRCC_LM1_AGGTCTACAACTGATC-1	0	16.1595	978.87	0	584.369
ccRCC_LM1_AGGTCTACACGAGGTA-1	0	15.3428	409.114	235.161	1090.55
ccRCC_LM1_AGGTGTTCAAGAGGCT-1	328.047	19.4114	30.7632	271.176	0.306711
ccRCC_LM1_AGGTGTTCACCGGAAA-1	0	32.7042	97.05	214.198	315.617
ccRCC_LM1_AGTACTGAGCTTTCTT-1	241.5	0	112.641	369.826	221.408
ccRCC_LM1_AGTAGCTTCTTAGCCC-1	106.021	0	293.514	315.457	224.262
ccRCC_LM1_AGTCAACTCATCTATC-1	0	349.828	0	0	424.262
ccRCC_LM1_AGTCACAAGCCTCACG-1	15.062	8.92088	254.328	379.951	494.471
ccRCC_LM1_AGTCTCCAGCGACTAG-1	101.266	30.3456	175.65	156.553	103.713
ccRCC_LM1_AGTCTCCTCAGCTTCC-1	103.79	138.323	132.073	0	199.517
ccRCC_LM1_AGTGACTAGGACTTCT-1	16.8554	0	82.1377	153.554	452.551
ccRCC_LM1_AGTGATCAGCCTGAAG-1	0	0	1146.38	0	0
ccRCC_LM1_ATACCGACACGTCATA-1	86.8434	50.5236	127.381	272.332	66.2552
ccRCC_LM1_ATAGACCTCGCCGAAC-1	97.8514	0	405.287	305.914	312.941
ccRCC_LM1_ATATCCTCATGGATCT-1	156.657	21.9003	470.754	1147.8	39.5132
ccRCC_LM1_ATCACGACAATTTCCT-1	0	0	775.522	386.353	158.098
ccRCC_LM1_ATCACGAGTATGTCCA-1	10.0658	155.144	27.9449	0	334.74
ccRCC_LM1_ATCAGGTAGTCACAGG-1	16.3487	314.658	49.7096	0	553.395
ccRCC_LM1_ATCATTCCATGAAGGC-1	0	0	121.697	378.254	132.687
ccRCC_LM1_ATCATTCGTAACTAAG-1	197.445	11.0867	305.558	224.221	711.286
ccRCC_LM1_ATCCACCGTGATTAGA-1	99.4506	403.941	101.485	283.224	275.85
ccRCC_LM1_ATCCATTGTACCCACG-1	0	75.9421	0	424.449	99.4546
ccRCC_LM1_ATCCCTGGTTCCGCGA-1	116.136	63.3669	33.1314	219.617	585.195
ccRCC_LM1_ATCGCCTGTCGGCACT-1	0	265.012	7.14504	1031.74	366.585
ccRCC_LM1_ATCGTCCGTCGCTCGA-1	100.847	111.377	84.194	351.173	527.746
ccRCC_LM1_ATCTTCAAGAAGGCTC-1	81.873	0	315.322	1004.55	22.8377
ccRCC_LM1_ATCTTCACAAGAGTTA-1	0	0	37.0191	67.0413	404.529
ccRCC_LM1_ATGAGGGGTTGCATTG-1	101.154	0	690.269	475.172	48.257
ccRCC_LM1_ATGATCGCATCACGGC-1	19.6761	67.606	426.339	466.334	0
ccRCC_LM1_ATGATCGTCAGAATAG-1	70.1132	0	363.02	216.298	771.995
ccRCC_LM1_ATGGGAGAGTTAGTAG-1	64.9472	60.8522	125.36	319.409	644.571
ccRCC_LM1_ATGGGTTTCCGTTGGG-1	0	27.7328	165.443	189.18	1118.52
ccRCC_LM1_ATTCCATGTATAGGGC-1	6.15995	183.885	0	111.742	252.756
ccRCC_LM1_ATTCCATTCAAGAGTA-1	184.965	0	1178.71	61.2364	394.951
ccRCC_LM1_ATTCCATTCACTTTGT-1	21.2387	56.4738	177.715	293.178	222.667
ccRCC_LM1_ATTCCTATCGCATGAT-1	0	429.799	153.119	396.361	996.111
ccRCC_LM1_ATTCGTTAGGCGAACT-1	13.0238	16.3262	162.915	265.687	272.014
ccRCC_LM1_ATTCGTTTCCTCACTG-1	0	0	485.041	376.188	549.429
ccRCC_LM1_ATTCTACTCGCTGACG-1	41.7056	375.052	147.258	826.101	145.524
ccRCC_LM1_ATTTACCTCATGAGAA-1	28.3798	86.5287	457.075	537.162	373.838
ccRCC_LM1_CAAAGAAAGCACACAG-1	22.7115	0	194.009	453.947	168.668
ccRCC_LM1_CAAGACTTCGATTCCC-1	69.2935	0	6.99918	694.168	1162.4
ccRCC_LM1_CAAGCTAGTAGTTCCA-1	0	46.4217	0	174.273	497.382
ccRCC_LM1_CAATTTCGTCGCGTTG-1	0	14.5331	6.02144	260.381	550.947
ccRCC_LM1_CACGGGTAGCCTAGGA-1	0	26.6497	662.058	299.309	187.055
ccRCC_LM1_CACTGGGGTGAATATG-1	107.026	84.2264	76.4906	45.8583	106.175
ccRCC_LM1_CACTTCGCACTGGCGT-1	59.8993	61.1548	40.1132	185.698	658.413
ccRCC_LM1_CAGATACGTCCCGCAA-1	13.5921	62.9497	0.59317	408.895	6.58085
ccRCC_LM1_CAGCAGCAGCCTAACT-1	43.2159	0	669.885	0	0
ccRCC_LM1_CAGCAGCGTATCGAGG-1	399.329	35.7176	139.939	444.565	257.618
ccRCC_LM1_CAGGTATTCACCCTCA-1	27.5804	4.30375	214.718	333.053	214.825
ccRCC_LM1_CAGTGCGTCGATACGT-1	21.9657	0	209.655	139.012	850.691
ccRCC_LM1_CATAAGCCAAGTATCC-1	397.344	0	238.501	184.833	680.483
ccRCC_LM1_CATACAGAGATTGTGA-1	0	292.145	0	652.749	0
ccRCC_LM1_CATACAGGTGAGTGAC-1	15.1831	37.8654	54.3206	13.8314	815.943
ccRCC_LM1_CATAGACGTGATGAAT-1	55.2338	151.601	217.142	273.277	1050.08
ccRCC_LM1_CATCAAGGTGGAAGTC-1	128.231	23.548	0	172.194	565.729
ccRCC_LM1_CATCCCATCTGTGCGG-1	0	33.6723	720.667	0	682.08
ccRCC_LM1_CATCGCTGTTCCACGG-1	0	15.559	230.235	672.358	1017.81
ccRCC_LM1_CATCGCTTCCCAAGCG-1	175.995	16.9698	23.3951	155.523	316.398
ccRCC_LM1_CATGAGTAGCGTTGTT-1	0	0	62.6712	76.6538	448.344
ccRCC_LM1_CATGCCTTCTGGAAGG-1	115.859	115.451	98.058	349.792	245.876
ccRCC_LM1_CATGCGGCAACAGCTT-1	90.3161	82.7773	239.783	781.103	308.837
ccRCC_LM1_CATGCGGGTGTTACTG-1	0	299.487	0	86.0601	573.056
ccRCC_LM1_CATGGATCAACCGCCA-1	167.003	115.397	85.1854	368.725	514.301
ccRCC_LM1_CATTTCAGTGCGTCGT-1	10.459	0	121.6	58.8593	322.369
ccRCC_LM1_CCACGTTTCCGATGCG-1	0	1757.09	31.4754	0	649.605
ccRCC_LM1_CCATAAGAGCGATGGT-1	29.963	28.7205	179.557	308.859	576.343
ccRCC_LM1_CCATCACTCGGCTCTT-1	0	11.1894	191.005	379.91	451.083
ccRCC_LM1_CCCAACTAGTTGGGAC-1	0	30.8748	263.788	134.615	141.639
ccRCC_LM1_CCCATTGAGTCACGAG-1	0	64.9511	1441.91	118.163	0
ccRCC_LM1_CCCTCAACATGAGATA-1	64.4164	56.1204	587.162	0	214.713
ccRCC_LM1_CCGATGGCAAGCGCAA-1	147.461	178.055	97.0058	300.325	0
ccRCC_LM1_CCGGTAGAGGCCTTCG-1	0	0	141.703	352.88	1039.51
ccRCC_LM1_CCGGTAGTCAGACATC-1	26.9794	0.462126	648.899	24.3347	0
ccRCC_LM1_CCGGTAGTCCTCAGAA-1	148.279	123.452	0	225.305	794.802
ccRCC_LM1_CCGTTCATCAGACATC-1	32.5722	26.4195	183.506	548.503	0
ccRCC_LM1_CCTAACCGTATGAAGT-1	42.6236	227.674	79.304	270.153	394.482
ccRCC_LM1_CCTAACCGTGATACTC-1	0	0	425.936	0	400.939
ccRCC_LM1_CCTACGTAGATGGGCT-1	43.5501	72.2371	181.074	346.84	394.194
ccRCC_LM1_CCTACGTTCCATATGG-1	2.83614	33.1998	119.72	421.537	0
ccRCC_LM1_CCTCAGTAGGAACGAA-1	23.8738	37.4273	46.0578	360.419	114.526
ccRCC_LM1_CCTCAGTGTCATAGTC-1	34.2196	379.633	1.0058	230.926	0
ccRCC_LM1_CCTCATGAGGTTAAAC-1	0	0	1154.79	19.9066	0
ccRCC_LM1_CCTTCAGAGTCATGGG-1	100.471	0	556.136	612.388	396.125
ccRCC_LM1_CCTTCAGCAGTAGAAT-1	0	0	147.898	777.915	936.014
ccRCC_LM1_CGAAGGAGTCACTCAA-1	157.915	127.762	95.9329	261.905	133.275
ccRCC_LM1_CGAAGGAGTCCACGCA-1	654.248	824.952	0	0	583.05
ccRCC_LM1_CGAATTGAGAGTGTGC-1	0	0	27.3	265.345	497.062
ccRCC_LM1_CGACAGCTCTAGACCA-1	0	15.4851	424.926	110.613	0
ccRCC_LM1_CGACAGCTCTGCCTGT-1	102.012	63.2665	251.846	887.597	396.073
ccRCC_LM1_CGAGGAAAGGTTGACG-1	139.187	9.92394	0	84.7019	297.423
ccRCC_LM1_CGAGTGCGTCCGAAGA-1	0	0	55.7638	817.519	712.517
ccRCC_LM1_CGAGTTAGTCAGCTTA-1	2.12136	0	23.026	480.423	67.2815
ccRCC_LM1_CGATGGCAGATGGCAC-1	1118.63	438.133	0	0	0
ccRCC_LM1_CGATGGCAGGAAGTGA-1	14.2945	158.698	344.949	889.569	0
ccRCC_LM1_CGCAGGTGTCACTTCC-1	259.112	335.398	0	405.862	278.015
ccRCC_LM1_CGCGTGATCCGTTTCG-1	0	170.96	147.334	739.979	133.008
ccRCC_LM1_CGGAATTCATCAGTCA-1	25.7938	23.8122	617.628	25.9463	12.655
ccRCC_LM1_CGGACACTCGATTGGT-1	0	319.869	0	385.502	2027.63
ccRCC_LM1_CGGGCATTCAGCTGAT-1	0	0	531.677	186.33	10.6924
ccRCC_LM1_CGGGTGTGTGCGTGCT-1	0	41.6832	867.213	385.795	483.306
ccRCC_LM1_CGGTCAGAGCAGGGAG-1	6.57874	61.1559	38.0476	554.965	0
ccRCC_LM1_CGTAATGCAGAGGACT-1	0	104.886	0	0	474.191
ccRCC_LM1_CGTAGTACAAACCGGA-1	56.6161	0	494.975	221.963	775.145
ccRCC_LM1_CGTCCATGTGTCGATT-1	87.9108	62.4096	9.61916	91.1171	372.743
ccRCC_LM1_CGTGAATAGTGCACCC-1	0	61.8065	0	1450.84	0
ccRCC_LM1_CGTGAATCAACTGGTT-1	416.52	609.526	66.4184	371.006	384.834
ccRCC_LM1_CGTGCTTTCACCTCTG-1	11.1823	39.0546	204.448	525.178	776.898
ccRCC_LM1_CGTTCTGCATGGACAG-1	468.405	9.37544	22.3034	14.7451	141.931
ccRCC_LM1_CTAAGTGCAAGGTCAG-1	169.603	183.54	108.491	295.849	0
ccRCC_LM1_CTACATTAGTTTGTCG-1	18.3164	72.7639	0	656.266	492.531
ccRCC_LM1_CTACCCAGTCAGATTC-1	105.036	79.7542	175.048	46.5553	167.489
ccRCC_LM1_CTACCTGAGGTTTACC-1	25.2512	41.3756	777.484	168.226	257.254
ccRCC_LM1_CTACTATTCATAGCAC-1	3.95244	0	285.616	573	343.648
ccRCC_LM1_CTAGGTATCACTACGA-1	376.078	289.21	215.369	453.819	453.946
ccRCC_LM1_CTATCCGTCTTCTCAA-1	0	116.859	0.0390678	0	521.911
ccRCC_LM1_CTATCTAAGTTGTCAC-1	5.79272	15.0265	290.503	15.1806	177.499
ccRCC_LM1_CTATCTATCACTTCTA-1	28.4122	0	235.256	381.785	792.876
ccRCC_LM1_CTCAAGAAGAGTACCG-1	0	14.5931	587.77	229.312	16.2212
ccRCC_LM1_CTCACTGTCTATCGGA-1	0	119.512	0	37.498	452.562
ccRCC_LM1_CTCAGTCCAAGCGCAA-1	224.726	22.3587	140.582	384.392	227.395
ccRCC_LM1_CTCCAACCAAGGCTTT-1	116.277	202.725	348.442	333.75	1005.49
ccRCC_LM1_CTCCACACACTTGACA-1	0	620.918	178.058	0	46.6254
ccRCC_LM1_CTCCACATCTTACCAT-1	0	0	252.382	848.511	218.137
ccRCC_LM1_CTCCATGTCGCATAGT-1	51.0441	402.545	38.3759	223.196	756.055
ccRCC_LM1_CTCCGATGTACCGTGC-1	0	0	6.9564	0	612.363
ccRCC_LM1_CTCCTCCAGCGCAATG-1	628.255	0	210.889	231.855	829.87
ccRCC_LM1_CTCGAGGCAGAACTTC-1	75.1506	61.7789	0	1253.23	113.964
ccRCC_LM1_CTGAATGAGGACCCAA-1	120.316	64.932	999.318	0	153.703
ccRCC_LM1_CTGAATGGTCTTACAG-1	2.0574	554.008	72.6683	513.048	0
ccRCC_LM1_CTGAGGCTCGACTCCT-1	0	0	291.758	561.656	556.076
ccRCC_LM1_CTGCCATCAAGTGACG-1	0	0	787.326	0	515.776
ccRCC_LM1_CTGCCTACAGACGGAT-1	16.6145	0	618.644	673.493	145.123
ccRCC_LM1_CTGGACGGTGCAGATG-1	0	0	153.132	291.374	843.527
ccRCC_LM1_CTGGACGTCAAGGCTT-1	0	0	93.5113	501.88	402.474
ccRCC_LM1_CTGTAGAGTGATAGAT-1	12.9596	179.612	53.2789	169.663	268.824
ccRCC_LM1_CTGTAGATCACACCCT-1	0	0	462.508	964.911	215.365
ccRCC_LM1_CTGTATTAGTAGACAT-1	21.6202	108.734	54.191	225.551	111.208
ccRCC_LM1_CTGTCGTTCATCGCAA-1	47.2491	0	153.589	55.988	1378.13
ccRCC_LM1_CTGTGAACACAACGCC-1	135.036	56.2579	156.192	51.3018	102.342
ccRCC_LM1_CTTAGGAAGGTAAACT-1	0	179.706	0	325.328	91.8376
ccRCC_LM1_CTTCCGATCCATCTAT-1	1812.35	0	319.15	0	0
ccRCC_LM1_CTTGATTAGCCTTGAT-1	0	45.8589	879.2	246.321	86.5631
ccRCC_LM1_GAACTGTCATAACAGA-1	72.4072	25.7455	864.951	0	887.072
ccRCC_LM1_GAACTGTTCCCAAGCG-1	3.19139	0	261.116	603.328	302.77
ccRCC_LM1_GAAGAATAGTGGATTA-1	31.6326	32.549	97.2684	126.069	426.745
ccRCC_LM1_GAAGAATTCGCCTAGG-1	7.93675	37.2578	136.915	718.42	99.6817
ccRCC_LM1_GAAGGACTCTCCGCAT-1	128.648	254.498	159.686	952.675	33.3729
ccRCC_LM1_GAATCACAGGAAGTGA-1	0	88.0813	0	118.782	579.565
ccRCC_LM1_GACACGCAGCGCTGAA-1	605.394	0	0	0	467.799
ccRCC_LM1_GACCCTTGTTGCTCCT-1	16.1521	15.61	1297.59	0	224.883
ccRCC_LM1_GACCGTGCATTGAAGA-1	21.4856	10.7988	125.692	551.502	36.6148
ccRCC_LM1_GACGCTGAGAGCTTTC-1	58.7562	0	181.894	782.547	191.582
ccRCC_LM1_GACTTCCGTGGTTTGT-1	8.98712	0	266.464	365.082	359.061
ccRCC_LM1_GAGGCCTAGAATTGTG-1	247.307	0	99.5204	348.809	219.059
ccRCC_LM1_GAGGCCTCATAGAAAC-1	24.8788	0	223.19	390.266	536.619
ccRCC_LM1_GAGGCCTCATGTGGCC-1	114.283	26.2357	99.2237	350.237	100.001
ccRCC_LM1_GAGTCTATCTTGATTC-1	0	10.2286	650.786	0	273.791
ccRCC_LM1_GAGTGAGTCGACGCGT-1	107.716	213.015	0	483.077	658.728
ccRCC_LM1_GAGTTACTCTACGGGC-1	39.0903	138.964	153.627	1118.63	95.3801
ccRCC_LM1_GATAGAAGTAACACCT-1	36.4097	0	601.616	294.573	87.2393
ccRCC_LM1_GATAGAATCTTTGCAT-1	13.5155	27.2265	525.816	301.614	527.58
ccRCC_LM1_GATCAGTCATGTAACC-1	0	0	227.82	208.386	1443.68
ccRCC_LM1_GATCATGTCTACTCAT-1	0	33.5063	106.119	484.605	1345.41
ccRCC_LM1_GATCATGTCTCCTGAC-1	26.5105	38.5365	134.178	196.527	232.402
ccRCC_LM1_GATGACTTCGACATAC-1	98.4882	0	518.029	565.869	117.594
ccRCC_LM1_GATGATCTCGGATAAA-1	0	455.136	0	424.141	537.672
ccRCC_LM1_GATGCTAAGAGGTGCT-1	702.503	788.818	0	573.368	0
ccRCC_LM1_GATGCTAAGTCACTGT-1	0	57.9676	0.620848	467.996	52.1867
ccRCC_LM1_GATGGAGGTATTGAGA-1	24.0277	0	448.08	712.486	532.482
ccRCC_LM1_GATGTTGAGAAAGTCT-1	22.9342	0	975.549	60.6077	452.332
ccRCC_LM1_GCAACATCATCAGTGT-1	0	107.425	885.162	8.49237	401.152
ccRCC_LM1_GCACGTGCAACTCGTA-1	71.9559	0	0	441.586	316.579
ccRCC_LM1_GCACTAAAGTAGTCTC-1	49.108	206.52	72.7203	713.462	801.861
ccRCC_LM1_GCAGTTATCCCTTCCC-1	0	26.171	455.008	110.838	102.725
ccRCC_LM1_GCAGTTATCGTGGGTC-1	133.171	4.67293	295.474	181.017	5.97776
ccRCC_LM1_GCATCGGGTGCCCTTT-1	566.252	52.9523	51.3527	335.267	245.953
ccRCC_LM1_GCATTAGCAGTGGGTA-1	0	22.3962	639.981	159.44	223.357
ccRCC_LM1_GCGAGAAGTCGGTAAG-1	0	1.69722	620.041	99.332	406.994
ccRCC_LM1_GCGGAAAAGCGTGTTT-1	0	579.645	110.698	576.5	93.6646
ccRCC_LM1_GCGTTTCCAGCGAACA-1	64.2392	34.5504	0	215.451	724.952
ccRCC_LM1_GCTACAAGTAGCCCTG-1	6.81143	0	267.052	577.458	380.07
ccRCC_LM1_GCTACAAGTTATGTCG-1	0	0	191.105	818.393	458.621
ccRCC_LM1_GCTACAATCTTACGGA-1	29.0069	7.65922	204.627	514.422	308.086
ccRCC_LM1_GCTCAAAAGGCCACTC-1	0	708.344	149.277	478.513	151.044
ccRCC_LM1_GCTTCACCATAACCCA-1	0	0	206.783	445.477	45.9102
ccRCC_LM1_GCTTGGGGTTGCCAAT-1	313.271	560.64	0	380.648	758.793
ccRCC_LM1_GCTTTCGAGTTGTCGT-1	0	476.128	0	30.7074	129.541
ccRCC_LM1_GGAAGTGCAGCAGATG-1	17.6106	0	164.314	449.202	649.581
ccRCC_LM1_GGAATGGTCCATGCAA-1	21.7738	184.172	6.81375	431.546	723.508
ccRCC_LM1_GGAGAACCAGTGGCTC-1	0	91.7463	962.383	0	750.977
ccRCC_LM1_GGAGATGTCCGACATA-1	315.702	208.247	0	605.218	364.422
ccRCC_LM1_GGCACGTTCCATAGGT-1	8.75184	34.1369	22.6949	1055.05	19.3924
ccRCC_LM1_GGCAGTCCAGCACGAA-1	248.407	108.499	112.528	73.1952	222.863
ccRCC_LM1_GGGAAGTGTATAGGAT-1	294.873	32.0755	101.62	111.653	107.756
ccRCC_LM1_GGGACTCTCTAGGCCG-1	0	24.2506	435.034	56.3961	106.527
ccRCC_LM1_GGGAGTAGTCTAACTG-1	0	165.881	94.7985	710.19	45.2688
ccRCC_LM1_GGGCGTTCATGAGGGT-1	0	87.0566	137.309	573.918	77.7669
ccRCC_LM1_GGGTATTCACGGGTAA-1	0	0	582.903	259.538	72.239
ccRCC_LM1_GGGTCACCATGGATCT-1	42.4245	0	83.6778	765.652	495.347
ccRCC_LM1_GGGTGTCGTGTGTCGC-1	53.2967	0	0	786.878	272.735
ccRCC_LM1_GGTAACTCAGGCTTGC-1	116.049	49.6541	221.387	0	1253.88
ccRCC_LM1_GGTAGAGCAAATAAGC-1	0	0	82.5569	286.414	414.084
ccRCC_LM1_GGTGGCTAGAAACTAC-1	0	0	948.697	10.5576	90.0753
ccRCC_LM1_GGTGGCTAGAAACTCA-1	32.436	0	0	418.49	966.576
ccRCC_LM1_GGTGGCTCAAGGCAAC-1	0	0.1384	439.043	150.554	145.87
ccRCC_LM1_GGTTGTAGTCTGATAC-1	373.912	643.433	0	448.745	57.6964
ccRCC_LM1_GTAACACCACCCATAA-1	0	562.69	46.2093	105.794	322.742
ccRCC_LM1_GTAACCACAGCTAACT-1	299.431	51.7527	0	83.1562	181.743
ccRCC_LM1_GTAGAAAGTGTCTAAC-1	35.906	77.1744	131.307	399.491	561.14
ccRCC_LM1_GTAGCTAAGACATGCG-1	0	0	203.95	399.244	955.386
ccRCC_LM1_GTAGGAGTCACGGTCG-1	29.8553	34.8274	40.7177	332.885	411.361
ccRCC_LM1_GTAGTACGTCGCGTCA-1	0	168.173	173.142	682.973	246.273
ccRCC_LM1_GTATTGGAGTAGGATT-1	10.804	27.1725	444.153	122.52	14.5104
ccRCC_LM1_GTATTTCCAGACCTAT-1	97.948	112.937	60.0885	347.567	388.485
ccRCC_LM1_GTCAAACTCGGAGTAG-1	345.454	18.6633	141.74	91.7323	152.566
ccRCC_LM1_GTCAGCGGTACACTCA-1	621.408	0	22.8824	422.72	304.613
ccRCC_LM1_GTCATTTGTTGGGCCT-1	411.886	252.627	185.754	303.189	288.568
ccRCC_LM1_GTCTACCCAAGGCGTA-1	5.25588	0	260.823	279.047	348.488
ccRCC_LM1_GTCTTTAAGACCGCCT-1	328.502	509.067	0	683.741	0
ccRCC_LM1_GTCTTTAAGCCAACCC-1	85.9215	0	1413.97	249.489	0
ccRCC_LM1_GTGAGTTAGCCGTAAG-1	7.81731	119.841	104.26	277.323	390.284
ccRCC_LM1_GTGAGTTTCTCTATAC-1	11.6397	30.6135	37.949	143.409	240.302
ccRCC_LM1_GTGCACGCAATTTCCT-1	36.9049	0	627.91	378.635	177.429
ccRCC_LM1_GTGCACGCACCAATTG-1	68.2122	0	54.1684	424.092	120.692
ccRCC_LM1_GTGCACGTCCACATAG-1	0	836.761	0	784.369	0
ccRCC_LM1_GTGCACGTCGTGCATA-1	0	188.391	64.8284	55.8319	294.914
ccRCC_LM1_GTGCAGCGTGCCTTCT-1	10.146	144.818	40.1398	661.427	0
ccRCC_LM1_GTGCGTGAGTACAGCG-1	31.2126	0	992.245	62.8496	701.538
ccRCC_LM1_GTGGGAAAGCAAGGAA-1	45.8657	13.7953	31.5623	413.557	846.932
ccRCC_LM1_GTTACCCGTGTAGTGG-1	51.3656	32.7779	80.3378	159.922	611.588
ccRCC_LM1_GTTACGACAGCAGTTT-1	23.0836	66.7485	57.032	373.547	479.961
ccRCC_LM1_GTTCATTCACACGCCA-1	108.349	19.3757	225.419	372.617	71.8705
ccRCC_LM1_GTTCTATAGTTGAAGT-1	0	34.0796	290.803	110.597	81.7472
ccRCC_LM1_GTTGAACCACTTGGCG-1	518.536	0	338.722	222.228	15.6595
ccRCC_LM1_GTTGTAGGTTATGGTC-1	188.587	0	353.578	116.839	794.243
ccRCC_LM1_GTTGTAGTCACTTGTT-1	50.0316	0	237.897	356.3	220.46
ccRCC_LM1_GTTGTCCCAGAAGTGC-1	13.3886	44.4968	786.6	0	0
ccRCC_LM1_GTTGTCCGTCTTCCGT-1	579.526	0	128.183	182.145	166.249
ccRCC_LM1_GTTTACTAGGCACTCC-1	138.218	103.158	20.7026	255.8	710.515
ccRCC_LM1_TAACACGGTCCGATCG-1	446.079	70.268	208.488	709.094	192.888
ccRCC_LM1_TAACTTCAGCCTGCCA-1	0	0	211.226	301.537	1324.94
ccRCC_LM1_TAAGCCATCAATCGGT-1	14.1034	0	698.474	278.468	0
ccRCC_LM1_TAAGCCATCGTGGGAA-1	309.83	61.3202	150.862	286.098	141.626
ccRCC_LM1_TAAGCGTGTCACCGAC-1	84.1929	0	349.97	852.877	578.918
ccRCC_LM1_TACAGGTGTGCCTAAT-1	72.098	19.4645	358.254	216.223	896.388
ccRCC_LM1_TACAGGTTCCTTATGT-1	0	64.1021	798.008	251.11	639.78
ccRCC_LM1_TACGGGCTCTGTGCAA-1	5.21528	0	642.151	33.4253	0
ccRCC_LM1_TACGTCCGTCACCGAC-1	127.108	557.083	145.395	313.809	279.692
ccRCC_LM1_TACTTACTCGTTCTCG-1	12.2611	254.534	104.381	88.9811	635.587
ccRCC_LM1_TAGAGTCGTCTTACTT-1	0	0	30.9223	155.548	625.503
ccRCC_LM1_TAGATCGTCATAGCAC-1	0	21.4269	138.605	407.079	947.063
ccRCC_LM1_TAGGTACAGCACCGTC-1	61.9921	0	32.3724	233.275	710.415
ccRCC_LM1_TAGGTTGGTACCTAGT-1	3.02068	32.2526	0	0	650.209
ccRCC_LM1_TATACCTAGCGACTAG-1	0	20.3808	551.945	1.15935	611.502
ccRCC_LM1_TATCAGGTCCGCTGTT-1	0	0	812.439	0	0
ccRCC_LM1_TATCAGGTCGCCGAAC-1	0	71.7461	529.777	585.306	365.348
ccRCC_LM1_TATCCTAGTGGGTTGA-1	0	6.77366	121.741	104.238	1588.1
ccRCC_LM1_TATCGCCAGCGTCTCG-1	9.10741	0	275.236	93.4366	1155.62
ccRCC_LM1_TATCTGTTCGAAATCC-1	0	108.323	0	527.643	604.144
ccRCC_LM1_TATGTTCCATATGAAG-1	0	1327.4	107.231	0	11.8429
ccRCC_LM1_TATTGCTGTCGTATTG-1	9.91269	0	303.193	466.159	893.059
ccRCC_LM1_TATTGGGGTTCATCGA-1	6.67373	0	567.958	220.1	280.711
ccRCC_LM1_TCAAGACGTGTTGAGG-1	0	331.236	0	1398.78	0
ccRCC_LM1_TCAATTCAGCCTAACT-1	97.0256	4.47683	175.361	319.21	77.5423
ccRCC_LM1_TCACAAGAGCTAAATG-1	0	0	316.041	194.844	723.646
ccRCC_LM1_TCACATTGTTGCCAAT-1	15.9595	52.1384	52.9288	166.391	274.696
ccRCC_LM1_TCACTCGGTACAAACA-1	0	56.9214	51.7847	0	482.923
ccRCC_LM1_TCAGGTACAGGCATTT-1	13.8551	149.736	261.982	814.457	291.203
ccRCC_LM1_TCAGTTTGTCGCCACA-1	85.8175	144.486	45.4499	0	694.404
ccRCC_LM1_TCATACTGTCACCGAC-1	28.3926	201.439	58.5418	342.507	828.301
ccRCC_LM1_TCATATCCACGCTATA-1	51.5781	4.24496	316.743	108.65	326.808
ccRCC_LM1_TCATATCGTAATGCGG-1	486.165	1040.95	443.183	0	196.024
ccRCC_LM1_TCATGCCTCGATACAC-1	719.047	0	282.211	0	0
ccRCC_LM1_TCATGTTGTCTTGAGT-1	25.967	68.2948	953.618	235.016	196.018
ccRCC_LM1_TCATTACCATTGTACG-1	74.9431	92.0209	216.059	822.524	320.36
ccRCC_LM1_TCATTCATCAGTGTCA-1	44.6071	0	330.216	453.406	225.171
ccRCC_LM1_TCCATCGTCGCGTGAC-1	10.5882	0	102.082	235.876	393.799
ccRCC_LM1_TCCCAGTCAAATGGTA-1	0	375.653	105.461	1015.77	301.949
ccRCC_LM1_TCCCATGTCTTTCCGG-1	392.245	483.135	280.915	272.249	175.297
ccRCC_LM1_TCCTCCCCAGAGCCCT-1	76.7829	275.355	132.081	891.564	35.8779
ccRCC_LM1_TCCTCGAAGAATCGAT-1	0	208.425	48.4753	637.702	878.759
ccRCC_LM1_TCCTCGAGTACCCGAC-1	0	0	402.952	434.984	816.547
ccRCC_LM1_TCGATTTCATACGCAT-1	187.117	49.8361	197.2	198.16	80.6984
ccRCC_LM1_TCGCACTGTTTCAGAC-1	50.9641	100.098	299.023	0	72.5402
ccRCC_LM1_TCGGATAAGGCAGTCA-1	0	105.632	24.1616	196.836	189.975
ccRCC_LM1_TCGGTCTAGACTCGAG-1	7.33661	143.969	67.4954	342.067	885.324
ccRCC_LM1_TCGGTCTAGTTTGAGA-1	0	0	1781.25	0	223.143
ccRCC_LM1_TCTACCGGTAACGATA-1	0	0	504.322	0	293.203
ccRCC_LM1_TCTCACGGTAACTGCT-1	69.768	800.781	0	896.797	88.5836
ccRCC_LM1_TCTCACGGTTGTTGCA-1	257.386	0	257.666	59.5658	1114.23
ccRCC_LM1_TCTCAGCTCTTCCCAG-1	28.1664	166.949	85.0046	1572.37	0
ccRCC_LM1_TCTGTCGTCTTCTCAA-1	567.623	117.408	114.551	464.434	456.461
ccRCC_LM1_TCTTGCGGTTGGAGGT-1	63.8107	53.5413	16.2168	111.112	350.02
ccRCC_LM1_TGAATCGGTGACATCT-1	0	174.794	0	120.4	886.928
ccRCC_LM1_TGACAGTCATCGGTTA-1	0	0	138.301	819.377	558.847
ccRCC_LM1_TGAGGAGAGTATTCCG-1	0	0	552.999	0	321.87
ccRCC_LM1_TGATGGTTCCAACCAA-1	84.9576	27.7515	565.254	165.445	287.491
ccRCC_LM1_TGATTCTCACCAGGTC-1	0	27.4951	432.975	31.5776	297.28
ccRCC_LM1_TGATTTCAGGGAGAAT-1	0	2106.57	0	0	0
ccRCC_LM1_TGCACGGGTCTTCCGT-1	7.27048	114.228	1026.95	149.013	281.418
ccRCC_LM1_TGCATCCAGACCCGCT-1	46.3654	0	1588.63	0	0
ccRCC_LM1_TGCATCCGTACGATTC-1	247.769	291.246	0	231.589	367.424
ccRCC_LM1_TGCATGAGTTTCACTT-1	0	370.415	18.2682	1062.21	0
ccRCC_LM1_TGCTGAAAGATACCAA-1	237.091	360.703	0	429.771	297.678
ccRCC_LM1_TGCTTCGTCTACAGGT-1	0	162.748	19.4596	272.159	217.578
ccRCC_LM1_TGGAGGAGTCACGCTG-1	0	219.629	0	508.631	1474.56
ccRCC_LM1_TGGAGGAGTCCACTCT-1	16.6439	0	313.013	824.121	471.234
ccRCC_LM1_TGGAGGATCGTGGAAG-1	0	586.602	0	508.979	823.564
ccRCC_LM1_TGGATCAGTGCTCTCT-1	147.913	17.2606	151.328	780.532	615.969
ccRCC_LM1_TGGATCATCAGACAAA-1	14.3144	607.553	26.8827	43.9412	195.78
ccRCC_LM1_TGGATGTCACAGTATC-1	26.0522	14.0756	103.204	462.711	199.7
ccRCC_LM1_TGGGAGAGTTAACCTG-1	0	0	0	1634.22	293.885
ccRCC_LM1_TGGGAGATCGGCAGTC-1	118.799	0	247.053	263.64	267.502
ccRCC_LM1_TGGTACAAGCCTGAAG-1	254.394	426.003	0	343.45	556.253
ccRCC_LM1_TGGTTAGAGCCGAATG-1	420.906	202.379	119.173	257.954	427.022
ccRCC_LM1_TGTAACGCAGACCGCT-1	63.1352	0	599.73	316.591	782.551
ccRCC_LM1_TGTAGACCATCGAGCC-1	17.4723	43.6195	164.374	505.976	308.782
ccRCC_LM1_TGTCCACCAAACACGG-1	0	247.515	0	340.266	399.516
ccRCC_LM1_TGTCCCAAGCAAACAT-1	17.547	0	234.778	835.598	271.827
ccRCC_LM1_TGTCCCAAGCCAAGGT-1	2.4981	85.0298	250.975	223.278	671.279
ccRCC_LM1_TGTGAGTAGGCATGCA-1	36.2249	127.008	152.674	399.64	928.689
ccRCC_LM1_TGTGTGAAGGACGCAT-1	36.9844	0	250.584	997.808	0
ccRCC_LM1_TGTGTGACACGCGTGT-1	21.3731	39.9325	38.0421	384.546	61.3211
ccRCC_LM1_TGTTACTAGCTACAAA-1	33.0357	156.75	13.8576	112.865	221.957
ccRCC_LM1_TGTTCTACACTTCCTG-1	0	255.848	135.882	209.22	586.821
ccRCC_LM1_TGTTCTAGTGAGTCAG-1	134.139	112.498	96.7719	253.817	3.33591
ccRCC_LM1_TTAATCCAGTGGTTGG-1	23.7982	109.521	1072.18	153.083	337.576
ccRCC_LM1_TTACAGGGTGACCGTC-1	34.1806	66.2681	152.261	20.5872	851.87
ccRCC_LM1_TTACCATAGACTCATC-1	143.817	0	466.447	330.494	289.429
ccRCC_LM1_TTAGGCAGTGGAATGC-1	17.9339	0	130.875	327.379	51.0671
ccRCC_LM1_TTAGTCTTCCACACAA-1	403.713	28.8552	112.925	179.721	183.375
ccRCC_LM1_TTCACCGGTGTCTTCC-1	354.406	100.865	104.162	276.39	246.828
ccRCC_LM1_TTCACGCGTAACCCGC-1	0	0	1133.49	0	287.453
ccRCC_LM1_TTCACGCGTGGACCTC-1	226.064	11.5378	203.262	289.321	148.222
ccRCC_LM1_TTCATTGTCGTCCATC-1	0	0	438.803	0	430.601
ccRCC_LM1_TTCCACGCAGTCGCTG-1	0	1.86364	528.814	55.8499	236.562
ccRCC_LM1_TTCCGGTCATATGAAG-1	26.1777	0	123.524	226.382	215.644
ccRCC_LM1_TTCCGTGGTATACGGG-1	31.684	13.4389	59.8307	946.128	204.783
ccRCC_LM1_TTCCGTGTCGCGAAGA-1	10.577	23.0013	75.8635	225.289	304.713
ccRCC_LM1_TTCGATTCAACATACC-1	0	52.2659	94.9786	514.043	61.7826
ccRCC_LM1_TTCTAACCACCAATTG-1	0	0	721.681	0	336.043
ccRCC_LM1_TTCTAACCACTCAAGT-1	1202.53	15.4013	74.939	242.195	281.155
ccRCC_LM1_TTCTAGTCACGGCGTT-1	3.29773	128.888	0	214.188	170.173
ccRCC_LM1_TTCTAGTTCCATAGGT-1	131.274	17.2839	326.407	195.921	17.7831
ccRCC_LM1_TTCTGTAAGGTCGTGA-1	0	1928.05	148.369	109.755	75.336
ccRCC_LM1_TTGACCCTCACTGTTT-1	14.2532	0	183.383	346.635	20.4312
ccRCC_LM1_TTGACCCTCATGACAC-1	231.454	31.9509	119.364	343.34	25.6739
ccRCC_LM1_TTGCGTCCATTAGGAA-1	17.8821	195.634	21.9728	0	460.148
ccRCC_LM1_TTGCTGCAGGCTTAAA-1	0	11.0695	286.234	0	191.96
ccRCC_LM1_TTGCTGCGTTACCTGA-1	161.081	0	0	123.853	357.431
ccRCC_LM1_TTGGATGTCACCTCTG-1	0	18.5658	487.362	241.677	209.2
ccRCC_LM1_TTGGGATCACAAAGTA-1	417.224	0	473.636	312.706	677.839
ccRCC_LM1_TTGGGTATCAGTGTGT-1	164.998	222.855	0	159.734	330.872
ccRCC_LM1_TTGGTTTGTACCACGC-1	0	100.316	0	0	490.172
ccRCC_LM1_TTGTGTTCATCTCGTC-1	0	75.7349	142.945	252.292	937.889
ccRCC_LM1_TTGTTCAGTCAAAGAT-1	132.165	60.5091	742.753	0	101.574
ccRCC_LM1_TTGTTCATCAGCAGAG-1	1568.44	0	0	282.706	25.8718
ccRCC_LM1_TTGTTCATCTCGCCTA-1	0	11.8629	446.721	0	384.477
ccRCC_LM1_TTGTTGTAGCTGAAGC-1	54.3516	203.684	0	1676.26	0
ccRCC_LM1_TTGTTTGTCGCGGACT-1	0	69.5642	331.115	210.161	335.156
ccRCC_LM1_TTTACCATCGTGTTCC-1	0	213.655	684.509	368.623	278.775
ccRCC_LM1_TTTACGTCAGTAGAAT-1	8.88204	0.558251	88.7024	218.976	218.126
ccRCC_LM1_TTTACTGAGAGTCGAC-1	15.1871	80.6899	0	595.224	434.559
ccRCC_LM1_TTTAGTCCATCGGCCA-1	91.6325	0	179.858	61.7416	1687.33
ccRCC_LM1_TTTGATCTCGGCGATC-1	19.6835	0	183.618	515.835	1075.16
ccRCC_LM1_TTTGGAGAGGTCTGGA-1	42.6318	0	209.746	527.003	195.978
ccRCC_LM1_TTTGTTGTCTATCGCC-1	37.3915	18.2826	473.764	43.2869	0

## Sheet: Malignant5.usages.k_6.dt_0_01.c
	1	2	3	4	5	6
ccRCC2_AACGTCACAACGCATT-1	110.57	7.32608	427.425	71.8119	98.9607	69.7079
ccRCC_LM2_AAACCCAGTACAACGG-1	161.874	29.0567	107.352	111.605	177.095	491.96
ccRCC_LM2_AAACCCAGTGGAAGTC-1	5.01448	442.745	158.733	33.4851	66.1199	30.4997
ccRCC_LM2_AAACCCAGTGGTGATG-1	0	89.8952	0	203.825	507.355	36.2022
ccRCC_LM2_AAACGAAGTAACAGTA-1	0	1526.63	105.908	0	356.567	54.8396
ccRCC_LM2_AAACGAAGTCCAGAAG-1	5.50351	224.868	100.425	1.83535	348.925	49.7696
ccRCC_LM2_AAAGAACCAATAGGAT-1	0	180.696	0	0	411.034	0
ccRCC_LM2_AAAGAACTCAACTTTC-1	0	207.944	0	2.60053	634.876	71.7858
ccRCC_LM2_AAAGTCCAGCTGTGCC-1	19.7906	798.196	0	23.2514	284.367	0
ccRCC_LM2_AAAGTGAAGCTGGCCT-1	0	384.186	3.98188	9.08459	269.936	0
ccRCC_LM2_AAAGTGATCCAAGCTA-1	49.7815	180.121	0	527.547	142.943	0
ccRCC_LM2_AAAGTGATCCGCAACG-1	0	50.6522	13.1318	31.026	845.107	7.5425
ccRCC_LM2_AAATGGAAGAGGATGA-1	0	227.649	177.023	0	615.561	50.3512
ccRCC_LM2_AAATGGAAGCGAATGC-1	12.8157	568.07	0	11.7443	189.959	0
ccRCC_LM2_AAATGGATCCAAGCCG-1	0	512.36	473.827	32.7217	64.8892	162.406
ccRCC_LM2_AAATGGATCGGATTAC-1	7.65101	199.257	0	12.5479	448.522	21.0495
ccRCC_LM2_AAATGGATCTCCACTG-1	0	290.133	22.1987	7.0419	842.037	0
ccRCC_LM2_AACAAAGAGCCTGAGA-1	0	684.654	0	0	224.853	0
ccRCC_LM2_AACAAAGCAGTCTTCC-1	4.87472	195.369	23.5468	19.1841	463.519	0
ccRCC_LM2_AACAAAGCATTGCTGA-1	24.035	414.8	0	0	579.38	0
ccRCC_LM2_AACAAAGGTGAAAGTT-1	0	341.692	0	34.9376	703.174	0
ccRCC_LM2_AACAACCAGGTCCAGA-1	0	149.934	0	12.3323	425.556	0
ccRCC_LM2_AACAACCTCATCTACT-1	0	234.067	0	0	985.148	0
ccRCC_LM2_AACAACCTCGTGCAGC-1	0	299.431	537.605	0	562.389	94.4583
ccRCC_LM2_AACAAGACAAGCGCAA-1	0	236.423	0	1063.38	0	457.016
ccRCC_LM2_AACACACCACAGTACT-1	13.4834	279.611	0	0	581.419	0
ccRCC_LM2_AACACACTCAACTTTC-1	6.57986	99.0483	72.9613	11.21	655.798	0
ccRCC_LM2_AACACACTCGACATTG-1	643.255	15.6626	762.902	35.1172	82.4287	39.4442
ccRCC_LM2_AACAGGGGTGACCTGC-1	284.229	229.681	681.3	214.644	0	0
ccRCC_LM2_AACAGGGTCCCTGGTT-1	3.58668	112.144	29.0836	0.326168	676.955	5.278
ccRCC_LM2_AACCAACAGGTTCTTG-1	0	227.717	0	35.184	0	1386.44
ccRCC_LM2_AACCAACAGTTCCGGC-1	3.48185	263.65	0	0	314.051	0
ccRCC_LM2_AACCAACTCTAGCATG-1	0	305.557	0	40.2202	277.585	0.0454708
ccRCC_LM2_AACCACACATCCGTGG-1	0	364.061	6.68305	15.7963	314.815	0
ccRCC_LM2_AACCACATCAAGAAAC-1	130.235	294.354	329.213	40.6719	901.092	0
ccRCC_LM2_AACCATGCAGCAGATG-1	11.8633	417.722	0	40.9883	286.688	0
ccRCC_LM2_AACCCAAGTGACAGGT-1	0.451101	241.42	59.3606	16.844	502.535	0
ccRCC_LM2_AACCTGATCTCATTGT-1	0	301.338	313.616	35.253	0	392.902
ccRCC_LM2_AACCTTTAGAGGTTTA-1	37.096	358.854	0	33.5459	152.491	178.095
ccRCC_LM2_AACCTTTGTCAGGCAA-1	0	30.4237	966.59	0	108.292	306.536
ccRCC_LM2_AACGAAATCTTGATTC-1	71.6387	376.37	298.484	661.484	0	393.127
ccRCC_LM2_AACGGGAGTTGCGAAG-1	0	565.54	22.8442	0	334.641	52.1067
ccRCC_LM2_AACGGGATCCATCAGA-1	13.4473	478.307	0	0	217.329	0
ccRCC_LM2_AACTTCTGTATCAAGA-1	2055.7	0	0	0	142.221	232.731
ccRCC_LM2_AACTTCTTCAACCGAT-1	8.67535	226.01	148.657	167.956	0	195.203
ccRCC_LM2_AAGAACACAAGTCGTT-1	20.2973	357.695	0	0	578.453	0
ccRCC_LM2_AAGACAAGTTAAGAAC-1	25.665	569.051	17.9851	5.127	361.78	0
ccRCC_LM2_AAGACAATCTCTAAGG-1	0	0	681.203	0	304.561	0
ccRCC_LM2_AAGACTCGTATCTCGA-1	15.7535	264.965	6.88645	12.321	445.414	0
ccRCC_LM2_AAGATAGGTGAAGCGT-1	0	851.481	1130.08	0	0	197.551
ccRCC_LM2_AAGCATCAGAACTTCC-1	5.21511	382.225	0	0	265.198	0
ccRCC_LM2_AAGCATCAGCAATAGT-1	0	333.905	0	26.6077	948.36	0
ccRCC_LM2_AAGCATCGTCCTCCTA-1	0	55.8083	0	0	56.5159	551.796
ccRCC_LM2_AAGCGAGCACAAACGG-1	0	331.115	0	118.896	449.769	0
ccRCC_LM2_AAGCGAGGTGTCCCTT-1	0	317.58	67.4188	88.5288	478.085	0
ccRCC_LM2_AAGCGTTAGGGCCTCT-1	5.5052	558.704	0	0	107.509	0
ccRCC_LM2_AAGGAATTCGGCCCAA-1	0	627.358	922.417	0	0	141.703
ccRCC_LM2_AAGGAATTCTCTAGGA-1	100.817	0	570.915	0	331.665	615.039
ccRCC_LM2_AAGGTAAAGATTGCGG-1	40.8021	506.137	38.9982	0	929.197	0
ccRCC_LM2_AAGGTAATCCATCCGT-1	12.4028	270.641	45.6761	0	577.774	0
ccRCC_LM2_AAGTACCTCGCACGAC-1	0	328.766	14.7648	2.94003	480.868	1.27041
ccRCC_LM2_AAGTACCTCGTTATCT-1	59.1927	462.862	233.409	57.0502	116.235	1087.14
ccRCC_LM2_AAGTCGTCAAGCTGCC-1	0	555.578	3.61038	14.4135	380.928	0
ccRCC_LM2_AAGTCGTCACCCAAGC-1	5.73356	499.255	19.9812	0	164.166	0
ccRCC_LM2_AAGTCGTCAGAAACCG-1	4.47257	310.082	520.896	10.1244	29.4399	256.405
ccRCC_LM2_AATAGAGCAGGATTCT-1	0	430.227	0	7.14994	617.452	0
ccRCC_LM2_AATAGAGGTCGTTGCG-1	45.9102	258.243	19.3518	28.6258	482.353	0
ccRCC_LM2_AATCACGAGCAGCAGT-1	0	287.07	114.817	4.51686	435.699	17.7522
ccRCC_LM2_AATCACGAGTCGGGAT-1	19.6294	422.402	275.602	0	575.992	259.823
ccRCC_LM2_AATCACGTCCGGCTTT-1	33.4946	253.268	114.59	210.136	18.3609	118.863
ccRCC_LM2_AATCGACAGCGATCGA-1	0	84.6577	426.49	0	13.0554	291.145
ccRCC_LM2_AATCGACTCGGCATTA-1	32.7634	412.611	0	0	750.286	0
ccRCC_LM2_AATCGTGCACGTAGTT-1	843.27	1.66712	0	30.2195	158.429	515.759
ccRCC_LM2_AATCGTGTCTGGGCAC-1	172.892	319.048	188.073	94.0835	0	176.546
ccRCC_LM2_AATGACCCAATGGGTG-1	23.91	407.904	252.806	0	345.015	143.519
ccRCC_LM2_AATGCCAAGAGAGCAA-1	0	94.2147	417.967	0	44.4296	247.915
ccRCC_LM2_AATGCCAAGGTGGCTA-1	0	510.652	0	79.2154	62.5367	436.083
ccRCC_LM2_AATGCCACAACTCATG-1	19.6427	541.484	0	0	438.928	0
ccRCC_LM2_AATGCCATCAAGCGTT-1	0	424.067	30.1062	0	602.11	21.439
ccRCC_LM2_AATGGAAGTACAGTAA-1	21.6049	646.628	698.345	47.4461	0	35.0507
ccRCC_LM2_AATGGAATCGCTATTT-1	276.786	182.332	1243.29	0	727.679	0
ccRCC_LM2_AATGGCTCACTCACTC-1	12.8119	20.6644	106.174	0	866.363	237.572
ccRCC_LM2_AATGGCTCATTCAGGT-1	22.265	11.6058	364.443	5.13765	603.836	160.612
ccRCC_LM2_AATGGCTTCTCTGCTG-1	0	528.452	0	0	239.079	14.0496
ccRCC_LM2_AATTCCTCAAAGGATT-1	95.0414	431.385	118.18	51.088	448.157	0
ccRCC_LM2_AATTCCTCATCGGCCA-1	8.50581	0	302.265	0	456.694	120.405
ccRCC_LM2_AATTCCTGTGCCTAAT-1	134.272	340.367	0	84.0376	237.57	0
ccRCC_LM2_AATTCCTGTGCCTTTC-1	12.5244	575.708	27.2619	11.8526	203.068	214.746
ccRCC_LM2_AATTCCTTCGTTGTTT-1	4.32819	500.977	215.68	14.4842	89.1294	112.637
ccRCC_LM2_AATTTCCAGGGCATGT-1	15.4318	8.5043	0	25.0824	69.8118	914.874
ccRCC_LM2_AATTTCCCAAGCCCAC-1	6.94007	436.386	456.635	6.33465	91.2661	0
ccRCC_LM2_AATTTCCCACTTGAGT-1	117.834	241.923	347.974	0	616.936	678.497
ccRCC_LM2_ACAACCATCCCTCGAT-1	43.0216	315.898	12.7193	15.9468	1097.86	0
ccRCC_LM2_ACAACCATCGGTCTAA-1	0	244.002	786.794	0	0	356.97
ccRCC_LM2_ACAAGCTCAAAGGGTC-1	10.8112	608.094	0	4.12539	164.476	0
ccRCC_LM2_ACAAGCTGTGCCTTTC-1	20.2055	477.419	0	52.9693	685.539	71.2219
ccRCC_LM2_ACACAGTAGCTGTCCG-1	18.9088	648.767	0	0	82.732	0
ccRCC_LM2_ACACAGTTCCATAAGC-1	100.034	479.058	106.811	77.5949	94.2332	47.7971
ccRCC_LM2_ACACAGTTCGTTCCCA-1	45.3264	338.532	249.11	25.6418	1072.7	138.499
ccRCC_LM2_ACACCAACACCAACAT-1	0	717.94	132.259	0	318.107	57.4249
ccRCC_LM2_ACACCAAGTCACTACA-1	0	398.492	0	52.0531	0	802.771
ccRCC_LM2_ACACCAATCATTGTTC-1	0	1299.27	745.425	10.8382	127.833	103.636
ccRCC_LM2_ACACGCGAGACCAACG-1	22.3589	576.436	0	0	301.702	0
ccRCC_LM2_ACACGCGAGGGCGAAG-1	0	1381.51	0	0	0	251.975
ccRCC_LM2_ACACGCGAGGTGCTGA-1	45.6892	439.673	124.525	2.39191	1150.96	0
ccRCC_LM2_ACACGCGGTATTCTCT-1	0	327.552	294.807	0	277.21	153.472
ccRCC_LM2_ACACGCGTCCTACCAC-1	1.69352	260.587	149.455	112.855	599.12	0
ccRCC_LM2_ACACTGAAGTGATCGG-1	331.491	666.56	1285.43	387.312	0	14.4834
ccRCC_LM2_ACACTGAGTACTGACT-1	27.0493	0	93.0928	0	119.977	582.532
ccRCC_LM2_ACAGAAAAGAATTCAG-1	13.7995	328.452	9.88299	0	300.964	0
ccRCC_LM2_ACAGAAAAGTAACGAT-1	0	69.731	572.242	0	12.1397	296.011
ccRCC_LM2_ACAGAAAAGTAATTGG-1	1.29052	269.249	0	5.33764	333.293	0
ccRCC_LM2_ACAGAAATCACCCTGT-1	3.55934	437.125	0	5.57183	761.545	0
ccRCC_LM2_ACAGGGACACTCCGGA-1	26.7823	343.497	0	0	262.848	0
ccRCC_LM2_ACAGGGATCAGCGCAC-1	0	357.398	0	10.9537	382.81	0
ccRCC_LM2_ACAGGGATCCACAGCG-1	0	527.102	0	4.05005	848.116	55.5535
ccRCC_LM2_ACATCCCAGACTACGG-1	221.32	348.714	132.931	141.818	0	299.718
ccRCC_LM2_ACATCCCCATCCGTTC-1	0	227.599	350.713	0	0	172.667
ccRCC_LM2_ACATCCCTCATCGCAA-1	9.65794	246.871	3.97117	0.606643	761.438	82.9921
ccRCC_LM2_ACATCCCTCCGTATGA-1	19.5936	434.162	0	0	323.216	0
ccRCC_LM2_ACATGCACACTGGCGT-1	0	502.729	0	0	1120.7	82.7935
ccRCC_LM2_ACATGCAGTTGCGGAA-1	8.11239	397.128	189.486	71.5717	285.418	136.261
ccRCC_LM2_ACATGCAGTTTGTTGG-1	0	474.522	0	0	254.859	0
ccRCC_LM2_ACATTTCAGACCGCCT-1	21.5895	7.78614	548.457	15.4883	109.702	103.789
ccRCC_LM2_ACATTTCCACAGTGAG-1	61.57	159.353	49.176	11.0216	731.263	0
ccRCC_LM2_ACATTTCGTACGTACT-1	0	218.007	0	3.80018	642.121	2.22451
ccRCC_LM2_ACATTTCTCAAGGCTT-1	21.0178	88.2924	41.0829	0	1283.78	9.45291
ccRCC_LM2_ACATTTCTCAGGAACG-1	274.085	58.5788	235.275	201.638	184.106	418.655
ccRCC_LM2_ACCAAACAGAATACAC-1	55.5805	896.264	0	29.9534	260.036	282.623
ccRCC_LM2_ACCACAATCTGTTGGA-1	0	320.369	499.52	0.0142422	293.535	182.196
ccRCC_LM2_ACCATTTCATCCTTCG-1	0	345.542	0	0	1747.32	50.6106
ccRCC_LM2_ACCATTTGTTCCACGG-1	18.2883	720.742	324.687	0	522.595	512.025
ccRCC_LM2_ACCATTTTCCCTCTAG-1	0	0	805.304	0	73.8839	149.868
ccRCC_LM2_ACCATTTTCGTGGAAG-1	0	517.753	109.172	8.15612	100.109	0
ccRCC_LM2_ACCCAAAAGACCTTTG-1	0	0	710.26	0	266.705	460.068
ccRCC_LM2_ACCCAAATCCGTGGGT-1	5.42901	267.908	0	4.15314	421.658	0
ccRCC_LM2_ACCCTCAAGGACCCAA-1	1.35576	136.473	0	98.8976	415.635	0
ccRCC_LM2_ACCCTCATCAGAGTTC-1	0	1219.11	11.6123	1297.12	0	181.565
ccRCC_LM2_ACCGTTCAGCCATTCA-1	4.47803	208.109	0	21.5934	397.724	0
ccRCC_LM2_ACCTACCAGCAGGCAT-1	0	327.145	405.942	0	1063.37	270.174
ccRCC_LM2_ACCTACCAGGAAACGA-1	10.7396	855.572	0	0	704.718	0
ccRCC_LM2_ACCTACCCAGAGGCAT-1	0	169.172	349.304	10.7182	0	494.596
ccRCC_LM2_ACCTGAATCACACGAT-1	1.07855	313.068	0	28.9991	920.878	0
ccRCC_LM2_ACGATCAAGCCTCTTC-1	0	279.707	14.0777	0	285.068	3.20006
ccRCC_LM2_ACGATGTAGACTAAGT-1	382.055	0	557.025	14.3843	293.867	309.597
ccRCC_LM2_ACGCACGTCCAACTAG-1	11.8113	188.552	58.2048	204.781	39.5686	229.672
ccRCC_LM2_ACGCACGTCCGTCAAA-1	8.14484	343.23	30.5572	23.321	246.045	0
ccRCC_LM2_ACGCACGTCGGTCTGG-1	0	187.253	0	1482.89	0	205.783
ccRCC_LM2_ACGGGTCCAAGTGCTT-1	120.437	317.283	557.294	111.766	318.97	32.9918
ccRCC_LM2_ACGGGTCTCGCACGGT-1	20.3178	262.327	0	61.3516	797.437	0
ccRCC_LM2_ACGGTTATCTATACTC-1	0.758132	706.45	3.61078	17.7701	1489.75	0
ccRCC_LM2_ACGTAACAGAAGCGAA-1	125.633	139.529	224.373	175.498	0	166.991
ccRCC_LM2_ACGTAACCAGTCAGCC-1	23.6796	151.011	781.499	32.3727	72.8757	328.749
ccRCC_LM2_ACGTAACCAGTGGCTC-1	1.34339	0	532.042	0	90.0939	176.396
ccRCC_LM2_ACGTACAAGCGAGTCA-1	0	486.203	0	0	443.953	21.0438
ccRCC_LM2_ACGTACAGTGGTTCTA-1	0	484.701	469.138	34.4381	131.524	102.328
ccRCC_LM2_ACGTAGTGTTGCCTAA-1	9.75514	205.445	14.2913	15.0053	345.351	0
ccRCC_LM2_ACGTAGTTCCGAACGC-1	0	399.79	284.943	0	682.162	203.806
ccRCC_LM2_ACGTCCTGTTTCCAAG-1	17.4157	255.567	358.05	0	193.483	150.385
ccRCC_LM2_ACGTCCTTCAATCGGT-1	0	526.386	498.297	0	757.528	436.375
ccRCC_LM2_ACGTTCCAGAGCCTGA-1	8.01987	537.685	0	22.0352	168.206	0
ccRCC_LM2_ACTACGAGTACGATTC-1	0	140.449	108.834	75.3131	446.423	29.1392
ccRCC_LM2_ACTATCTCAGCACAGA-1	157.256	913.521	0	30.1542	996.939	125.139
ccRCC_LM2_ACTATCTCAGCTCATA-1	10.8461	440.412	0	0	899.963	29.0262
ccRCC_LM2_ACTATGGGTCCGGTGT-1	0	540.018	0	22.636	132.501	19.9348
ccRCC_LM2_ACTATTCGTGACGTCC-1	0	100.106	289.722	0	75.6125	469.262
ccRCC_LM2_ACTCCCAAGCCGATCC-1	111.487	240.286	169.614	39.8598	1266.98	0
ccRCC_LM2_ACTCCCAAGGGACTGT-1	4.17274	280.329	0	35.0303	346.558	0
ccRCC_LM2_ACTCCCACACACAGCC-1	4.70656	395.88	221.495	39.1264	577.238	164.597
ccRCC_LM2_ACTCCCACAGAAGCTG-1	37.3856	72.0318	323.099	22.9304	304.364	95.0103
ccRCC_LM2_ACTCCCACATCCTGTC-1	480.37	65.5392	0	96.9447	120.759	543.29
ccRCC_LM2_ACTCCCAGTATCACGT-1	31.5257	15.3482	824.677	0	42.3068	196.53
ccRCC_LM2_ACTCTCGGTCCGAAGA-1	0	348.568	185.33	0	114.581	183.754
ccRCC_LM2_ACTCTCGTCAGCTTCC-1	26.2012	286.018	473.49	40.3583	325.062	82.9396
ccRCC_LM2_ACTGATGCAATAACCC-1	0	482.818	7.96903	0	572.615	0
ccRCC_LM2_ACTGCAAGTAGCTTGT-1	61.3088	59.4774	128.804	20.0352	506.682	50.3342
ccRCC_LM2_ACTGTCCGTCTTACAG-1	13.4191	127.858	228.897	0	745.78	415.459
ccRCC_LM2_ACTGTCCTCAAGGCTT-1	0	759.57	0	0	756.573	0
ccRCC_LM2_ACTGTCCTCAGACTGT-1	17.8793	157.489	0	0	474.876	0
ccRCC_LM2_ACTGTGACACTTCTCG-1	14.1842	171.158	95.1862	80.1027	358.269	47.8044
ccRCC_LM2_ACTTAGGAGCGAATGC-1	0	429.417	2.83753	19.0129	196.731	0
ccRCC_LM2_ACTTAGGCAGCGACCT-1	11.8306	291.992	0	11.3751	492.031	0
ccRCC_LM2_ACTTAGGCAGTTAGGG-1	0	1095.34	115.816	0	208.787	81.9719
ccRCC_LM2_ACTTAGGTCGGTCACG-1	0	153.157	259.369	95.9612	0	205.582
ccRCC_LM2_ACTTATCTCACACGAT-1	0	203.301	0	0	829.762	1.44217
ccRCC_LM2_ACTTATCTCGGTCTGG-1	0	250.124	705.512	0	1218.83	244.559
ccRCC_LM2_ACTTATCTCGTTCATT-1	0	178.409	0	0	1088.1	44.5768
ccRCC_LM2_ACTTCGCCAGTTAGGG-1	402.965	269.764	335.008	0	498.373	207.662
ccRCC_LM2_ACTTTCATCGAGTGAG-1	8.55808	182.152	1.75089	17.9	424.459	0.015046
ccRCC_LM2_ACTTTGTTCGCTTGCT-1	0	0	1272.23	0	0	0
ccRCC_LM2_AGAAATGCAATCGTCA-1	0	326.295	11.0216	0	328.826	29.8358
ccRCC_LM2_AGAAATGCATCCGGTG-1	0	560.508	44.8188	13.8356	52.9538	19.01
ccRCC_LM2_AGAAATGTCTAGCCTC-1	548.707	496.139	0	0	18.0973	397.06
ccRCC_LM2_AGAACAAGTCTTACAG-1	0	155.268	0	0	0	675.595
ccRCC_LM2_AGAACCTAGTAACCTC-1	0	647.491	0	91.0296	1700.37	80.8048
ccRCC_LM2_AGAACCTAGTTCATGC-1	8.98553	0	681.703	0	98.1114	551.722
ccRCC_LM2_AGAAGTAGTACAGAGC-1	0	325.28	248.381	0.875998	171.348	408.685
ccRCC_LM2_AGACAAAGTCGGCACT-1	11.35	32.0117	291.522	0	160.31	139.894
ccRCC_LM2_AGACACTAGACCGTTT-1	3.98841	0	2762.14	0	0	0
ccRCC_LM2_AGACACTAGTGGAAAG-1	6.21874	240.847	203.504	3.53185	551.538	193.525
ccRCC_LM2_AGACACTAGTGGAAGA-1	6.03335	1163.22	0	0	370.796	0
ccRCC_LM2_AGACACTTCGAGTCCG-1	0	579.481	0	3.56593	687.704	20.8287
ccRCC_LM2_AGACAGGCACTATCCC-1	48.3192	99.7113	0	49.7685	106.404	650.312
ccRCC_LM2_AGACAGGGTCGCTTGG-1	0	772.629	0	0	647.223	60.1309
ccRCC_LM2_AGACCATAGTACCCTA-1	0	648.941	801.79	0	21.4798	261.324
ccRCC_LM2_AGACCATAGTCGGGAT-1	0	244.855	196.048	0	94.8747	517.744
ccRCC_LM2_AGACTCATCACAAGAA-1	75.0635	284.386	0	58.8336	303.199	396.952
ccRCC_LM2_AGACTCATCTCACGAA-1	0	251.628	0	41.9134	745.552	0
ccRCC_LM2_AGAGAATGTACGAAAT-1	0.726795	74.264	31.333	11.6123	485.043	0
ccRCC_LM2_AGAGAATGTCCCTGAG-1	0	562.744	0	495.569	0	1338.17
ccRCC_LM2_AGAGAATTCTACCTTA-1	0	0	355.306	0	118.137	366.902
ccRCC_LM2_AGAGCAGAGGGCAGAG-1	0	535.768	90.6184	15.8586	78.9086	98.4892
ccRCC_LM2_AGAGCAGGTAATTGGA-1	43.1946	474.205	190.329	177.753	0	306.001
ccRCC_LM2_AGAGCAGGTGGCACTC-1	217.006	267.028	96.923	95.926	0	238.386
ccRCC_LM2_AGAGCCCAGCAGTAAT-1	0	81.1116	540.603	0	0	208.254
ccRCC_LM2_AGATAGAAGACTGGGT-1	118.923	99.5346	93.3787	115.568	43.3127	298.736
ccRCC_LM2_AGATAGATCGTTCCCA-1	0	515.781	450.444	0	441.258	408.209
ccRCC_LM2_AGATCCAAGTGGACGT-1	0	295.681	0	87.4549	0	741.462
ccRCC_LM2_AGATCCAGTCGAGCTC-1	85.9588	431.15	68.9061	67.5116	27.0812	100.389
ccRCC_LM2_AGATCCATCTTCGGTC-1	12.2578	286.207	191.275	0	890.852	223.886
ccRCC_LM2_AGATCGTAGATAGTGT-1	0	0	863.586	0	65.2911	26.8902
ccRCC_LM2_AGATCGTAGGCACCAA-1	74.5954	404.024	66.203	49.5959	23.8906	46.5091
ccRCC_LM2_AGATCGTCAAGTCATC-1	8.55178	201.245	458.677	95.0217	467.404	147.664
ccRCC_LM2_AGATCGTCATGGGCAA-1	3.59179	452.864	42.7178	0	535.977	0
ccRCC_LM2_AGATCGTGTGGTCTCG-1	0	235.55	0	17.5261	475.843	0
ccRCC_LM2_AGATCGTTCCCAACTC-1	87.0244	774.218	178.139	0	380.319	94.2558
[truncated: 1,544 more rows]

## Sheet: Malignant6.usages.k_6.dt_0_01.c
	1	2	3	4	5	6
[truncated: 231 more rows]
