# Supplementary material for: Single-cell RNA-seq integrated with multi-omics reveals SERPINE2 as a target for metastasis in advanced renal cell carcinoma
Source: Cell Death Dis. 2023 Jan 16;14(1):30. doi: 10.1038/s41419-023-05566-w (PMC9842647; doi:10.1038/s41419-023-05566-w)
Supplement: Supplementary file 7 — Table. S5 [file 41419_2023_5566_MOESM7_ESM.xlsx]

## Sheet: Metastasis1
Table. S5 Genes in Mestasis 1
Metastasis1
WFDC2
ITGB6
MUC1
EPCAM
MMP7
SERPINA1
KRT7
SLPI
TSC22D1
IGFBP7
SFRP2
ATP1A1
TMEM176B
FOLR1
SPINT2
TMEM176A
TSPAN1
FXYD2
PLCB1
CPVL
ANXA4
KCNQ1OT1
VEGFA
SLC17A3
PRRC2C
RAB3IP
DAB2
CUBN
GOLGB1
VCAN
PNRC1
CLDN2
NTN4
VCAM1
RP11.624L4.1
PTGER3
SPATS2L
SYNE2
FABP7
MALAT1
TXNIP
TSPAN1
HSPB1
GTF2I
CTSB
HSD17B13
RHOB
CES2
ZNF189
MALAT1
JUN
F5
ACSM2B
CALD1
FOS
NUDT4
ATF3
CDHR5
LGALS3
EMX2
FOS
IER5
NFKBIA
CXCL2
IER3
CCL3
DNAJB1
NR4A1
HSPA1A
HSPA1B
HSPH1
CCL3L1
IER2
PPP1R15A
ZFP36
TNFAIP3
HSP90AA1
DUSP2
SRGN
GADD45B
PDIA4
HLA.B
C1S
RPN1
GNS
CANX
PKM
LAMC1
MPZL1
VCAN
ITGB1
P4HB
ARF1
CRIM1
CLTC
CKAP4
CALR
IDH1
FSTL1
CHPF
EMCN
TGFBR2
PTPRB
FLT1
KDR
TM4SF1
SOST
EPAS1
EHD3
SPARC
SLC9A3R2
PLPP1
RNASE1
ETS2
IFI27
GNG11
SLCO2A1
PLAT
RAMP2
IGFBP5
DNAJB1
BHLHE40
FOS
BTG2
HSP90AA1
CCNL1
ATF3
HES1
KLF6
HSPA1B
GDF15
ZFP36
JUND
TPM4
HSPB1
FOSB
KLF10
EGR1
AQP2
GADD45B
APCDD1L.DT
CLEC18C
COL6A2
ARHGAP44
KRBA1
VSTM4
SLC2A3
KCTD11
MAP3K20
ATF3
COL1A1
AC097534.2
EPHA7
IRX3
CP
CRYBG1
SRPX2
AC020916.1
AL157938.3
PDK1
