# Supplementary material for: Single-cell RNA-seq integrated with multi-omics reveals SERPINE2 as a target for metastasis in advanced renal cell carcinoma
Source: Cell Death Dis. 2023 Jan 16;14(1):30. doi: 10.1038/s41419-023-05566-w (PMC9842647; doi:10.1038/s41419-023-05566-w)
Supplement: Supplementary file 8 — Table. S6 [file 41419_2023_5566_MOESM8_ESM.xlsx]

## Sheet: program2_pre
Table. S6 Genes in Metastasis II
	ccRCC1	ccRCC_LM1	ccRCC2	ccRCC_LM2	pRCC	pRCC_LM	ccRCC_LM3	ccRCC_LM4
CDC42	0.804677	0.871612	0.524235	1.08904	1.37	0.820632	0.704547	0.568892
PDZK1IP1	2.51508	2.37503	1.39342	0.597343	2.62506	2.05237	0.124625	0.967295
GSTM3	0.289303	0.530057	0.2304	0.825063	0.221671	0.00311446	0.0617547	0.10952
ATP1A1	0.566403	0.630157	0.553209	1.79974	0.581491	0.514552	0.0886743	0.586813
TXNIP	2.48286	1.93593	0.619674	2.35895	0.934907	0.71884	0.202083	0.781773
RIT1	0.0958318	0.181228	0.138264	0.125734	0.783213	0.207974	0	0.166226
ATP1B1	1.40787	1.46151	1.38556	3.09466	3.51164	1.27224	0	1.24413
PIGR	0.137273	0.00689567	0.208162	0.4391	0.743052	0.320145	0	0
PPP1CB	0.84073	0.897257	0.61288	0.770691	0.888943	0.664529	0.21981	0.555442
SERPINE2	0.429825	0.0214605	1.16878	0.0390799	0.535362	0.0618614	0	0.288437
CTNNB1	0.27099	0.302254	0.210687	0.358091	0.322315	0.3266	0.14361	0.24427
DCBLD2	0.197435	0.283456	1.3248	0.140446	0.05492	0.0617775	0	0.293393
KNG1	0.00148738	0.0029542	0.00376495	0.836595	0	0	0	0
UGT2B7	0.592544	0.502401	0.65526	0.589696	0.891499	0.746531	0	0.725824
SPP1	3.7846	3.24677	3.83933	1.70271	2.7942	2.13312	0.127384	1.68032
CFI	0.324675	0.656685	0.559967	0.226421	0.19789	0.362438	0	0.0818748
EGF	0.000194908	0.00466463	0.00144086	0.233566	0	0	0	0
LPCAT1	0.180112	0.139554	0.315872	0.038496	0.415148	0.0359808	0	0.698612
DNAH5	2.16905	0.177803	0.917138	0.00640954	0.0201117	0.0260554	0	0.0241515
CDH6	0.776122	0.260136	0.557577	0.0379639	0.595973	0.23527	0	0.974235
GPX3	2.13424	3.27886	0.497539	2.08776	1.74542	1.11746	0.0672814	0.962725
HNRNPH1	0.685263	0.868863	0.550839	0.676318	0.794748	0.425385	0.341078	0.652882
HIST1H1C	2.25369	1.39827	0.372914	0.289024	0.375473	0.32142	0	0.184721
EEF1A1	4.51245	4.4065	4.05806	4.39164	4.47451	2.74818	3.16424	3.11147
CD24	2.52134	2.47219	2.42766	1.72734	3.81392	0	0	0
AKAP12	0.618371	0.359524	0.555792	0.0492899	0.933978	0.264152	0	0.0537133
ZFAND2A	0.200073	0.184788	0.101318	0.138831	0.250848	0.114606	0.0231742	0.162811
AQP1	0.0174447	0.567128	0.0121867	0.169221	1.1115	0.625215	0	0.134798
SUMF2	0.695803	0.518366	0.379327	0.36825	0.958297	0.394658	0.140648	0.936701
PHKG1	0.138951	0.108682	0.108127	0.125625	0.591009	0.117316	0	0.218534
FGL2	0.65047	0.0421755	0.248517	0.174424	0.0333987	0.0130786	0.0356895	0.0148816
TFPI2	0.168552	2.09498	1.66994	0.0312073	0.0328595	1.60377	0.0590053	0.235273
GNG11	0.277887	1.00454	1.15347	0.235358	0.466581	1.11435	0.0572096	0.77867
LAMB1	0.871003	1.03828	0.747855	0.478316	0.0580183	0.217868	0	0.148378
AKR1B1	1.28942	1.20071	0.871528	0.300323	2.23156	0.313772	0.232836	0.487888
CLTRN	0.0975758	0.0060414	0	0.184928	0	0.0760004	0	0
ACSL4	0.388673	0.179184	0.361331	0.364085	0.0243436	0.0483818	0.0290488	0.111617
DUSP9	0.000653376	0.00591647	0.00372632	0.205064	0.000462562	0	0	0
DEFB1	3.81018	2.98013	0.0668682	3.51782	0.584788	0.189598	0	0.6225
CA2	0.637818	1.2141	0.15721	1.19805	0.411885	1.70929	0.0623774	0.074017
TNFRSF11B	0.00509119	0.277736	0.322306	0.0776032	0.373087	0.099212	0	0.020661
NDRG1	0.191039	0.169267	0.359949	0.786828	2.02914	0.661564	0.0650746	0.879149
B4GALT1	0.255614	0.417021	0.319146	0.329504	0.275421	0.372381	0.080041	0.275852
GDA	0.0416101	0.104278	0.138671	0.0452649	0.12908	0.655104	0	0
ALDOB	0.00155971	0	0	1.18334	0.24151	0	0	0
SET	1.02702	1.05111	0.819442	1.15025	1.56667	0.924691	0.305066	0.353308
ASS1	0.330072	0.145399	0.0568911	0.444343	0.243618	0.227102	0.0563151	0.331347
FAU	2.90286	2.11436	2.12361	2.84197	2.92419	2.18683	2.18306	2.46674
CCND1	0.656241	0.0154906	0.397891	0.385033	1.10656	0.373464	0.0960854	0.799765
AKR1C3	1.3798	0.702921	1.66137	0.104863	1.09588	0.51976	0	0.678634
ITIH5	0.00369233	0.0521082	0.255993	0.539617	0.913679	0	0	0.296522
CUBN	0.00456022	0.00106553	0.00279493	0.272646	1.05741	0.0922104	0	0.236648
DNAJC1	0.499557	0.265959	0.399419	0.301379	0.723415	0.342965	0	0.344704
CISD1	2.05453	0.429752	0.408062	0.810401	0.668555	0.833352	0.122741	0.483343
SLC16A9	0.00911893	0.0063817	0.0014318	0.142026	0.597236	0.143081	0	0.0368247
PSAP	1.50355	1.0427	1.87574	1.75934	1.28321	1.03731	0.341821	1.30135
CPXM2	0.00456644	0.000508472	0.0403464	0.0646261	0.00110502	0	0	0
WNK1	0.945944	0.299987	0.534882	1.39219	0.138742	0.0852185	0.0637637	0.143848
RBP5	0.00294595	0	0.00928513	0.289759	1.00202	0.012332	0	0.981377
TMEM52B	0.000215592	0.00349421	0.00320569	1.16973	0.000471195	0.00221376	0	0
IGFBP6	0.889732	0.233375	0.660417	0.0377919	0.129259	0.485168	0	0.419394
PFDN5	2.97952	2.24562	2.30072	2.24565	2.45185	1.74018	1.54455	1.99388
PPP1R1A	1.1525	0.798441	0.220481	0.23971	0	0.27069	0	0.132777
NACA	3.38136	2.85651	2.84297	2.76019	2.73503	1.97918	1.68075	2.33006
TSPAN8	2.57162	0	0.250657	0.135897	0.00942066	0.00305122	0.246881	0
KL	0.40762	0.00751945	0.100567	0.3968	0.062685	0.0203944	0	0.024419
TPT1	4.08533	3.77607	3.47491	3.74906	3.97112	2.50234	2.42564	2.52759
DHRS2	2.48744	0.351454	0.000509981	0.0373029	0	0	0	0
LGALS3	0.991505	0.0821543	0.507734	2.14129	1.31117	1.52491	0.447461	1.14037
SERPINA5	0.000391492	0.0209619	0.0020314	0.516761	0.000951028	0	0	0.00699495
CRIP1	0.409234	0.210681	0.413295	0.105041	0.344106	0.011636	1.32855	0.220374
B2M	4.35194	3.82712	3.45274	3.39176	4.00098	2.70351	1.84676	2.67373
GATM	0.179378	0.138343	0.0176394	0.658665	1.8954	0.883636	0.124696	0.144206
ANPEP	0.00122501	0.0108186	0.0519791	0.19321	0.732121	1.0163	0.0290488	0.393213
ACSM2A	0.631615	0.0509646	0.0778516	0.198469	1.03254	0.119658	0	0.0373218
ACSM2B	0.194917	0.0699407	0.0985351	0.182318	1.44138	0.252185	0	0.146488
SLC12A3	0.000895698	0.00524603	0.00104517	0.371946	0	0	0	0
DPEP1	0.240455	0.0244149	0.000940252	0.248171	0	0.0630951	0.0618869	0
YWHAE	1.66674	1.07159	1.15521	1.6875	1.51972	0.93773	0.509713	0.968647
EIF5A	0.732266	0.76499	0.96763	0.589156	0.971202	0.394962	0.255147	1.31653
LRRC75A	0.315153	0.187639	0.526446	0.451286	0.727179	0.113451	0	0.104845
WNK4	0.0209675	0.00367485	0.0346406	0.163687	0.00152108	0.0197243	0	0.056541
ITGA3	1.07201	0.485434	1.00414	0.119594	0.0985297	0.539305	0	0.43896
KCNJ16	0.816268	0.59603	0.268789	0.440755	0.293624	0.402591	0	0.128585
RNF152	0.00112701	0	0.00313042	0.428806	0.674397	0.00391379	0	0
PLCB4	1.16005	0.523768	0.416901	0.0652092	0.0825293	0.000956616	0	0.00624703
CST3	3.24753	1.8251	2.93124	1.70533	1.47941	0.803177	0.736983	1.32349
ID1	0.420554	0.55626	0.844821	0.280444	0.0494712	0.123412	0.176468	0.0543164
HNF4A	0.000306232	0.0027335	0.0023184	0.0414211	0.365317	0.138555	0.057007	0.103578
SDC4	0.419769	1.00144	0.266986	1.06088	0.585706	0.546867	0.0595833	0.206645
WFDC2	1.6927	0.30418	0.254249	1.40457	0.294908	0.831024	0.118608	0.371311
PTPN1	0.488303	0.842566	0.548412	0.18715	0.112258	0.337357	0.0480219	0.0893648
GPX4	2.33587	2.03284	2.03964	1.79682	1.95131	1.92182	0.785757	1.23869
INSR	0.315325	0.109499	0.107129	0.372324	0.725236	0.165024	0	0.171716
CALR	1.4432	1.74991	1.85795	1.14552	1.1206	0.808367	0.265537	1.37048
LGALS2	0.000208404	0.00452319	0.0117269	0.254225	1.47257	0.728847	0.0357305	0.518127
MIOX	0.00103198	0.00126854	0.00282552	0.419395	0.333744	0.0132146	0	0
TYMP	0.593478	0.87834	1.49268	0.0726942	0.761161	0.479337	0.199057	0.967381
NAT8	0	0.00971107	0.00265904	0.499916	1.75654	0.0882723	0	0.00579703
LRP2	0	0.133856	0.00413866	0.254126	0.916488	0.618445	0	0.077901
SFRP1	0	0	0.00925158	0.251777	0	0.00533634	0	0
GLYAT	0	0	0.00187027	0.178312	0.41363	0.330837	0	0.0967754
PVALB	0	0.00626021	0.000325817	0.630033	0	0	0.0588199	0.0205977
SLC5A12	0	0	0	0.150646	0.212587	0.0202914	0	0.00516123
CRABP1	0	0	0	0.163949	0	0	0	0
