# Supplementary material for: Single-cell RNA-seq integrated with multi-omics reveals SERPINE2 as a target for metastasis in advanced renal cell carcinoma
Source: Cell Death Dis. 2023 Jan 16;14(1):30. doi: 10.1038/s41419-023-05566-w (PMC9842647; doi:10.1038/s41419-023-05566-w)
Supplement: Supplementary file 9 — Table. S7 [file 41419_2023_5566_MOESM9_ESM.xlsx]

## Sheet: DEG_T_N_Wilcox
Table. S7 DEGs between malignant and non-malignant cells in scRNA profile
	p_val	avg_logFC	pct.1	pct.2	p_val_adj
MT-CO3	0	2.19225	0.989	0.943	0
DEFB1	0	2.13755	0.513	0.226	0
NDUFA4L2	0	2.09877	0.259	0.058	0
MT-CO2	0	2.08137	0.989	0.944	0
CD24	0	2.06312	0.88	0.162	0
MALAT1	0	2.05626	0.973	0.987	0
MMP7	0	2.03853	0.552	0.081	0
MT-CO1	0	2.03417	0.99	0.951	0
ATP1B1	0	1.97403	0.83	0.163	0
CXCL14	0	1.84711	0.513	0.06	0
MT-ATP6	0	1.8404	0.988	0.943	0
CRYAB	0	1.81137	0.81	0.221	0
MT-ND4	0	1.75307	0.988	0.944	0
CLU	0	1.72228	0.859	0.228	0
MT-CYB	0	1.68593	0.987	0.942	0
NNMT	0	1.64909	0.762	0.147	0
FXYD2	0	1.63149	0.638	0.088	0
MT-ND3	0	1.63127	0.976	0.925	0
TSPAN8	0	1.56816	0.333	0.014	0
PDZK1IP1	0	1.56189	0.779	0.137	0
FABP7	0	1.5599	0.231	0.017	0
GSTA1	0	1.55327	0.265	0.061	0
IGFBP3	0	1.51996	0.393	0.072	0
FTH1	0	1.4873	0.987	0.914	0
C3	0	1.47286	0.585	0.308	0
DHRS2	0	1.46797	0.28	0.013	0
TNFAIP6	0	1.44967	0.544	0.048	0
MAL	0	1.41382	0.538	0.046	0
SPP1	0	1.40864	0.923	0.564	0
SCGN	0	1.38105	0.464	0.016	0
RARRES2	0	1.36911	0.559	0.134	0
WFDC2	0	1.34709	0.422	0.029	0
EEF1A1	0	1.34645	0.99	0.965	0
DNAH5	0	1.34473	0.412	0.02	0
TMEM176A	0	1.33777	0.496	0.127	0
MT-ND1	0	1.31654	0.982	0.927	0
KRT18	0	1.30094	0.759	0.082	0
HILPDA	0	1.29166	0.293	0.048	0
GAPDH	0	1.2822	0.974	0.796	0
AKR1C3	0	1.274	0.597	0.055	0
SLC3A1	0	1.27254	0.531	0.046	0
CYB5A	0	1.26863	0.772	0.177	0
IGFBP7	0	1.2676	0.694	0.267	0
CCDC146	0	1.25912	0.424	0.035	0
TMSB10	0	1.24132	0.974	0.96	0
KRT8	0	1.22293	0.708	0.057	0
ANXA4	0	1.20901	0.712	0.134	0
IMPA2	0	1.15942	0.563	0.047	0
S100A6	0	1.15005	0.773	0.721	0
ALDH1A1	0	1.14842	0.525	0.14	0
BNIP3	0	1.13229	0.648	0.089	0
GNB2L1	0	1.1097	0.494	0.244	0
TMEM176B	0	1.08526	0.527	0.162	0
MT-ND2	0	1.08296	0.983	0.936	0
ANGPTL4	0	1.07988	0.277	0.022	0
REG1A	0	1.07976	0.155	0.008	0
CLDN1	0	1.06871	0.485	0.067	0
MGST1	0	1.06063	0.543	0.075	0
PLEKHH2	0	1.01949	0.408	0.017	0
PEBP1	0	1.01827	0.837	0.309	0
HINT1	0	1.00862	0.893	0.489	0
FHL1	0	1.00519	0.337	0.049	0
TPM1	0	0.99804	0.722	0.158	0
C12orf75	0	0.997058	0.665	0.112	0
GSTA2	0	0.990605	0.197	0.022	0
C10orf10	0	0.983054	0.194	0.018	0
CAMK2N1	0	0.981663	0.51	0.038	0
BICC1	0	0.980944	0.531	0.027	0
DMKN	0	0.978767	0.379	0.014	0
NAT8	0	0.978683	0.216	0.046	0
TNFRSF12A	0	0.97783	0.48	0.057	0
AKR1B1	0	0.975822	0.627	0.155	0
SLC17A3	0	0.973193	0.246	0.012	0
PTGER3	0	0.963102	0.236	0.01	0
DCDC2	0	0.957724	0.383	0.01	0
C1S	0	0.954647	0.464	0.067	0
VIM	0	0.954208	0.846	0.646	0
LAPTM4A	0	0.947999	0.763	0.28	0
KRT19	0	0.937416	0.374	0.038	0
ALDOA	0	0.932157	0.58	0.207	0
LINC01320	0	0.918552	0.424	0.017	0
ACSM2B	0	0.91319	0.262	0.018	0
CA12	0	0.900892	0.273	0.017	0
ITGB8	0	0.900264	0.456	0.031	0
GPX3	0	0.899442	0.693	0.296	0
RRAD	0	0.897481	0.353	0.036	0
CDH16	0	0.897211	0.419	0.028	0
RAB3IP	0	0.896588	0.481	0.03	0
IRX3	0	0.894787	0.32	0.024	0
CISD1	0	0.8934	0.556	0.093	0
GDF15	0	0.891852	0.398	0.046	0
SMIM24	0	0.890336	0.268	0.034	0
KRT7	0	0.890132	0.29	0.009	0
S100A10	0	0.888147	0.912	0.544	0
PCSK1N	0	0.885138	0.525	0.066	0
TPT1	0	0.883316	0.98	0.949	0
LDHA	0	0.883309	0.812	0.382	0
PCBD1	0	0.877479	0.69	0.117	0
ELF3	0	0.874853	0.445	0.022	0
SPINT2	0	0.869467	0.616	0.103	0
TPI1	0	0.869168	0.859	0.45	0
NUPR1	0	0.868389	0.591	0.099	0
CLDN2	0	0.859911	0.311	0.014	0
DSG2	0	0.849692	0.428	0.017	0
CYS1	0	0.849005	0.397	0.013	0
CLDN3	0	0.848631	0.418	0.015	0
GSTP1	0	0.846083	0.864	0.431	0
CLDN16	0	0.845577	0.232	0.039	0
TACSTD2	0	0.835906	0.266	0.009	0
PERP	0	0.832833	0.515	0.045	0
MPC2	0	0.829606	0.724	0.167	0
EGFR	0	0.828453	0.424	0.021	0
SELM	0	0.825633	0.355	0.08	0
VCAM1	0	0.822445	0.476	0.07	0
SEZ6L2	0	0.820211	0.43	0.021	0
EPCAM	0	0.814566	0.357	0.022	0
ENO1	0	0.813843	0.855	0.407	0
CYSTM1	0	0.812687	0.697	0.155	0
PGF	0	0.80763	0.177	0.026	0
EDN1	0	0.805192	0.243	0.038	0
RP1-60O19.1	0	0.799919	0.245	0.009	0
CKB	0	0.792516	0.391	0.06	0
C1R	0	0.792039	0.419	0.059	0
ATP5G2	0	0.789986	0.45	0.17	0
HCFC1R1	0	0.788309	0.644	0.16	0
FTL	0	0.787596	0.98	0.933	0
FAM134B	0	0.784892	0.271	0.011	0
ACSM2A	0	0.781985	0.302	0.015	0
CAV2	0	0.7817	0.556	0.083	0
TCEA3	0	0.776062	0.378	0.016	0
GATM	0	0.767387	0.325	0.08	0
CAV1	0	0.76489	0.508	0.08	0
SPATS2L	0	0.764479	0.631	0.135	0
PLCB4	0	0.762565	0.306	0.019	0
CP	0	0.76202	0.177	0.013	0
PON2	0	0.755892	0.5	0.081	0
NDRG1	0	0.755031	0.416	0.12	0
PAX8	0	0.752688	0.433	0.023	0
SERPINA1	0	0.749671	0.487	0.199	0
ITM2B	0	0.744357	0.919	0.74	0
SPOCK1	0	0.742117	0.34	0.015	0
CD9	0	0.739553	0.634	0.205	0
NPM1	0	0.733121	0.884	0.484	0
CDH6	0	0.729883	0.367	0.022	0
EGLN3	0	0.728936	0.197	0.021	0
MIF	0	0.725644	0.79	0.356	0
METRN	0	0.724712	0.48	0.078	0
COX7C	0	0.720177	0.926	0.695	0
B2M	0	0.718984	0.98	0.993	0
ARG2	0	0.712937	0.207	0.019	0
CYR61	0	0.708075	0.347	0.046	0
SYCE1L	0	0.707353	0.39	0.037	0
PDZK1	0	0.706548	0.34	0.018	0
PPP1R1A	0	0.70402	0.295	0.015	0
TMEM205	0	0.702805	0.649	0.143	0
OCIAD2	0	0.697217	0.62	0.145	0
PLOD2	0	0.696075	0.44	0.041	0
C19orf33	0	0.694022	0.356	0.02	0
TSPAN12	0	0.689227	0.381	0.05	0
PARD6B	0	0.688516	0.392	0.019	0
CA9	0	0.688301	0.171	0.005	0
S100A13	0	0.685359	0.641	0.126	0
BHMT2	0	0.684585	0.376	0.02	0
PIGR	0	0.682189	0.215	0.018	0
GAL3ST1	0	0.681813	0.337	0.016	0
DUSP23	0	0.679754	0.577	0.126	0
PGK1	0	0.678823	0.738	0.296	0
MZT2A	0	0.67801	0.707	0.218	0
MUC1	0	0.677981	0.31	0.016	0
MT2A	0	0.674967	0.781	0.506	0
S100A11	0	0.674529	0.919	0.697	0
MT1E	0	0.673838	0.479	0.163	0
ADIRF	0	0.671329	0.395	0.103	0
DSTN	0	0.671221	0.802	0.291	0
CST3	0	0.670632	0.852	0.497	0
SERPINE2	0	0.668466	0.36	0.04	0
MET	0	0.666347	0.401	0.024	0
CYP2J2	0	0.657455	0.168	0.004	0
KCNJ16	0	0.651021	0.342	0.016	0
SLC34A2	0	0.6509	0.313	0.009	0
PLEKHA5	0	0.650321	0.367	0.028	0
LDHB	0	0.649121	0.798	0.315	0
BBOX1	0	0.64523	0.165	0.015	0
CITED4	0	0.64342	0.469	0.07	0
CPVL	0	0.642826	0.353	0.096	0
ACSM3	0	0.642159	0.313	0.016	0
HSP90B1	0	0.641879	0.82	0.441	0
ALKBH7	0	0.636493	0.594	0.186	0
DCBLD2	0	0.63581	0.283	0.033	0
HSPB1	0	0.635027	0.926	0.599	0
SLCO4C1	0	0.634892	0.354	0.02	0
C1orf186	0	0.632838	0.244	0.018	0
SAA1	0	0.632487	0.17	0.038	0
C11orf54	0	0.632429	0.454	0.077	0
MGST3	0	0.629687	0.781	0.294	0
TFPI2	0	0.629459	0.301	0.131	0
SLC38A1	0	0.628673	0.529	0.085	0
PPDPF	0	0.628542	0.797	0.342	0
PKM	0	0.628005	0.836	0.377	0
WWC1	0	0.627829	0.341	0.012	0
NGFRAP1	0	0.626958	0.303	0.044	0
CCL28	0	0.620419	0.27	0.022	0
PMP22	0	0.62029	0.362	0.058	0
RBKS	0	0.619638	0.346	0.031	0
CD63	0	0.616244	0.884	0.577	0
IGFBP6	0	0.612301	0.329	0.034	0
RTN4	0	0.611851	0.776	0.356	0
SLPI	0	0.611519	0.167	0.014	0
TXN	0	0.608855	0.784	0.349	0
CMBL	0	0.607549	0.351	0.025	0
FAM120AOS	0	0.60439	0.321	0.072	0
GALNT11	0	0.602337	0.452	0.073	0
CTTNBP2	0	0.601492	0.292	0.012	0
USMG5	0	0.601314	0.4	0.113	0
PDK4	0	0.596658	0.319	0.102	0
IFT22	0	0.593577	0.407	0.03	0
ACAA2	0	0.591821	0.427	0.083	0
NACA	0	0.591744	0.938	0.782	0
PNCK	0	0.591339	0.154	0.006	0
RND3	0	0.591096	0.28	0.037	0
GPX4	0	0.590603	0.854	0.45	0
NDUFA4	0	0.588272	0.815	0.49	0
ITIH5	0	0.587461	0.239	0.018	0
C19orf70	0	0.586645	0.678	0.215	0
NDUFC1	0	0.584709	0.745	0.293	0
GALNT14	0	0.584603	0.339	0.015	0
EMX2	0	0.583602	0.23	0.007	0
MGLL	0	0.580453	0.464	0.056	0
MAL2	0	0.579258	0.356	0.017	0
MZT2B	0	0.577705	0.811	0.384	0
BACE2	0	0.573247	0.382	0.031	0
PPIA	0	0.572885	0.913	0.677	0
CETN2	0	0.571316	0.479	0.066	0
SFN	0	0.570696	0.209	0.004	0
EIF1	0	0.570306	0.946	0.824	0
GCSH	0	0.565772	0.445	0.05	0
DYNC2LI1	0	0.564934	0.363	0.026	0
DSP	0	0.563335	0.272	0.007	0
CDH1	0	0.562809	0.308	0.009	0
ITGA3	0	0.560158	0.416	0.068	0
LGALS2	0	0.559529	0.212	0.051	0
TCEB2	0	0.559495	0.423	0.156	0
VDAC1	0	0.557828	0.689	0.204	0
SLC38A11	0	0.555097	0.219	0.006	0
C1QL1	0	0.553061	0.175	0.012	0
MORN2	0	0.55301	0.408	0.037	0
UGT2B7	0	0.552768	0.471	0.062	0
QPRT	0	0.551923	0.297	0.047	0
TOMM7	0	0.55064	0.853	0.54	0
SLC25A6	0	0.550433	0.851	0.486	0
CRYL1	0	0.54882	0.38	0.056	0
H2AFJ	0	0.547999	0.489	0.191	0
TMEM54	0	0.547469	0.346	0.02	0
AKAP12	0	0.546762	0.381	0.072	0
COX5B	0	0.544895	0.842	0.488	0
SDC2	0	0.544509	0.376	0.031	0
NDUFB7	0	0.543402	0.734	0.313	0
CRNDE	0	0.542742	0.334	0.024	0
LAMB1	0	0.541052	0.392	0.054	0
UCHL1	0	0.539373	0.233	0.035	0
CHPF	0	0.538217	0.376	0.042	0
LACTB2	0	0.537556	0.411	0.051	0
SOX9	0	0.533459	0.254	0.007	0
DNPH1	0	0.532086	0.51	0.111	0
CCL2	0	0.531738	0.334	0.098	0
COA3	0	0.530721	0.605	0.139	0
SMIM6	0	0.530026	0.172	0.008	0
LRRC75A	0	0.528976	0.296	0.06	0
SLC6A13	0	0.526458	0.159	0.009	0
PFKP	0	0.524431	0.4	0.055	0
RBPMS	0	0.524228	0.467	0.067	0
TMEM27	0	0.523771	0.153	0.004	0
TFPI	0	0.523618	0.313	0.08	0
SLC22A2	0	0.523386	0.142	0.006	0
ARSE	0	0.522214	0.293	0.007	0
POU3F3	0	0.522166	0.277	0.008	0
VKORC1	0	0.519088	0.625	0.164	0
DPCD	0	0.518818	0.354	0.024	0
SMCO3	0	0.518362	0.193	0.002	0
ATP5I	0	0.518226	0.415	0.149	0
HOOK1	0	0.515836	0.307	0.014	0
CHCHD2	0	0.515306	0.861	0.498	0
ASPHD1	0	0.514377	0.285	0.011	0
MGARP	0	0.512342	0.147	0.007	0
AIF1L	0	0.512106	0.356	0.038	0
CRYZ	0	0.511802	0.34	0.036	0
ALPK2	0	0.508572	0.237	0.013	0
DAB2	0	0.507328	0.567	0.187	0
PGRMC1	0	0.506953	0.524	0.092	0
HNF1B	0	0.50258	0.279	0.009	0
BHMT	0	0.502354	0.244	0.018	0
PAX2	0	0.501802	0.278	0.008	0
UQCRQ	0	0.501166	0.815	0.397	0
NOL3	0	0.500767	0.274	0.023	0
TSPAN1	0	0.50019	0.219	0.014	0
NCF2	0	-0.501853	0.004	0.075	0
LRRC8C	0	-0.503149	0.006	0.081	0
F13A1	0	-0.503343	0.006	0.076	0
MMRN2	0	-0.503584	0.011	0.079	0
GJA5	0	-0.504198	0.003	0.067	0
ZAP70	0	-0.504479	0.003	0.06	0
TMA7	0	-0.504498	0.716	0.662	0
FPR1	0	-0.508535	0.009	0.076	0
CFL1	0	-0.511494	0.763	0.703	0
SP140	0	-0.514008	0.006	0.075	0
CCR1	0	-0.514617	0.003	0.078	0
HLA-DOA	0	-0.515541	0.008	0.082	0
BATF	0	-0.515806	0.004	0.071	0
ADGRE2	0	-0.51795	0.006	0.078	0
CD300A	0	-0.518703	0.004	0.075	0
LRRC32	0	-0.519619	0.01	0.08	0
LILRB3	0	-0.519686	0.006	0.078	0
ADA2	0	-0.520396	0.005	0.08	0
APLNR	0	-0.522177	0.004	0.074	0
CLDN5	0	-0.524819	0.005	0.075	0
AP000911.1	0	-0.530844	0.003	0.063	0
FMNL3	0	-0.534852	0.015	0.09	0
DDX5	0	-0.535032	0.736	0.692	0
SLCO2B1	0	-0.540583	0.009	0.076	0
CD8B	0	-0.541043	0.003	0.057	0
HCK	0	-0.546854	0.005	0.08	0
AC004687.1	0	-0.54831	0.002	0.072	0
SIT1	0	-0.549357	0.002	0.069	0
PTPN22	0	-0.549874	0.003	0.076	0
LILRB2	0	-0.553224	0.006	0.081	0
SH3BP1	0	-0.553363	0.009	0.086	0
CD86	0	-0.553889	0.004	0.086	0
SLC14A1	0	-0.556653	0.003	0.076	0
RIPOR2	0	-0.557805	0.008	0.076	0
SELPLG	0	-0.558585	0.005	0.074	0
RPS4Y1	0	-0.561888	0.002	0.057	0
FGD2	0	-0.562376	0.005	0.081	0
PSTPIP1	0	-0.56402	0.004	0.08	0
JAML	0	-0.56674	0.004	0.078	0
LAG3	0	-0.566976	0.006	0.069	0
PCAT19	0	-0.567227	0.006	0.087	0
AOAH	0	-0.572027	0.005	0.083	0
CLEC14A	0	-0.572997	0.003	0.084	0
OAZ1	0	-0.57822	0.727	0.66	0
ELMO1	0	-0.579874	0.006	0.092	0
MX2	0	-0.583452	0.005	0.085	0
ARHGAP9	0	-0.585274	0.005	0.083	0
TMEM88	0	-0.589428	0.009	0.087	0
FLI1	0	-0.58993	0.005	0.099	0
ITGA8	0	-0.590875	0.003	0.081	0
TLR4	0	-0.591331	0.019	0.098	0
FXYD6	0	-0.595687	0.02	0.096	0
FGR	0	-0.596993	0.004	0.082	0
IL2RB	0	-0.600618	0.003	0.07	0
GIMAP2	0	-0.60181	0.021	0.103	0
ITGAX	0	-0.604227	0.014	0.087	0
C3AR1	0	-0.605121	0.005	0.09	0
ROBO4	0	-0.612648	0.004	0.093	0
PYHIN1	0	-0.613142	0.004	0.072	0
NCF4	0	-0.61388	0.006	0.1	0
MS4A4A	0	-0.615211	0.007	0.087	0
GNG2	0	-0.616412	0.007	0.095	0
SLC15A3	0	-0.616685	0.022	0.107	0
CCDC69	0	-0.617012	0.01	0.1	0
LYL1	0	-0.617765	0.007	0.103	0
SASH3	0	-0.619873	0.004	0.089	0
ARPC2	0	-0.621693	0.618	0.561	0
RASAL3	0	-0.62713	0.005	0.091	0
CEACAM1	0	-0.629993	0.008	0.091	0
TLR2	0	-0.634808	0.021	0.101	0
DEF6	0	-0.635045	0.007	0.097	0
CCRL2	0	-0.635925	0.003	0.088	0
SPN	0	-0.636661	0.004	0.086	0
FCN1	0	-0.63874	0.004	0.07	0
CDH5	0	-0.643441	0.006	0.097	0
PRKCH	0	-0.645067	0.011	0.102	0
GRASP	0	-0.646046	0.01	0.107	0
ADAM28	0	-0.646157	0.013	0.101	0
RHOH	0	-0.649123	0.003	0.094	0
AC007952.4	0	-0.652011	0.018	0.094	0
CXCL9	0	-0.652131	0.009	0.074	0
MS4A1	0	-0.654032	0.002	0.059	0
NOTCH4	0	-0.654986	0.01	0.1	0
DOCK2	0	-0.657472	0.01	0.105	0
THEMIS2	0	-0.6601	0.015	0.107	0
ARHGAP45	0	-0.663377	0.011	0.11	0
CD96	0	-0.665652	0.005	0.087	0
RASSF5	0	-0.666022	0.014	0.105	0
SELL	0	-0.673361	0.004	0.086	0
TEK	0	-0.674468	0.004	0.097	0
CSTA	0	-0.674697	0.005	0.1	0
LILRB1	0	-0.676297	0.007	0.104	0
CD79B	0	-0.676307	0.002	0.084	0
ARHGAP15	0	-0.677609	0.004	0.1	0
HOPX	0	-0.679451	0.008	0.09	0
SLC1A3	0	-0.681731	0.006	0.091	0
C5AR1	0	-0.689889	0.013	0.102	0
DENND3	0	-0.690133	0.041	0.134	0
CD38	0	-0.690261	0.005	0.109	0
CIITA	0	-0.692021	0.015	0.122	0
RNASE6	0	-0.693593	0.005	0.098	0
IL16	0	-0.69697	0.004	0.105	0
SPOCK2	0	-0.699722	0.015	0.094	0
GIMAP8	0	-0.703306	0.004	0.114	0
LILRB4	0	-0.705294	0.006	0.109	0
AC025164.1	0	-0.70604	0.012	0.098	0
LAT2	0	-0.711368	0.007	0.112	0
ST8SIA4	0	-0.712713	0.008	0.125	0
HECW2	0	-0.721066	0.013	0.101	0
ESAM	0	-0.723792	0.019	0.121	0
ITGAL	0	-0.726425	0.006	0.111	0
SLAMF7	0	-0.726967	0.008	0.11	0
PRF1	0	-0.727373	0.004	0.083	0
GZMB	0	-0.731876	0.005	0.076	0
AC103591.3	0	-0.732861	0.018	0.094	0
CD74	0	-0.73484	0.74	0.837	0
MSR1	0	-0.737482	0.014	0.115	0
PRKCB	0	-0.737857	0.008	0.116	0
SLCO2A1	0	-0.738684	0.012	0.108	0
TREM2	0	-0.73871	0.008	0.112	0
MYO1G	0	-0.740941	0.006	0.114	0
CD79A	0	-0.74188	0.003	0.072	0
HIST1H1E	0	-0.744474	0.03	0.123	0
GIMAP6	0	-0.750025	0.006	0.127	0
MIR155HG	0	-0.750444	0.013	0.106	0
ADGRL4	0	-0.751503	0.006	0.115	0
FAM198B	0	-0.758269	0.007	0.129	0
ENTPD1	0	-0.758863	0.007	0.13	0
PARVG	0	-0.76165	0.007	0.127	0
CYTH4	0	-0.762634	0.006	0.125	0
EMB	0	-0.766244	0.025	0.135	0
CD4	0	-0.769304	0.009	0.129	0
PDE4B	0	-0.769624	0.012	0.128	0
CLEC7A	0	-0.772181	0.007	0.122	0
RUNX3	0	-0.773605	0.008	0.113	0
SOX18	0	-0.773908	0.007	0.119	0
ADAP2	0	-0.776175	0.031	0.136	0
LY86	0	-0.780069	0.006	0.125	0
CSF1R	0	-0.781488	0.011	0.124	0
IRF8	0	-0.786171	0.037	0.137	0
TCIM	0	-0.788082	0.022	0.104	0
FERMT3	0	-0.78864	0.008	0.14	0
GPR65	0	-0.788808	0.006	0.131	0
TMEM204	0	-0.790114	0.005	0.122	0
HAMP	0	-0.791167	0.012	0.11	0
CD8A	0	-0.791596	0.007	0.089	0
LGALS9	0	-0.796652	0.035	0.155	0
DGKZ	0	-0.796847	0.059	0.161	0
CALCRL	0	-0.797864	0.021	0.13	0
IGSF6	0	-0.799479	0.013	0.12	0
CD93	0	-0.803731	0.009	0.138	0
IL7R	0	-0.804254	0.003	0.092	0
CD163	0	-0.808165	0.006	0.121	0
FCGR2B	0	-0.810628	0.006	0.125	0
FAM167B	0	-0.810904	0.021	0.124	0
LYN	0	-0.811425	0.055	0.162	0
IKZF3	0	-0.811822	0.006	0.114	0
GZMM	0	-0.814001	0.005	0.103	0
CLEC2D	0	-0.814232	0.031	0.128	0
FCGR1A	0	-0.814937	0.013	0.137	0
BIN2	0	-0.81751	0.01	0.129	0
KLRB1	0	-0.82195	0.004	0.086	0
ITGA4	0	-0.824179	0.015	0.135	0
GZMH	0	-0.82672	0.005	0.09	0
AKNA	0	-0.830127	0.02	0.133	0
SLC11A1	0	-0.834021	0.03	0.135	0
RASGEF1B	0	-0.834397	0.016	0.139	0
CD34	0	-0.835783	0.007	0.13	0
ARHGAP30	0	-0.838155	0.006	0.134	0
PTGER4	0	-0.846857	0.008	0.133	0
IFI30	0	-0.847723	0.017	0.122	0
TGFB1	0	-0.848735	0.083	0.197	0
CD247	0	-0.849349	0.005	0.11	0
ATP2B1-AS1	0	-0.849857	0.011	0.12	0
VSIG4	0	-0.853287	0.009	0.14	0
CD27	0	-0.855219	0.006	0.107	0
ABI3	0	-0.855531	0.008	0.15	0
CD84	0	-0.857508	0.008	0.143	0
INPP5D	0	-0.862533	0.008	0.151	0
TNFSF13B	0	-0.870376	0.022	0.155	0
GNLY	0	-0.871366	0.01	0.074	0
SOST	0	-0.87283	0.005	0.103	0
FYB	0	-0.87323	0.026	0.116	0
ICAM2	0	-0.874648	0.023	0.155	0
CSF3R	0	-0.874881	0.006	0.127	0
CSK	0	-0.877538	0.06	0.178	0
PTPN7	0	-0.877874	0.006	0.131	0
LY96	0	-0.877964	0.02	0.164	0
2022-03-01	0	-0.879224	0.019	0.153	0
LCK	0	-0.880183	0.005	0.121	0
DOK2	0	-0.883877	0.005	0.14	0
CTSW	0	-0.887059	0.005	0.113	0
RAMP3	0	-0.894327	0.009	0.132	0
NCKAP1L	0	-0.895538	0.01	0.161	0
PPP1R18	0	-0.89561	0.092	0.21	0
LDB2	0	-0.896343	0.008	0.133	0
ISG20	0	-0.898789	0.043	0.166	0
TRBC1	0	-0.899342	0.008	0.102	0
ID2	0	-0.899908	0.291	0.392	0
CRHBP	0	-0.900103	0.007	0.111	0
PODXL	0	-0.905984	0.035	0.145	0
SMAP2	0	-0.906376	0.041	0.173	0
TBC1D10C	0	-0.909596	0.008	0.136	0
TENT5A	0	-0.913327	0.023	0.115	0
NR4A2	0	-0.924048	0.033	0.15	0
RGCC	0	-0.925084	0.015	0.145	0
MEIS2	0	-0.926859	0.047	0.151	0
RCSD1	0	-0.92869	0.005	0.164	0
SH3BP5	0	-0.929146	0.044	0.176	0
POU2F2	0	-0.929897	0.014	0.161	0
PRDM1	0	-0.931463	0.009	0.154	0
LAIR1	0	-0.931626	0.012	0.164	0
TACC1	0	-0.939608	0.151	0.269	0
CYTIP	0	-0.939621	0.012	0.157	0
FCGR2A	0	-0.942582	0.076	0.187	0
IL10RA	0	-0.946338	0.008	0.164	0
EGFL7	0	-0.951264	0.054	0.162	0
FMNL1	0	-0.953618	0.052	0.189	0
PTPRB	0	-0.957387	0.008	0.141	0
FCN3	0	-0.959881	0.008	0.117	0
DOCK8	0	-0.959972	0.046	0.203	0
ANKRD44	0	-0.961924	0.047	0.193	0
SAMSN1	0	-0.963594	0.009	0.175	0
PLAUR	0	-0.96545	0.071	0.176	0
CELF2	0	-0.965924	0.079	0.208	0
HLA-E	0	-0.967023	0.643	0.727	0
SLA	0	-0.968656	0.009	0.163	0
ZNF331	0	-0.972517	0.037	0.165	0
WAS	0	-0.974218	0.008	0.176	0
STAB1	0	-0.974227	0.015	0.172	0
ZFP36L2	0	-0.975112	0.338	0.414	0
CD3G	0	-0.977115	0.004	0.13	0
AP1S2	0	-0.979251	0.099	0.234	0
TNFRSF1B	0	-0.98206	0.015	0.181	0
KDR	0	-0.988563	0.007	0.141	0
GIMAP1	0	-0.992468	0.009	0.183	0
SH3BGRL3	0	-0.993118	0.618	0.708	0
OLR1	0	-0.993182	0.022	0.164	0
PREX1	0	-0.994768	0.022	0.197	0
LPAR6	0	-0.997827	0.061	0.224	0
TRAF3IP3	0	-0.998253	0.017	0.165	0
ETS1	0	-1.00171	0.08	0.22	0
TAGAP	0	-1.00879	0.009	0.163	0
GBP4	0	-1.01341	0.086	0.249	0
CCDC85B	0	-1.01494	0.163	0.288	0
BTG2	0	-1.01603	0.168	0.286	0
FAM49B	0	-1.03133	0.152	0.273	0
IGKC	0	-1.03257	0.251	0.373	0
GZMK	0	-1.03399	0.01	0.115	0
LCP2	0	-1.04077	0.011	0.198	0
MYO1F	0	-1.04868	0.034	0.201	0
EVI2B	0	-1.05092	0.012	0.197	0
CCL3L1	0	-1.05201	0.014	0.114	0
PLAT	0	-1.05491	0.025	0.148	0
XAF1	0	-1.05875	0.127	0.291	0
SAMHD1	0	-1.06241	0.109	0.268	0
MBNL1	0	-1.06273	0.25	0.38	0
COTL1	0	-1.0693	0.249	0.409	0
ACAP1	0	-1.06954	0.068	0.192	0
CD7	0	-1.07055	0.008	0.148	0
MNDA	0	-1.07272	0.014	0.191	0
TIMP3	0	-1.07474	0.064	0.182	0
GBP5	0	-1.07869	0.015	0.193	0
STK17B	0	-1.07983	0.035	0.21	0
LMO2	0	-1.08942	0.013	0.206	0
TCF4	0	-1.09007	0.06	0.245	0
GPR183	0	-1.09224	0.034	0.181	0
CD3E	0	-1.09472	0.007	0.155	0
PECAM1	0	-1.09535	0.014	0.204	0
CD44	0	-1.10873	0.181	0.303	0
CYBB	0	-1.11181	0.015	0.207	0
FLT1	0	-1.11358	0.012	0.171	0
GNAI2	0	-1.12311	0.304	0.443	0
TRAC	0	-1.13034	0.016	0.16	0
APOC1	0	-1.13157	0.136	0.269	0
EVL	0	-1.13692	0.161	0.28	0
IKZF1	0	-1.13799	0.01	0.211	0
MAFB	0	-1.14063	0.048	0.205	0
CARD16	0	-1.14337	0.091	0.284	0
SPI1	0	-1.14339	0.021	0.218	0
PLEK	0	-1.14704	0.027	0.21	0
SLC2A3	0	-1.14732	0.037	0.234	0
ENG	0	-1.15109	0.073	0.244	0
CD14	0	-1.15116	0.152	0.281	0
MGP	0	-1.15193	0.037	0.19	0
IL1B	0	-1.15206	0.039	0.16	0
PLEKHO1	0	-1.16321	0.06	0.282	0
CXCL3	0	-1.16703	0.025	0.141	0
CST7	0	-1.1678	0.01	0.16	0
REL	0	-1.17283	0.107	0.269	0
HLA-DMB	0	-1.17358	0.054	0.254	0
ISG15	0	-1.17513	0.213	0.371	0
IL2RG	0	-1.17583	0.007	0.198	0
C1QB	0	-1.17653	0.093	0.251	0
HLA-DMA	0	-1.17929	0.181	0.358	0
NR4A1	0	-1.18354	0.097	0.246	0
HLA-DQA2	0	-1.18576	0.023	0.23	0
MS4A7	0	-1.18677	0.021	0.2	0
CD83	0	-1.18727	0.04	0.198	0
C1orf162	0	-1.19104	0.016	0.22	0
PHACTR1	0	-1.19197	0.046	0.197	0
CLEC2B	0	-1.19925	0.093	0.313	0
CXCL8	0	-1.20473	0.057	0.171	0
HSPA6	0	-1.2225	0.063	0.219	0
HCLS1	0	-1.22251	0.014	0.257	0
CD69	0	-1.22262	0.012	0.208	0
SRGN	0	-1.23075	0.286	0.584	0
S100A8	0	-1.23259	0.018	0.167	0
DNAJA4	0	-1.24083	0.047	0.18	0
LSP1	0	-1.24439	0.018	0.252	0
TNFAIP3	0	-1.24691	0.077	0.241	0
LTB	0	-1.24816	0.06	0.212	0
RNASE1	0	-1.24891	0.02	0.189	0
CD2	0	-1.24926	0.008	0.182	0
NCF1	0	-1.25019	0.015	0.234	0
GPSM3	0	-1.26325	0.015	0.262	0
C1QA	0	-1.27191	0.092	0.267	0
ALOX5AP	0	-1.27548	0.019	0.248	0
C1QC	0	-1.28053	0.043	0.214	0
GZMA	0	-1.29476	0.01	0.173	0
LST1	0	-1.30023	0.021	0.254	0
TRBC2	0	-1.30079	0.013	0.198	0
FYB1	0	-1.3065	0.01	0.247	0
FCGR3A	0	-1.31097	0.032	0.255	0
CD3D	0	-1.3155	0.011	0.189	0
KLF2	0	-1.31801	0.093	0.306	0
CD48	0	-1.3253	0.011	0.256	0
ZEB2	0	-1.33534	0.065	0.308	0
IGHG4	0	-1.3366	0.049	0.254	0
BCL2A1	0	-1.33974	0.023	0.236	0
LIMD2	0	-1.343	0.059	0.297	0
EMCN	0	-1.35047	0.018	0.182	0
CCL4L2	0	-1.39792	0.056	0.237	0
HLA-DQA1	0	-1.40165	0.03	0.299	0
A2M	0	-1.40177	0.035	0.291	0
ITGB2	0	-1.40416	0.036	0.315	0
MEF2C	0	-1.40519	0.031	0.324	0
CXCR4	0	-1.42586	0.075	0.34	0
CD53	0	-1.42723	0.015	0.315	0
RAC2	0	-1.43635	0.016	0.293	0
RGS2	0	-1.44176	0.046	0.276	0
HLA-DRB1	0	-1.44593	0.238	0.624	0
LCP1	0	-1.45536	0.017	0.311	0
CTSS	0	-1.45975	0.104	0.376	0
HLA-DRA	0	-1.4616	0.335	0.692	0
RGS1	0	-1.47345	0.05	0.308	0
MS4A6A	0	-1.47357	0.028	0.279	0
LYZ	0	-1.47428	0.042	0.286	0
HLA-DQB1	0	-1.47674	0.095	0.367	0
AIF1	0	-1.48095	0.055	0.331	0
NKG7	0	-1.48613	0.03	0.221	0
HLA-DRB5	0	-1.49012	0.042	0.342	0
DUSP2	0	-1.51799	0.035	0.267	0
GIMAP4	0	-1.53203	0.02	0.364	0
IER5	0	-1.55544	0.101	0.305	0
GMFG	0	-1.58331	0.021	0.399	0
CD37	0	-1.5948	0.019	0.348	0
TYROBP	0	-1.61912	0.063	0.364	0
CORO1A	0	-1.61988	0.025	0.37	0
CCL3	0	-1.6292	0.084	0.332	0
CCL5	0	-1.62958	0.044	0.276	0
GIMAP7	0	-1.64232	0.019	0.37	0
HLA-DPB1	0	-1.64388	0.19	0.579	0
FCER1G	0	-1.65011	0.045	0.356	0
HLA-DPA1	0	-1.67428	0.183	0.616	0
CCL4	0	-1.70192	0.085	0.375	0
HCST	0	-1.73826	0.039	0.402	0
CD52	0	-1.74577	0.017	0.337	0
LAPTM5	0	-1.76829	0.046	0.465	0
PTPRC	0	-1.82674	0.033	0.455	0
ARHGDIB	0	-1.85509	0.047	0.561	0
WIPF1	5.63812e-304	-0.919922	0.112	0.224	2.09879e-299
XCL2	3.21703e-303	-0.502471	0.002	0.053	1.19754e-298
G0S2	2.60394e-302	-1.28481	0.107	0.218	9.69315e-298
CALM1	1.79475e-301	-0.526154	0.701	0.607	6.68094e-297
PLEKHO2	3.83773e-301	-0.537912	0.018	0.091	1.4286e-296
ARHGAP25	1.07288e-300	-0.557724	0.018	0.09	3.99379e-296
SERPINB9	1.8668e-300	-0.850273	0.066	0.168	6.94915e-296
HSPA1B	4.80485e-300	-0.941056	0.505	0.505	1.78861e-295
HSD11B2	3.46075e-298	0.765708	0.11	0.011	1.28827e-293
TRDC	1.47409e-297	-0.587981	0.002	0.051	5.48731e-293
HIST1H1D	2.1844e-296	-0.588869	0.016	0.086	8.13144e-292
RAMP2	8.80427e-296	-1.01182	0.067	0.167	3.27739e-291
HIST2H2BF	1.79131e-293	-0.634092	0.016	0.086	6.66815e-289
LPXN	1.2198e-290	-0.591841	0.024	0.101	4.5407e-286
PTGS2	3.07237e-287	-0.68865	0.017	0.086	1.14369e-282
SLC8A1	6.85737e-286	-0.585957	0.054	0.152	2.55266e-281
LIMS2	2.24334e-285	-0.651109	0.028	0.107	8.35082e-281
ARID5A	6.08435e-285	-0.718995	0.043	0.131	2.2649e-280
AKAP13	1.60913e-284	-0.971393	0.193	0.296	5.99e-280
VASH1	6.63395e-284	-0.513156	0.015	0.081	2.46949e-279
BTNL9	4.5569e-283	-0.587268	0.016	0.084	1.69631e-278
NOSTRIN	4.9111e-282	-0.687808	0.033	0.116	1.82816e-277
FXYD5	1.28576e-279	-0.993191	0.254	0.343	4.78624e-275
TLE4	1.60711e-279	-0.697243	0.04	0.126	5.98245e-275
PLK3	1.19724e-278	-0.663191	0.031	0.112	4.45673e-274
DOCK10	2.62435e-277	-0.644387	0.034	0.116	9.76913e-273
PTPN6	3.75949e-277	-0.912659	0.092	0.195	1.39947e-272
MAP3K8	1.61155e-276	-0.786969	0.05	0.14	5.99899e-272
OSTF1	1.08602e-274	-0.808252	0.09	0.192	4.04269e-270
EPAS1	2.07641e-273	-1.05244	0.108	0.211	7.72943e-269
STK10	8.32548e-273	-0.589311	0.026	0.101	3.09916e-268
EPSTI1	4.07044e-272	-0.702155	0.058	0.152	1.51522e-267
GBP1	1.83006e-271	-0.884355	0.119	0.226	6.81239e-267
MXD1	3.43052e-268	-0.830857	0.048	0.136	1.27701e-263
PRMT9	5.81607e-268	-0.829639	0.057	0.148	2.16503e-263
GRK2	2.06896e-264	-0.620911	0.036	0.116	7.7017e-260
IL1RN	1.13162e-263	-0.54207	0.009	0.066	4.21244e-259
TMEM213	5.15278e-263	1.07088	0.1	0.011	1.91812e-258
STK4	8.11539e-261	-1.02728	0.166	0.265	3.02096e-256
ETS2	2.90488e-259	-0.984595	0.134	0.235	1.08134e-254
PLIN2	7.73707e-258	0.728151	0.439	0.26	2.88012e-253
IGHG1	6.33124e-257	-0.800392	0.031	0.108	2.35681e-252
EREG	9.48367e-255	-0.576773	0.006	0.056	3.5303e-250
BTG1	9.9603e-254	-0.564697	0.658	0.595	3.70772e-249
CHST11	3.27164e-253	-0.541408	0.024	0.095	1.21787e-248
PIP4K2A	1.09473e-250	-0.823527	0.088	0.184	4.07514e-246
APOBEC3G	4.70063e-250	-0.874559	0.069	0.161	1.74981e-245
LDLRAD4	7.19074e-250	-0.502333	0.017	0.08	2.67675e-245
NFKBIA	2.61284e-246	-1.01946	0.405	0.436	9.72628e-242
CASP1	3.63992e-246	-0.76926	0.064	0.153	1.35496e-241
CXCL10	1.16653e-245	-0.593991	0.015	0.075	4.34242e-241
FNBP1	1.4013e-245	-0.893776	0.131	0.228	5.21636e-241
KLF4	4.49978e-245	-0.638623	0.032	0.107	1.67504e-240
GLIPR2	3.6431e-243	-0.610357	0.037	0.115	1.35615e-238
RASGRP3	3.98398e-242	-0.599005	0.033	0.107	1.48304e-237
EHD3	2.0502e-238	-0.846389	0.04	0.118	7.63188e-234
PTK2B	3.75445e-238	-0.645786	0.036	0.112	1.39759e-233
MZB1	4.2482e-238	-0.622568	0.005	0.051	1.58139e-233
PLXND1	2.38251e-237	-0.695134	0.057	0.142	8.86891e-233
TGFBR2	6.03028e-237	-1.14448	0.179	0.269	2.24477e-232
GLIPR1	9.50055e-236	-0.775261	0.078	0.169	3.53658e-231
RHCG	4.81685e-234	0.840403	0.092	0.011	1.79307e-229
TBX3	5.29045e-231	-0.556227	0.019	0.08	1.96937e-226
RNF166	2.7732e-230	-0.692995	0.049	0.13	1.03232e-225
LTC4S	1.07845e-229	-0.588305	0.029	0.098	4.01454e-225
CARD8	1.21619e-229	-0.705552	0.064	0.15	4.52728e-225
IRF1	1.99019e-228	-0.941647	0.264	0.34	7.4085e-224
ITM2A	7.20368e-228	-0.890988	0.082	0.17	2.68157e-223
IFI44	4.72253e-227	-0.569767	0.037	0.11	1.75796e-222
CYP1B1	1.28165e-226	0.545021	0.228	0.096	4.77095e-222
AC092803.2	7.10513e-220	-0.583869	0.017	0.074	2.64489e-215
SLC26A7	8.6852e-220	0.859351	0.079	0.007	3.23307e-215
EFNB2	2.25721e-219	-0.716996	0.043	0.117	8.40247e-215
ATP6V1G3	5.11732e-219	0.754599	0.081	0.007	1.90492e-214
N4BP2L2	6.48567e-218	-0.765131	0.485	0.471	2.41429e-213
GPRIN3	7.89786e-217	-0.650004	0.049	0.127	2.93998e-212
CNTRL	1.4707e-212	-0.598908	0.035	0.104	5.47467e-208
RHOG	1.25911e-211	-0.886854	0.144	0.233	4.68703e-207
ARHGEF1	3.44868e-210	-0.772736	0.073	0.157	1.28377e-205
PIM1	1.09728e-209	-0.808119	0.084	0.169	4.08462e-205
ATP6V0D2	5.63904e-209	0.71378	0.085	0.011	2.09913e-204
TRA2B	2.851e-208	-0.992896	0.314	0.365	1.06129e-203
SLC31A2	9.01377e-207	-0.558378	0.029	0.094	3.35538e-202
TBXAS1	1.7354e-200	-0.623075	0.043	0.114	6.46001e-196
ARRB2	2.85067e-197	-0.784191	0.081	0.163	1.06116e-192
ARHGEF3	4.41184e-196	-0.608781	0.042	0.111	1.64231e-191
C15orf48	1.18136e-193	-1.0332	0.087	0.168	4.3976e-189
PAG1	2.20011e-193	-0.6472	0.046	0.118	8.18992e-189
PLVAP	5.07057e-190	-0.544313	0.014	0.064	1.88752e-185
SLC4A1	2.5509e-189	0.61117	0.073	0.008	9.49574e-185
SAMD9L	4.2161e-189	-0.772671	0.097	0.179	1.56944e-184
EFHD2	8.24324e-189	-0.908555	0.168	0.247	3.06855e-184
CYTH1	8.65525e-189	-0.659038	0.058	0.132	3.22192e-184
ZDHHC20	1.04206e-187	-0.549775	0.04	0.106	3.87907e-183
RPS27	1.38976e-186	-0.558282	0.034	0.101	5.17338e-182
PPP1R15A	4.59209e-185	-0.989007	0.353	0.386	1.7094e-180
MYO9B	8.72146e-183	-0.761955	0.095	0.175	3.24656e-178
CLK1	8.3816e-181	-0.947702	0.198	0.272	3.12005e-176
SKIL	1.01744e-180	-0.798992	0.131	0.213	3.78742e-176
UCP2	1.19441e-179	-0.879901	0.145	0.225	4.4462e-175
TBC1D2B	1.53825e-178	-0.579925	0.044	0.111	5.72612e-174
KLRD1	3.64158e-178	-0.735396	0.025	0.081	1.35558e-173
RPL10	1.42847e-177	-0.524487	0.037	0.105	5.31747e-173
GLUL	1.66128e-177	-1.06456	0.278	0.33	6.1841e-173
VSIR	1.7406e-177	-0.605566	0.046	0.113	6.47937e-173
MEF2A	1.82762e-177	-0.869856	0.17	0.247	6.80331e-173
RPL28	4.00494e-177	-0.558706	0.034	0.099	1.49084e-172
FGL2	1.76873e-176	-0.818754	0.2	0.276	6.58411e-172
RGS19	2.21564e-176	-0.647235	0.053	0.122	8.24771e-172
IGLC3	2.8734e-176	-0.745361	0.043	0.11	1.06962e-171
HEG1	7.74295e-176	-0.633345	0.05	0.119	2.88231e-171
RPL3	1.55192e-175	-0.528561	0.036	0.101	5.77702e-171
IGHG3	1.45139e-174	-0.63935	0.025	0.081	5.4028e-170
RPL15	3.76739e-174	-0.541576	0.032	0.095	1.40241e-169
FYN	1.3969e-173	-0.702234	0.074	0.15	5.19998e-169
SLC20A1	1.93984e-173	-0.801015	0.074	0.148	7.22105e-169
PCSK7	3.50845e-172	-0.828115	0.11	0.189	1.30602e-167
RPS3	4.58221e-172	-0.544693	0.035	0.099	1.70573e-167
RPS28	1.34554e-171	-0.535665	0.033	0.095	5.00876e-167
RPL27A	1.61513e-171	-0.536177	0.034	0.098	6.0123e-167
IFI16	6.43776e-170	-0.719244	0.358	0.391	2.39646e-165
TRIM22	4.44419e-169	-0.81665	0.122	0.2	1.65435e-164
RPS27A	5.60676e-169	-0.530214	0.036	0.1	2.08712e-164
RPL21	9.08611e-169	-0.522889	0.036	0.1	3.3823e-164
SLC9A3R2	9.26993e-169	-1.10572	0.113	0.189	3.45073e-164
RPS3A	2.08612e-167	-0.526508	0.034	0.097	7.76557e-163
RPL13A	2.40338e-166	-0.501202	0.038	0.103	8.94657e-162
RPS29	3.44389e-166	-0.540496	0.033	0.094	1.28199e-161
RPL11	4.8709e-166	-0.506293	0.036	0.1	1.81319e-161
HECA	1.04816e-165	-0.502498	0.03	0.087	3.90179e-161
RPL30	4.42857e-165	-0.52998	0.033	0.095	1.64854e-160
FOXN3	2.15654e-163	-0.734099	0.117	0.194	8.02772e-159
RPS4X	2.39856e-163	-0.514872	0.035	0.097	8.92863e-159
CCL20	6.71449e-163	-0.735793	0.032	0.089	2.49947e-158
RPL34	6.96261e-163	-0.508872	0.036	0.1	2.59183e-158
RPL18A	4.20376e-162	-0.502854	0.036	0.098	1.56485e-157
RPS15	6.15355e-162	-0.507845	0.036	0.098	2.29066e-157
RPS9	5.57246e-161	-0.524983	0.033	0.093	2.07435e-156
RPL18	1.04512e-160	-0.516614	0.033	0.094	3.89047e-156
RPL6	5.97017e-160	-0.522619	0.032	0.091	2.22239e-155
SAT1	6.02896e-160	-0.511269	0.737	0.598	2.24428e-155
RPL31	7.01402e-160	-0.516779	0.034	0.094	2.61097e-155
RPS23	4.65746e-158	-0.503205	0.034	0.095	1.73374e-153
CXCL2	6.07003e-158	-0.9851	0.099	0.174	2.25957e-153
TNF	8.93299e-157	-0.713133	0.038	0.097	3.32531e-152
IFI44L	1.75527e-156	-0.624181	0.073	0.144	6.53401e-152
RPL9	5.158e-156	-0.511471	0.032	0.09	1.92006e-151
MIS18BP1	1.67839e-155	-0.788645	0.115	0.188	6.2478e-151
AC015912.3	4.33598e-155	-0.523356	0.016	0.061	1.61407e-150
IGHM	1.15034e-154	-0.535574	0.008	0.045	4.28213e-150
RPS25	2.11489e-154	-0.508333	0.03	0.086	7.87268e-150
RPL7A	7.37243e-154	-0.506073	0.031	0.088	2.74439e-149
ARGLU1	2.47867e-153	-0.835405	0.334	0.362	9.22685e-149
MTRNR2L12	1.02686e-152	-0.697911	0.332	0.374	3.82249e-148
RPL14	1.27258e-152	-0.507844	0.032	0.089	4.7372e-148
RPS26	5.13875e-152	-0.513585	0.026	0.079	1.9129e-147
DLC1	1.83306e-151	-0.58594	0.043	0.103	6.82357e-147
LYST	1.35369e-150	-0.734292	0.075	0.143	5.0391e-146
CLIC3	5.1603e-149	-0.54839	0.02	0.067	1.92092e-144
SIPA1	1.08743e-145	-0.681762	0.079	0.147	4.04796e-141
CCNL1	2.1416e-143	-0.851374	0.284	0.328	7.9721e-139
EMP3	4.50031e-143	-0.732746	0.399	0.405	1.67524e-138
RPSA	4.21383e-142	-0.505252	0.029	0.082	1.5686e-137
RAB8B	9.40582e-142	-0.603031	0.061	0.124	3.50132e-137
SATB1	2.0408e-141	-0.519591	0.036	0.09	7.59688e-137
NABP1	2.37661e-139	-0.7605	0.1	0.169	8.84694e-135
GNB4	1.63454e-138	-0.593984	0.061	0.124	6.08459e-134
ADPGK	1.55104e-136	-0.67204	0.079	0.144	5.77376e-132
CCDC88A	3.93814e-136	-0.791493	0.128	0.196	1.46597e-131
SH3KBP1	4.87886e-136	-0.761184	0.109	0.176	1.81616e-131
RIN3	5.6188e-136	-0.515545	0.036	0.089	2.0916e-131
DDX17	1.66049e-135	-0.649552	0.524	0.468	6.18118e-131
GPCPD1	3.22364e-133	-0.679388	0.069	0.131	1.2e-128
IFI6	6.66034e-133	-0.702504	0.178	0.244	2.47931e-128
ARHGAP4	3.22888e-131	-0.665341	0.077	0.141	1.20195e-126
SPINK1	3.66367e-130	1.03435	0.069	0.015	1.3638e-125
EHBP1L1	1.47935e-129	-0.587134	0.059	0.118	5.50687e-125
APOL3	1.68231e-129	-0.528624	0.046	0.101	6.26238e-125
ZC3H12A	6.40103e-128	-0.51818	0.031	0.079	2.38278e-123
2022-09-06	4.88746e-127	-0.787362	0.116	0.18	1.81936e-122
INSIG1	9.55955e-124	-0.723908	0.073	0.134	3.55854e-119
SEC14L1	9.02398e-122	-0.8382	0.166	0.224	3.35918e-117
IRF7	3.24017e-120	-0.559834	0.055	0.111	1.20615e-115
MFSD1	4.70992e-120	-0.784838	0.115	0.177	1.75327e-115
SGK1	3.88344e-119	-0.873642	0.268	0.306	1.44561e-114
TGFBR3	1.00878e-117	-0.500995	0.035	0.083	3.75519e-113
RBP7	5.01929e-116	-0.523417	0.034	0.082	1.86843e-111
MYCBP2	3.31655e-115	-0.79642	0.172	0.228	1.23459e-110
NECAP2	3.85299e-115	-0.788547	0.12	0.18	1.43428e-110
KIAA1551	4.3869e-115	-0.842731	0.181	0.235	1.63302e-110
DMXL2	1.2533e-114	-0.597051	0.051	0.104	4.66539e-110
MCL1	1.91863e-114	-0.790833	0.388	0.382	7.14211e-110
SON	1.93922e-114	-0.569154	0.629	0.51	7.21875e-110
DPYD	6.53254e-114	-0.556313	0.054	0.108	2.43174e-109
TCIRG1	1.12572e-113	-0.649846	0.084	0.143	4.19049e-109
PRPF38B	2.9735e-111	-0.855443	0.234	0.276	1.10689e-106
NAIP	1.21579e-109	-0.548897	0.051	0.103	4.52578e-105
USP15	2.02098e-109	-0.773736	0.143	0.201	7.52308e-105
HERC1	1.26528e-108	-0.608378	0.077	0.134	4.71e-104
ERN1	3.46345e-108	-0.66705	0.06	0.113	1.28927e-103
GBP2	5.14254e-108	-0.782855	0.149	0.205	1.91431e-103
HSPA8	1.72356e-107	-0.568708	0.636	0.52	6.41594e-103
ZFP36	4.70721e-107	-0.622678	0.409	0.415	1.75226e-102
SNAP23	8.76988e-107	-0.813427	0.145	0.201	3.26459e-102
MAF	1.9578e-105	-0.603268	0.108	0.169	7.28792e-101
FOSB	2.14826e-105	-0.844398	0.23	0.274	7.99688e-101
SPARCL1	2.43964e-105	-0.518383	0.028	0.07	9.08157e-101
ATM	8.55683e-105	-0.807863	0.172	0.225	3.18528e-100
VASP	6.21714e-104	-0.726872	0.127	0.184	2.31433e-99
CD99	1.76208e-102	-0.779359	0.362	0.359	6.55932e-98
CHORDC1	5.93516e-101	-0.823057	0.141	0.195	2.20936e-96
EVI2A	3.9806e-100	-0.608054	0.06	0.111	1.48178e-95
PMAIP1	1.60316e-99	-0.74763	0.08	0.134	5.96777e-95
PHACTR2	2.11638e-99	-0.619745	0.097	0.152	7.87821e-95
CYB561A3	4.522e-99	-0.590359	0.055	0.104	1.68332e-94
HLA-F	9.74143e-99	-0.811251	0.311	0.324	3.62625e-94
HAVCR2	5.94428e-98	-0.588708	0.09	0.146	2.21276e-93
ITGA5	2.3961e-97	-0.504465	0.047	0.094	8.91949e-93
RGS10	1.19317e-95	-0.845969	0.202	0.244	4.44158e-91
GPNMB	6.48201e-95	-0.689891	0.058	0.107	2.41293e-90
RAP1A	1.40091e-94	-0.721493	0.18	0.228	5.21488e-90
CD302	2.89411e-94	-0.50928	0.046	0.092	1.07733e-89
NFKBID	3.23593e-94	-0.624189	0.053	0.1	1.20457e-89
SETDB2	5.69395e-93	-0.523517	0.045	0.09	2.11957e-88
PNISR	5.83657e-92	-0.667537	0.482	0.428	2.17266e-87
NKTR	8.77081e-92	-0.776552	0.307	0.321	3.26493e-87
ST6GAL1	9.26364e-92	-0.708911	0.113	0.165	3.44839e-87
ID3	2.91178e-91	-0.756491	0.214	0.257	1.08391e-86
SLC8B1	7.5962e-91	-0.551459	0.046	0.091	2.82769e-86
CSRNP1	1.57351e-90	-0.500394	0.046	0.091	5.8574e-86
MX1	1.7386e-90	-0.586578	0.072	0.123	6.47194e-86
TMEM173	1.79889e-90	-0.639219	0.099	0.151	6.69638e-86
RALGDS	1.32724e-89	-0.518943	0.055	0.101	4.94066e-85
HIST1H2BG	6.66968e-88	-0.758102	0.066	0.113	2.48279e-83
RAPGEF1	1.73147e-86	-0.541668	0.067	0.115	6.44538e-82
TSC22D3	2.75103e-86	-0.534261	0.249	0.298	1.02407e-81
RHOA	2.08286e-85	-0.585357	0.542	0.453	7.75344e-81
CASKIN2	4.77035e-84	-0.515443	0.049	0.092	1.77576e-79
DDX60L	9.62644e-84	-0.512372	0.05	0.094	3.58344e-79
MSN	1.00957e-83	-0.735293	0.382	0.362	3.75813e-79
TNFSF9	2.91338e-81	-0.701474	0.054	0.097	1.08451e-76
ELK3	2.91714e-80	-0.672308	0.106	0.154	1.08591e-75
IL4R	1.22947e-79	-0.538415	0.062	0.106	4.5767e-75
RSRP1	2.16721e-79	-0.787186	0.33	0.329	8.06743e-75
WSB1	7.10298e-78	-0.636364	0.473	0.419	2.64408e-73
FNBP4	2.59484e-75	-0.678293	0.131	0.177	9.65929e-71
CTSB	4.13948e-75	-0.595461	0.497	0.44	1.54092e-70
NLRC5	4.60744e-75	-0.536472	0.058	0.101	1.71512e-70
UBE2J1	8.11235e-75	-0.721307	0.15	0.192	3.01982e-70
CALB1	1.93355e-74	0.715916	0.042	0.01	7.19763e-70
S100A9	7.05152e-74	-0.69612	0.106	0.154	2.62493e-69
HSPH1	8.23488e-73	-1.08918	0.339	0.327	3.06544e-68
HMGB2	2.72236e-71	-0.79177	0.217	0.247	1.0134e-66
RBM25	7.698e-71	-0.750512	0.34	0.331	2.86558e-66
CDC42SE1	8.34556e-71	-0.702272	0.163	0.204	3.10664e-66
RILPL2	6.48484e-70	-0.656826	0.123	0.166	2.41398e-65
FKBP15	6.59873e-70	-0.502538	0.06	0.1	2.45638e-65
CCL3L3	4.60455e-69	-0.722256	0.059	0.1	1.71404e-64
HNRNPU	1.99755e-65	-0.613613	0.546	0.448	7.43587e-61
GGA1	2.55819e-65	-0.596735	0.098	0.14	9.52287e-61
CAPZB	6.85195e-65	-0.718425	0.407	0.368	2.55064e-60
DNAJB1	8.38673e-64	-0.645212	0.593	0.477	3.12196e-59
CHD2	2.04551e-63	-0.731185	0.156	0.193	7.61443e-59
SUN2	6.35201e-63	-0.624592	0.092	0.134	2.36454e-58
UTRN	5.4594e-62	-0.747718	0.208	0.235	2.03226e-57
GRB2	6.02363e-61	-0.787076	0.267	0.277	2.2423e-56
PPP2R5C	1.34007e-60	-0.753806	0.158	0.194	4.98841e-56
TP53I11	4.45447e-60	-0.522243	0.055	0.092	1.65818e-55
KDM2A	8.49583e-60	-0.60283	0.101	0.14	3.16257e-55
SP110	9.00893e-60	-0.69004	0.142	0.178	3.35358e-55
SMCHD1	2.06166e-59	-0.746109	0.171	0.203	7.67454e-55
ZNF267	2.89266e-59	-0.530452	0.068	0.106	1.07679e-54
H1FX	7.77471e-58	-0.775391	0.325	0.317	2.89414e-53
POLR2J3.1	9.54789e-58	-0.665409	0.14	0.176	3.5542e-53
ARPC5	5.96443e-57	-0.544899	0.511	0.429	2.22026e-52
HMBOX1	8.24394e-57	-0.563909	0.085	0.123	3.06881e-52
SOCS1	2.13534e-56	-0.587354	0.073	0.11	7.94881e-52
RBM6	3.62315e-56	-0.670963	0.159	0.193	1.34872e-51
PARD6G-AS1	3.9218e-56	-0.530693	0.043	0.076	1.45989e-51
TMC6	6.33007e-56	-0.639994	0.105	0.143	2.35637e-51
STIM2	8.35974e-56	-0.515613	0.071	0.107	3.11191e-51
ANKRD13D	7.70186e-54	-0.582321	0.079	0.115	2.86702e-49
OTUD1	1.38313e-53	-0.757971	0.111	0.147	5.14871e-49
PLAC8	2.19789e-53	-0.770473	0.116	0.151	8.18165e-49
MGAT1	2.12328e-50	-0.713521	0.178	0.205	7.90392e-46
CASP4	2.25395e-50	-0.723245	0.202	0.224	8.39034e-46
CAPZA1	3.86655e-49	-0.701249	0.29	0.288	1.43932e-44
TSPYL2	6.49786e-49	-0.579093	0.066	0.1	2.41883e-44
ARID1B	9.03251e-49	-0.692693	0.179	0.205	3.36235e-44
ARAP2	2.11458e-48	-0.536434	0.062	0.095	7.87152e-44
WARS	2.21993e-48	-0.63676	0.166	0.196	8.26368e-44
ARPC4	3.46194e-48	-0.709031	0.25	0.26	1.28871e-43
SPRY1	6.60619e-47	-0.526819	0.061	0.094	2.45916e-42
PBRM1	7.96018e-47	-0.56756	0.1	0.134	2.96318e-42
SEMA4D	1.63805e-46	-0.580312	0.079	0.113	6.09765e-42
SIGIRR	2.31108e-46	-0.636665	0.13	0.162	8.60298e-42
RABGAP1L	3.46428e-46	-0.554136	0.084	0.117	1.28958e-41
PIM3	4.16266e-46	-0.752188	0.23	0.243	1.54955e-41
GADD45B	8.23479e-46	-0.546966	0.356	0.344	3.0654e-41
PSMB8-AS1	3.49792e-45	-0.514892	0.074	0.107	1.3021e-40
QKI	1.15653e-44	-0.724397	0.289	0.283	4.30518e-40
CCND3	3.42868e-44	-0.600664	0.106	0.139	1.27632e-39
UBE2D3	6.85406e-44	-0.586777	0.516	0.42	2.55142e-39
BACH1	7.72869e-44	-0.548999	0.09	0.122	2.877e-39
STK17A	1.30861e-43	-0.790457	0.153	0.179	4.87129e-39
JAK3	3.91593e-43	-0.548241	0.079	0.111	1.4577e-38
PLCG2	5.18066e-43	-0.611433	0.143	0.174	1.9285e-38
MLKL	8.43578e-43	-0.524	0.065	0.095	3.14022e-38
UBALD2	1.06919e-42	-0.642588	0.139	0.168	3.98004e-38
TNFSF14	7.24218e-42	-0.505984	0.059	0.089	2.6959e-37
TPM3	2.20037e-41	-0.535601	0.528	0.426	8.19088e-37
JCHAIN	4.29636e-41	-0.592517	0.024	0.046	1.59932e-36
BMP2K	1.43969e-40	-0.546149	0.092	0.123	5.35926e-36
ACTR2	1.73615e-40	-0.64626	0.441	0.373	6.46282e-36
TLN1	7.13663e-40	-0.708195	0.32	0.3	2.65661e-35
IFITM1	1.02735e-39	-0.640434	0.137	0.165	3.82433e-35
SP100	1.50279e-38	-0.726845	0.315	0.297	5.59412e-34
RAP2B	1.7725e-38	-0.590782	0.112	0.141	6.59812e-34
CD82	2.82273e-38	-0.508416	0.068	0.097	1.05076e-33
TYMP	3.2207e-38	-0.532917	0.488	0.413	1.1989e-33
FKBP5	3.85192e-38	-0.611011	0.123	0.151	1.43388e-33
SELENOW	3.16798e-37	-0.584529	0.265	0.268	1.17928e-32
CNN2	4.58276e-37	-0.631825	0.147	0.172	1.70593e-32
RUNX1	5.66109e-37	-0.565896	0.097	0.126	2.10734e-32
RBM5	1.43344e-36	-0.613765	0.131	0.158	5.33598e-32
PSMB9	1.46909e-36	-0.513617	0.486	0.409	5.46869e-32
ARL5B	1.51413e-36	-0.643178	0.1	0.128	5.63637e-32
SETX	5.57435e-36	-0.66313	0.172	0.192	2.07505e-31
LBH	5.70834e-36	-0.701337	0.123	0.149	2.12493e-31
CMTM6	6.842e-36	-0.727661	0.219	0.227	2.54694e-31
SWAP70	2.57862e-35	-0.570881	0.122	0.149	9.5989e-31
BNIP2	1.21656e-34	-0.594474	0.137	0.161	4.52864e-30
CAP1	1.91715e-34	-0.695231	0.392	0.341	7.13659e-30
VPS13C	3.22348e-34	-0.684338	0.243	0.245	1.19994e-29
SRSF7	9.55053e-34	-0.708968	0.434	0.366	3.55518e-29
IER3	1.20463e-33	-0.715691	0.308	0.297	4.48424e-29
DNAJB4	6.96659e-33	-0.738363	0.132	0.155	2.59331e-28
TPP1	7.71299e-33	-0.671853	0.203	0.215	2.87116e-28
HMOX1	1.57555e-32	-0.726755	0.163	0.183	5.865e-28
ELF1	1.95446e-32	-0.717685	0.195	0.206	7.27547e-28
ITGA1	3.13134e-32	-0.62169	0.121	0.145	1.16564e-27
PPP1R15B	3.60853e-32	-0.610954	0.113	0.138	1.34328e-27
ETV6	7.32048e-32	-0.557759	0.104	0.13	2.72505e-27
RB1	2.55087e-31	-0.613143	0.154	0.174	9.49561e-27
BAG3	4.95626e-31	-0.892813	0.153	0.172	1.84497e-26
ADGRE5	2.80259e-30	-0.631385	0.128	0.15	1.04326e-25
EVA1B	3.31145e-30	-0.673289	0.135	0.156	1.23269e-25
SAMD9	5.19572e-30	-0.628344	0.114	0.138	1.93411e-25
VOPP1	7.21374e-30	-0.580756	0.133	0.155	2.68531e-25
PPP4R3A	2.30918e-29	-0.584644	0.123	0.146	8.59592e-25
SDCBP	4.32772e-29	-0.711858	0.375	0.326	1.61099e-24
BAZ1A	6.88846e-28	-0.634228	0.154	0.171	2.56423e-23
SF1	1.27831e-27	-0.718872	0.357	0.316	4.75849e-23
CTSC	3.15785e-27	-0.581971	0.434	0.368	1.17551e-22
DDIT4	3.78391e-27	-0.670039	0.305	0.289	1.40856e-22
SRSF5	4.39859e-27	-0.61289	0.433	0.362	1.63737e-22
PSME2	1.53359e-26	-0.558551	0.508	0.402	5.70878e-22
RBPJ	1.84985e-26	-0.718061	0.298	0.276	6.88605e-22
ANXA6	8.99147e-25	-0.620953	0.141	0.159	3.34707e-20
ATXN1	1.86649e-23	-0.539703	0.104	0.125	6.94802e-19
MYLIP	4.32471e-23	-0.539309	0.097	0.117	1.60987e-18
MACF1	6.07636e-23	-0.649845	0.313	0.285	2.26193e-18
AP1B1	1.34503e-22	-0.505769	0.087	0.107	5.00689e-18
PRDM2	2.41818e-22	-0.539118	0.1	0.12	9.00167e-18
PIK3IP1	2.5368e-22	-0.581835	0.089	0.109	9.44323e-18
DSE	5.51485e-22	-0.616817	0.145	0.16	2.0529e-17
NPC2	7.82609e-22	-0.537764	0.637	0.462	2.91326e-17
NCOA3	7.87122e-22	-0.556756	0.116	0.134	2.93006e-17
AC020916.1	9.26525e-22	-0.512768	0.069	0.089	3.44899e-17
PSMA3-AS1	1.55518e-21	-0.606238	0.177	0.187	5.78915e-17
IQGAP1	8.42698e-21	-0.675497	0.334	0.294	3.13694e-16
LAP3	9.31111e-21	-0.633073	0.241	0.234	3.46606e-16
RBMS1	2.00942e-20	-0.669811	0.232	0.226	7.48008e-16
TPST2	1.75688e-19	-0.506164	0.089	0.107	6.53999e-15
PAXX	8.03106e-19	-0.588183	0.143	0.155	2.98956e-14
IDS	1.29398e-18	-0.503505	0.275	0.191	4.81684e-14
LYSMD2	8.00875e-18	-0.504847	0.104	0.12	2.98126e-13
NUMB	4.50139e-17	-0.562053	0.163	0.171	1.67564e-12
SLFN5	1.6552e-16	-0.64737	0.194	0.194	6.16147e-12
PPM1K	2.14136e-16	-0.502523	0.086	0.102	7.97121e-12
PLPP3	2.7568e-16	-0.814323	0.167	0.172	1.02622e-11
CKLF	8.9605e-16	-0.665551	0.236	0.225	3.33555e-11
AC245297.3	1.22716e-15	-0.56136	0.105	0.118	4.5681e-11
INTS6	7.73022e-15	-0.536763	0.108	0.121	2.87758e-10
CTNNB1	1.165e-14	-0.600174	0.226	0.219	4.33672e-10
ATF3	1.30404e-14	-0.514202	0.198	0.201	4.85428e-10
CPEB4	1.33738e-14	-0.539467	0.158	0.166	4.9784e-10
TNFAIP2	1.34552e-14	-0.510401	0.259	0.186	5.0087e-10
NIN	4.5157e-14	-0.514398	0.112	0.124	1.68097e-09
DUSP6	4.91668e-14	-0.522018	0.116	0.128	1.83023e-09
TMC8	6.75669e-14	-0.507028	0.081	0.095	2.51518e-09
MTRNR2L8	1.39726e-13	-0.52342	0.215	0.213	5.20131e-09
GNA13	1.41253e-13	-0.503013	0.116	0.127	5.25815e-09
KIAA2026	2.6603e-13	-0.515642	0.116	0.127	9.90298e-09
LENG8	2.76889e-13	-0.540145	0.144	0.151	1.03072e-08
TMEM165	4.98342e-13	-0.669047	0.232	0.218	1.85508e-08
RICTOR	5.28429e-13	-0.532373	0.121	0.132	1.96708e-08
PARP14	6.17277e-13	-0.615885	0.338	0.291	2.29782e-08
MAFF	3.19217e-12	-0.53292	0.099	0.111	1.18828e-07
CHMP1B	3.29444e-12	-0.560456	0.249	0.18	1.22636e-07
FAM26F	4.84449e-12	-0.541455	0.071	0.084	1.80336e-07
SORL1	5.06541e-12	-0.630189	0.167	0.169	1.8856e-07
ACAP2	8.98841e-12	-0.600372	0.192	0.188	3.34594e-07
UMOD	2.56633e-11	0.746145	0.042	0.029	9.55317e-07
ZFAND2A	5.06998e-11	-0.785622	0.151	0.154	1.8873e-06
IFNGR1	5.6517e-11	-0.667236	0.207	0.197	2.10384e-06
EPS15	1.04119e-10	-0.506313	0.124	0.131	3.87582e-06
HYAL2	1.61538e-10	-0.547164	0.101	0.11	6.01327e-06
HSPG2	1.90247e-10	-0.592716	0.102	0.111	7.08194e-06
RAP1B	2.37018e-10	-0.602629	0.312	0.27	8.82299e-06
ICAM3	2.49661e-10	-0.649901	0.13	0.135	9.29362e-06
KAT6A	7.68148e-10	-0.526837	0.122	0.129	2.85943e-05
XBP1	9.58366e-10	-0.63018	0.316	0.227	3.56752e-05
SLC44A2	1.37665e-09	-0.501267	0.108	0.116	5.12459e-05
BTN3A2	1.58887e-09	-0.601379	0.167	0.167	5.91458e-05
MYH9	2.49568e-09	-0.609237	0.323	0.277	9.29016e-05
ARID1A	2.55792e-09	-0.537362	0.14	0.143	9.52187e-05
TAOK3	3.88805e-09	-0.68336	0.279	0.246	0.000144733
ATF7IP2	6.46255e-09	-0.612324	0.101	0.108	0.000240568
PIK3C2A	9.00534e-09	-0.572435	0.148	0.148	0.000335224
FABP5	9.66731e-09	-0.528926	0.158	0.16	0.000359866
PPP1R12A	1.09687e-08	-0.5156	0.319	0.23	0.000408311
CD68	1.11367e-08	-0.730869	0.195	0.185	0.000414564
SLC3A2	1.30545e-08	-0.587793	0.256	0.232	0.000485953
TNFAIP8	1.47207e-08	-0.634628	0.193	0.185	0.000547978
GPBP1	1.55619e-08	-0.517739	0.367	0.26	0.000579293
DNAJB6	1.9178e-08	-0.599227	0.424	0.29	0.0007139
KDM6B	2.14013e-08	-0.545492	0.108	0.115	0.000796662
ABHD17A	3.6846e-08	-0.644962	0.204	0.192	0.00137159
CDKN1A	6.97623e-08	-0.560577	0.279	0.207	0.0025969
EPC1	7.54654e-08	-0.500636	0.226	0.171	0.0028092
NFKBIZ	8.38936e-08	-0.699708	0.25	0.227	0.00312294
LMO4	1.31726e-07	-0.559125	0.156	0.154	0.0049035
CNPY3	1.73697e-07	-0.614596	0.218	0.202	0.00646586
TTC14	3.13839e-07	-0.592223	0.168	0.163	0.0116827
MGAT4A	3.31432e-07	-0.569329	0.159	0.156	0.0123375
JOSD1	4.98695e-07	-0.502334	0.117	0.121	0.0185639
FOXP1	5.18989e-07	-0.58576	0.194	0.185	0.0193194
LIMS1	5.26859e-07	-0.528983	0.323	0.235	0.0196123
SYNE1	5.29221e-07	-0.693654	0.223	0.205	0.0197002
ZFHX3	9.32252e-07	-0.523357	0.214	0.164	0.0347031
DICER1	2.08216e-06	-0.537984	0.171	0.165	0.0775083
XRN1	2.76969e-06	-0.512471	0.148	0.146	0.103102
DNAJA1	3.35992e-06	-0.514375	0.579	0.417	0.125073
PCF11	5.44948e-06	-0.54205	0.14	0.139	0.202857
NAMPT	7.22069e-06	-0.581973	0.375	0.271	0.26879
ABRACL	7.89118e-06	-0.59905	0.225	0.204	0.293749
IFI27	7.89739e-06	-0.705444	0.267	0.234	0.29398
NSD3	1.02222e-05	-0.545732	0.163	0.156	0.38052
H2AFY	1.17698e-05	-0.513732	0.393	0.279	0.438131
ATP1B3	1.4878e-05	-0.535801	0.298	0.222	0.553834
LRP1	1.73961e-05	-0.501724	0.122	0.123	0.647569
ATP6V1B2	1.9149e-05	-0.527072	0.14	0.138	0.712821
PPIF	2.09063e-05	-0.508054	0.146	0.116	0.778237
ICAM1	3.83712e-05	-0.631662	0.166	0.159	1
CDC42EP3	4.47971e-05	-0.52171	0.095	0.098	1
CEBPB	6.14909e-05	-0.58718	0.374	0.305	1
PLPP1	6.97468e-05	-0.772123	0.25	0.189	1
ADAM17	0.000112735	-0.501929	0.123	0.123	1
KMT2E	0.000173182	-0.531098	0.431	0.304	1
SH3BGRL	0.000179951	-0.523294	0.445	0.342	1
DRAP1	0.000204955	-0.613551	0.38	0.301	1
ADAR	0.000215044	-0.521247	0.31	0.234	1
APOL6	0.000261552	-0.582379	0.204	0.187	1
STOM	0.000283303	-0.567334	0.253	0.221	1
RPS6KA3	0.000374709	-0.508625	0.144	0.139	1
ZRANB2	0.000387858	-0.542769	0.303	0.229	1
LAMP1	0.000447029	-0.515026	0.32	0.24	1
FGFR1OP2	0.000465812	-0.566067	0.181	0.168	1
PBX1	0.000815242	-0.502955	0.112	0.112	1
NPDC1	0.000832951	-0.612973	0.153	0.144	1
TMEM259	0.000892272	-0.52413	0.254	0.197	1
GSN	0.0018303	-0.659421	0.284	0.239	1
MARK3	0.00192298	-0.510168	0.15	0.143	1
ANKRD12	0.00204009	-0.582567	0.415	0.322	1
SPCS3	0.00219383	-0.611845	0.273	0.232	1
SLC25A37	0.00389098	-0.570632	0.309	0.237	1
JMJD1C	0.00467818	-0.608216	0.28	0.237	1
UACA	0.00588805	-0.54279	0.18	0.146	1
ZC3HAV1	0.00714431	-0.530626	0.155	0.145	1
ACTR3	0.00724727	-0.509742	0.453	0.341	1
NAGK	0.00751152	-0.527897	0.204	0.164	1
PRPF4B	0.00841146	-0.515668	0.282	0.219	1
PDCD4	0.0124002	-0.568736	0.23	0.183	1
EML4	0.0129339	-0.597419	0.209	0.186	1
NR3C1	0.0130693	-0.587674	0.268	0.227	1
PNN	0.014564	-0.604977	0.351	0.281	1
PPT1	0.0177711	-0.504159	0.172	0.158	1
UPP1	0.0183881	-0.556157	0.207	0.167	1
SYNRG	0.0206516	-0.515339	0.176	0.145	1
YWHAH	0.0279494	-0.568156	0.384	0.299	1
ARPC5L	0.028836	-0.624554	0.205	0.18	1
BOD1L1	0.0365436	-0.56173	0.323	0.245	1
CHST12	0.0463143	-0.508141	0.123	0.117	1
APOBEC3C	0.0474919	-0.553678	0.187	0.169	1
ROCK1	0.0559393	-0.550535	0.34	0.257	1
GAS6	0.0596768	-0.58026	0.191	0.17	1
KANSL1	0.0602396	-0.507054	0.208	0.17	1
TMOD3	0.0648283	-0.538797	0.206	0.181	1
PTPRE	0.0701407	-0.539417	0.143	0.133	1
PPP1R2	0.0796778	-0.559969	0.208	0.17	1
IRF2	0.0798573	-0.524375	0.161	0.147	1
SELENOK	0.0946291	-0.505962	0.252	0.202	1
BCAS2	0.095223	-0.593687	0.215	0.175	1
MARCKS	0.116589	-0.515678	0.499	0.349	1
CDKN1B	0.140004	-0.513168	0.174	0.146	1
COL4A1	0.142904	-0.540586	0.154	0.131	1
ARID4B	0.238858	-0.592487	0.293	0.24	1
SMG1	0.261683	-0.534226	0.208	0.181	1
PICALM	0.302873	-0.520306	0.229	0.188	1
ATP2B1	0.334076	-0.513025	0.186	0.157	1
SERPINH1	0.388284	-0.754575	0.273	0.217	1
PTPN2	0.411226	-0.572523	0.198	0.172	1
DDX24	0.414958	-0.566393	0.435	0.323	1
CD47	0.421514	-0.559693	0.233	0.191	1
EWSR1	0.499154	-0.54093	0.234	0.198	1
ITSN2	0.51465	-0.52937	0.202	0.174	1
PLXDC2	0.519849	-0.54045	0.232	0.191	1
IER5L	0.564143	-0.620727	0.171	0.151	1
TRABD	0.577563	-0.50017	0.161	0.14	1
DCP2	0.579753	-0.508823	0.146	0.132	1
PIK3R1	0.639728	-0.528814	0.202	0.174	1
IFRD1	0.744788	-0.50974	0.126	0.114	1
TSPAN14	0.752187	-0.515649	0.179	0.154	1
CORO1B	0.765127	-0.560459	0.217	0.184	1
THUMPD3-AS1	0.784741	-0.556701	0.199	0.17	1
CYLD	0.83557	-0.542434	0.187	0.162	1
PYCARD	0.886638	-0.529618	0.288	0.233	1
MDM4	0.929997	-0.515996	0.253	0.211	1
IGHA1	0.949564	-0.522398	0.085	0.079	1
CNOT6L	0.959787	-0.504792	0.154	0.136	1
GNB1	0.964217	-0.536913	0.358	0.276	1
