# Supplementary material for: Single-cell RNA-seq integrated with multi-omics reveals SERPINE2 as a target for metastasis in advanced renal cell carcinoma
Source: Cell Death Dis. 2023 Jan 16;14(1):30. doi: 10.1038/s41419-023-05566-w (PMC9842647; doi:10.1038/s41419-023-05566-w)
Supplement: Supplementary file 10 — Table. S8 [file 41419_2023_5566_MOESM10_ESM.xlsx]

## Sheet: sequences and sources
Table. S8 sh sequences and qPCR filtration
sh1	CGGCGTAAATGGAGTTGGTAA	1. Zhang J, Luo A, Huang F, Gong T, Liu Z. SERPINE2 promotes esophageal squamous cell carcinoma metastasis by activating BMP4. Cancer Lett. 2020 Jan 28;469:390-398
sh2	GTTTGATTCATCAAAGGCAAA
sh3	GAACACAAAGAAACGCACTTT	2. Hou J, Zhang H, Liu J, Zhao Z, Wang J, Lu Z, Hu B, Zhou J, Zhao Z, Feng M, Zhang H, Shen B, Huang X, Sun B, Smyth MJ, He C, Xia Q. YTHDF2 reduction fuels inflammation and vascular abnormalization in hepatocellular carcinoma. Mol Cancer. 2019 Nov 18;18(1):163.

## Sheet: Results
Table. S10 sh sequences and qPCR filtration
Well	Sample Name	Target Name	Task	Reporter	Quencher	RQ	RQ Min	RQ Max	Cт	Cт Mean	Cт SD	ΔCт	ΔCт Mean	ΔCт SE	HK Control ΔCт Mean	HK Control ΔCт SE	ΔΔCт	Automatic Ct Threshold	Ct Threshold	Automatic Baseline	Baseline Start	Baseline End	Efficiency	Tm1	Tm2	Tm3	Comments	HIGHSD
A1	X	nacd	UNKNOWN	SYBR	None	0.630632	0.557372	0.713521	22.7544	22.6395	0.0995573		6.28478	0.0641675			0.66513	TRUE	25279.5	TRUE	1	2	1	80.0543				N
A2	X	nacd	UNKNOWN	SYBR	None	0.630632	0.557372	0.713521	22.5869	22.6395	0.0995573		6.28478	0.0641675			0.66513	TRUE	25279.5	TRUE	1	2	1	80.0543				N
A3	X	nacd	UNKNOWN	SYBR	None	0.630632	0.557372	0.713521	22.5774	22.6395	0.0995573		6.28478	0.0641675			0.66513	TRUE	25279.5	TRUE	1	2	1	80.2053				N
A4	X	gap	UNKNOWN	SYBR	None				16.3034	16.3548	0.0494039							TRUE	31317	TRUE	1	2	1	87.2109				N
A5	X	gap	UNKNOWN	SYBR	None				16.4019	16.3548	0.0494039							TRUE	31317	TRUE	1	2	1	87.0624				N
A6	X	gap	UNKNOWN	SYBR	None				16.3591	16.3548	0.0494039							TRUE	31317	TRUE	1	2	1	87.0624				N
A7	X	act	UNKNOWN	SYBR	None	1.33949	1.16537	1.53963	16.7105	16.5923	0.115181		0.237525	0.0723588			-0.421682	TRUE	28009.9	TRUE	1	2	1	88.6974				N
A8	X	act	UNKNOWN	SYBR	None	1.33949	1.16537	1.53963	16.5859	16.5923	0.115181		0.237525	0.0723588			-0.421682	TRUE	28009.9	TRUE	1	2	1	88.6974				N
A9	X	act	UNKNOWN	SYBR	None	1.33949	1.16537	1.53963	16.4804	16.5923	0.115181		0.237525	0.0723588			-0.421682	TRUE	28009.9	TRUE	1	2	1	88.6983				N
A10	X	ecad	UNKNOWN	SYBR	None	2.07497	1.81534	2.37172	31.2428	31.1168	0.109692		14.762	0.0694574			-1.05309	TRUE	28845	TRUE	3	8	1	82.885				N
A11	X	ecad	UNKNOWN	SYBR	None	2.07497	1.81534	2.37172	31.0649	31.1168	0.109692		14.762	0.0694574			-1.05309	TRUE	28845	TRUE	3	17	1	82.8862				N
A12	X	ecad	UNKNOWN	SYBR	None	2.07497	1.81534	2.37172	31.0426	31.1168	0.109692		14.762	0.0694574			-1.05309	TRUE	28845	TRUE	3	16	1	82.8862				N
B1	NC	nacd	UNKNOWN	SYBR	None	1	0.854548	1.17021	22.3402	22.4633	0.113763		5.61965	0.0816749			0	TRUE	25279.5	TRUE	1	2	1	79.9052				N
B2	NC	nacd	UNKNOWN	SYBR	None	1	0.854548	1.17021	22.4851	22.4633	0.113763		5.61965	0.0816749			0	TRUE	25279.5	TRUE	1	2	1	79.9052				N
B3	NC	nacd	UNKNOWN	SYBR	None	1	0.854548	1.17021	22.5645	22.4633	0.113763		5.61965	0.0816749			0	TRUE	25279.5	TRUE	3	9	1	80.0562				N
B4	NC	gap	UNKNOWN	SYBR	None				16.8215	16.8436	0.0840857							TRUE	31317	TRUE	1	2	1	87.0618				N
B5	NC	gap	UNKNOWN	SYBR	None				16.7728	16.8436	0.0840857							TRUE	31317	TRUE	1	2	1	86.9133				N
B6	NC	gap	UNKNOWN	SYBR	None				16.9365	16.8436	0.0840857							TRUE	31317	TRUE	1	2	1	86.9133				N
B7	NC	act	UNKNOWN	SYBR	None	1	0.818771	1.22134	17.6057	17.5028	0.159105		0.659207	0.103899			0	TRUE	28009.9	TRUE	1	2	1	88.6974				N
B8	NC	act	UNKNOWN	SYBR	None	1	0.818771	1.22134	17.5831	17.5028	0.159105		0.659207	0.103899			0	TRUE	28009.9	TRUE	1	2	1	88.6974				N
B9	NC	act	UNKNOWN	SYBR	None	1	0.818771	1.22134	17.3196	17.5028	0.159105		0.659207	0.103899			0	TRUE	28009.9	TRUE	1	2	1	88.6983				N
B10	NC	ecad	UNKNOWN	SYBR	None	1	0.622974	1.6052	33.0051	32.6587	0.417546		15.8151	0.24591			0	TRUE	28845	TRUE	3	8	1	82.736				N
B11	NC	ecad	UNKNOWN	SYBR	None	1	0.622974	1.6052	32.7759	32.6587	0.417546		15.8151	0.24591			0	TRUE	28845	TRUE	3	23	1	82.7372				N
B12	NC	ecad	UNKNOWN	SYBR	None	1	0.622974	1.6052	32.195	32.6587	0.417546		15.8151	0.24591			0	TRUE	28845	TRUE	1	2	1	82.7372				N
C1	SH1	nacd	UNKNOWN	SYBR	None	0.534267	0.440284	0.648311	22.4911	22.3648	0.112592		6.52402	0.100533			0.904367	TRUE	25279.5	TRUE	1	2	1	79.9052				N
C2	SH1	nacd	UNKNOWN	SYBR	None	0.534267	0.440284	0.648311	22.2749	22.3648	0.112592		6.52402	0.100533			0.904367	TRUE	25279.5	TRUE	1	2	1	79.9052				N
C3	SH1	nacd	UNKNOWN	SYBR	None	0.534267	0.440284	0.648311	22.3284	22.3648	0.112592		6.52402	0.100533			0.904367	TRUE	25279.5	TRUE	1	2	1	80.0562				N
C4	SH1	gap	UNKNOWN	SYBR	None				15.691	15.8408	0.132831							TRUE	31317	TRUE	1	2	1	87.0618				N
C5	SH1	gap	UNKNOWN	SYBR	None				15.9445	15.8408	0.132831							TRUE	31317	TRUE	1	2	1	86.9133				N
C6	SH1	gap	UNKNOWN	SYBR	None				15.8868	15.8408	0.132831							TRUE	31317	TRUE	1	2	1	86.9133				N
C7	SH1	act	UNKNOWN	SYBR	None	1.11844	0.879518	1.42226	16.4318	16.3385	0.170689		0.497723	0.124872			-0.161484	TRUE	28009.9	TRUE	1	2	1	88.6974				N
C8	SH1	act	UNKNOWN	SYBR	None	1.11844	0.879518	1.42226	16.4422	16.3385	0.170689		0.497723	0.124872			-0.161484	TRUE	28009.9	TRUE	1	2	1	88.6974				N
C9	SH1	act	UNKNOWN	SYBR	None	1.11844	0.879518	1.42226	16.1415	16.3385	0.170689		0.497723	0.124872			-0.161484	TRUE	28009.9	TRUE	1	2	1	88.5493				N
C10	SH1	ecad	UNKNOWN	SYBR	None	1.80505	1.37126	2.37607	30.9203	30.8038	0.208687		14.963	0.142822			-0.852042	TRUE	28845	TRUE	3	8	1	82.736				N
C11	SH1	ecad	UNKNOWN	SYBR	None	1.80505	1.37126	2.37607	30.9282	30.8038	0.208687		14.963	0.142822			-0.852042	TRUE	28845	TRUE	3	7	1	82.7372				N
C12	SH1	ecad	UNKNOWN	SYBR	None	1.80505	1.37126	2.37607	30.5629	30.8038	0.208687		14.963	0.142822			-0.852042	TRUE	28845	TRUE	1	2	1	82.7372				N
D1	SH2	nacd	UNKNOWN	SYBR	None	0.673267	0.519538	0.872484	22.9361	22.7458	0.180588		6.1904	0.134686			0.570749	TRUE	25279.5	TRUE	3	9	1	79.9052				N
D2	SH2	nacd	UNKNOWN	SYBR	None	0.673267	0.519538	0.872484	22.5768	22.7458	0.180588		6.1904	0.134686			0.570749	TRUE	25279.5	TRUE	1	2	1	79.9052				N
D3	SH2	nacd	UNKNOWN	SYBR	None	0.673267	0.519538	0.872484	22.7244	22.7458	0.180588		6.1904	0.134686			0.570749	TRUE	25279.5	TRUE	1	2	1	80.0562				N
D4	SH2	gap	UNKNOWN	SYBR	None				16.389	16.5554	0.14768							TRUE	31317	TRUE	1	2	1	87.0618				N
D5	SH2	gap	UNKNOWN	SYBR	None				16.6708	16.5554	0.14768							TRUE	31317	TRUE	1	2	1	86.9133				N
D6	SH2	gap	UNKNOWN	SYBR	None				16.6064	16.5554	0.14768							TRUE	31317	TRUE	1	2	1	86.9133				N
D7	SH2	act	UNKNOWN	SYBR	None	1.38839	1.00673	1.91474	16.8227	16.7412	0.24876		0.185793	0.167024			-0.473414	TRUE	28009.9	TRUE	1	2	1	88.5483				N
D8	SH2	act	UNKNOWN	SYBR	None	1.38839	1.00673	1.91474	16.9389	16.7412	0.24876		0.185793	0.167024			-0.473414	TRUE	28009.9	TRUE	1	2	1	88.5483				N
D9	SH2	act	UNKNOWN	SYBR	None	1.38839	1.00673	1.91474	16.4619	16.7412	0.24876		0.185793	0.167024			-0.473414	TRUE	28009.9	TRUE	1	2	1	88.5493				N
D10	SH2	ecad	UNKNOWN	SYBR	None	4.29028	3.42838	5.36887	30.376	30.2694	0.137587		13.714	0.116533			-2.10107	TRUE	28845	TRUE	1	2	1	82.736				N
D11	SH2	ecad	UNKNOWN	SYBR	None	4.29028	3.42838	5.36887	30.3181	30.2694	0.137587		13.714	0.116533			-2.10107	TRUE	28845	TRUE	1	2	1	82.7372				N
D12	SH2	ecad	UNKNOWN	SYBR	None	4.29028	3.42838	5.36887	30.1141	30.2694	0.137587		13.714	0.116533			-2.10107	TRUE	28845	TRUE	1	2	1	82.7372				N
E1	SH3	nacd	UNKNOWN	SYBR	None	0.457464	0.360049	0.581235	23.1322	23.2582	0.210399		6.74792	0.124427			1.12827	TRUE	25279.5	TRUE	1	2	1	79.9052				N
E2	SH3	nacd	UNKNOWN	SYBR	None	0.457464	0.360049	0.581235	23.1412	23.2582	0.210399		6.74792	0.124427			1.12827	TRUE	25279.5	TRUE	1	2	1	79.9052				N
E3	SH3	nacd	UNKNOWN	SYBR	None	0.457464	0.360049	0.581235	23.5011	23.2582	0.210399		6.74792	0.124427			1.12827	TRUE	25279.5	TRUE	3	12	1	79.9072				N
E4	SH3	gap	UNKNOWN	SYBR	None				16.4989	16.5102	0.0466715							TRUE	31317	TRUE	1	2	1	86.9128				N
E5	SH3	gap	UNKNOWN	SYBR	None				16.4703	16.5102	0.0466715							TRUE	31317	TRUE	1	2	1	86.9133				N
E6	SH3	gap	UNKNOWN	SYBR	None				16.5615	16.5102	0.0466715							TRUE	31317	TRUE	1	2	1	86.9133				N
E7	SH3	act	UNKNOWN	SYBR	None	1.1786	0.93207	1.49034	17.0628	16.9324	0.20599		0.422129	0.121943			-0.237078	TRUE	28009.9	TRUE	1	2	1	88.5483				N
E8	SH3	act	UNKNOWN	SYBR	None	1.1786	0.93207	1.49034	17.0394	16.9324	0.20599		0.422129	0.121943			-0.237078	TRUE	28009.9	TRUE	1	2	1	88.5483				N
E9	SH3	act	UNKNOWN	SYBR	None	1.1786	0.93207	1.49034	16.6949	16.9324	0.20599		0.422129	0.121943			-0.237078	TRUE	28009.9	TRUE	1	2	1	88.5493				N
E10	SH3	ecad	UNKNOWN	SYBR	None	0.237932	0.134747	0.420132	34.6168	34.3967	0.509598		17.8865	0.295448			2.07138	TRUE	28845	TRUE	3	8	1	82.736				Y
E11	SH3	ecad	UNKNOWN	SYBR	None	0.237932	0.134747	0.420132	33.814	34.3967	0.509598		17.8865	0.295448			2.07138	TRUE	28845	TRUE	1	2	1	82.7372				Y
E12	SH3	ecad	UNKNOWN	SYBR	None	0.237932	0.134747	0.420132	34.7592	34.3967	0.509598		17.8865	0.295448			2.07138	TRUE	28845	TRUE	3	17	1	82.7372				Y
F5	X	ser	UNKNOWN	SYBR	None	0.175621	0.146668	0.21029	23.6308	23.7539	0.154434		7.39912	0.0936136			2.50946	TRUE	31441.5	TRUE	1	2	1	80.0573				N
F6	NC	ser	UNKNOWN	SYBR	None	1	0.841019	1.18903	21.7414	21.7333	0.131195		4.88966	0.0899676			0	TRUE	31441.5	TRUE	1	2	1	79.9082				N
F7	SH1	ser	UNKNOWN	SYBR	None	0.872388	0.745799	1.02046	20.9679	20.9274	0.0475962		5.08662	0.0814646			0.196959	TRUE	31441.5	TRUE	1	2	1	79.9035				N
F8	SH2	ser	UNKNOWN	SYBR	None	0.223448	0.177304	0.281601	23.6403	23.607	0.146733		7.05165	0.120194			2.16199	TRUE	31441.5	TRUE	1	2	1	79.9035				N
F9	SH3	ser	UNKNOWN	SYBR	None	0.819492	0.732622	0.916663	21.6414	21.6871	0.0894016		5.17686	0.0582262			0.287198	TRUE	31441.5	TRUE	1	2	1	79.9039				N
G5	X	ser	UNKNOWN	SYBR	None	0.175621	0.146668	0.21029	23.7036	23.7539	0.154434		7.39912	0.0936136			2.50946	TRUE	31441.5	TRUE	1	2	1	80.0573				N
G6	NC	ser	UNKNOWN	SYBR	None	1	0.841019	1.18903	21.5982	21.7333	0.131195		4.88966	0.0899676			0	TRUE	31441.5	TRUE	1	2	1	80.0573				N
G7	SH1	ser	UNKNOWN	SYBR	None	0.872388	0.745799	1.02046	20.875	20.9274	0.0475962		5.08662	0.0814646			0.196959	TRUE	31441.5	TRUE	1	2	1	79.9035				N
G8	SH2	ser	UNKNOWN	SYBR	None	0.223448	0.177304	0.281601	23.4465	23.607	0.146733		7.05165	0.120194			2.16199	TRUE	31441.5	TRUE	1	2	1	79.9035				N
G9	SH3	ser	UNKNOWN	SYBR	None	0.819492	0.732622	0.916663	21.6298	21.6871	0.0894016		5.17686	0.0582262			0.287198	TRUE	31441.5	TRUE	1	2	1	80.0529				N
H5	X	ser	UNKNOWN	SYBR	None	0.175621	0.146668	0.21029	23.9272	23.7539	0.154434		7.39912	0.0936136			2.50946	TRUE	31441.5	TRUE	1	2	1	80.0573				N
H6	NC	ser	UNKNOWN	SYBR	None	1	0.841019	1.18903	21.8602	21.7333	0.131195		4.88966	0.0899676			0	TRUE	31441.5	TRUE	1	2	1	80.0573				N
H7	SH1	ser	UNKNOWN	SYBR	None	0.872388	0.745799	1.02046	20.9393	20.9274	0.0475962		5.08662	0.0814646			0.196959	TRUE	31441.5	TRUE	1	2	1	80.0526				N
H8	SH2	ser	UNKNOWN	SYBR	None	0.223448	0.177304	0.281601	23.7342	23.607	0.146733		7.05165	0.120194			2.16199	TRUE	31441.5	TRUE	1	2	1	79.9035				N
H9	SH3	ser	UNKNOWN	SYBR	None	0.819492	0.732622	0.916663	21.7901	21.6871	0.0894016		5.17686	0.0582262			0.287198	TRUE	31441.5	TRUE	1	2	1	80.0529				N
Analysis Type	Singleplex
Endogenous Control	gap
RQ Min/Max Confidence Level	95.0
Reference Sample	NC
