# Supplementary material for: Single-cell RNA-seq integrated with multi-omics reveals SERPINE2 as a target for metastasis in advanced renal cell carcinoma
Source: Cell Death Dis. 2023 Jan 16;14(1):30. doi: 10.1038/s41419-023-05566-w (PMC9842647; doi:10.1038/s41419-023-05566-w)
Supplement: Supplementary file 11 — Table. S9 [file 41419_2023_5566_MOESM11_ESM.xlsx]

## Sheet: Sheet1
Table. S9 qRT-PCR primer
E-cadherin sense	GCCCCATCAGGCCTCCGTTT	2	2	PAGE
E-cadherin anti-sense	ACCTTGCCTTCTTTGTCTTTGTTGGA	2	2	PAGE
ZO-1 sense	CACGCAGTTACGAGCAAG	2	2	PAGE
ZO-1 anti-sense	TGAAGGTATCAGCGGAGG	2	2	PAGE
N-cadherin sense	TGGACCATCACTCGGCTTA	2	2	PAGE
N-cadherin anti-sense	ACACTGGCAAACCTTCACG	2	2	PAGE
vimentin sense	CCTGAACCTGAGGGAAACTAA	2	2	PAGE
vimentin anti-sense	GCAGAAAGGCACTTGAAAGC	2	2	PAGE
SNAI1 sense	TGCGTCTGCGGAACCTG	2	2	PAGE
SNAI1 anti-sense	GGACTCTTGGTGCTTGTGGA	2	2	PAGE
TWIST1 sense	GTCCGCAGTCTTACGAGGAG	2	2	PAGE
TWIST1 anti-sense	TGGAGGACCTGGTAGAGGAA	2	2	PAGE
human-LINE1 sense	AAAGCCGCTCAACTACATGG	2	2	PAGE
human-LINE1 anti-sense	TGCTTTGAATGCGTCCCAGAG	2	2	PAGE
IL11 sense	GCTGCAAGGTCAAGATGGTT	2	2	PAGE
IL11 anti-sense	GCTGGGTGGCGTTCTATC	2	2	PAGE
SERPINE2_1F	GCCATGGTGATGAGATACGG	2	2	PAGE
SERPINE2_1R	GCACTTCAATTTCAGAGGCAT	2	2	PAGE
