# Supplementary material for: Single-cell RNA-seq integrated with multi-omics reveals SERPINE2 as a target for metastasis in advanced renal cell carcinoma
Source: Cell Death Dis. 2023 Jan 16;14(1):30. doi: 10.1038/s41419-023-05566-w (PMC9842647; doi:10.1038/s41419-023-05566-w)
Supplement: Supplementary file 12 — Table. S10 [file 41419_2023_5566_MOESM12_ESM.xlsx]

## Sheet: data_TCGA_no_metastasis(log2)
	V1
TCGA.BP.4342.01A	1.50868
TCGA.B8.4620.01A	0.591612
TCGA.B0.4838.01A	0.669035
TCGA.BP.5191.01A	1.0152
TCGA.BP.4968.01A	1.41068
TCGA.CZ.4856.01A	1.04071
TCGA.A3.3378.01A	0.756451
TCGA.B4.5834.01A	1.02043
TCGA.CJ.4876.01A	1.28017
TCGA.B0.5113.01A	1.21738
TCGA.BP.4986.01A	1.34398
TCGA.B8.4619.01A	0.514028
TCGA.BP.5007.01A	0.927671
TCGA.B0.5097.01A	1.21359
TCGA.B0.4816.01A	1.14308
TCGA.BP.4330.01A	0.970591
TCGA.BP.4325.01A	1.22187
TCGA.BP.4337.01A	1.08658
TCGA.CJ.4891.01A	1.29433
TCGA.B4.5844.01A	1.1485
TCGA.B4.5832.01A	1.16271
TCGA.CZ.4864.01A	1.00308
TCGA.A3.3349.01A	1.20138
TCGA.BP.4768.01A	1.13357
TCGA.BP.4159.01A	0.788593
TCGA.B4.5378.01A	-0.0625419
TCGA.BP.5198.01A	1.29927
TCGA.AK.3456.01A	1.38694
TCGA.CJ.4872.01A	1.24697
TCGA.B4.5836.01A	1.10109
TCGA.BP.4162.01A	1.20856
TCGA.B0.4837.01A	1.40825
TCGA.A3.3387.01A	1.10059
TCGA.CZ.5456.01A	1.25738
TCGA.B4.5835.01A	1.4339
TCGA.BP.4173.01A	0.887159
TCGA.B0.5083.01A	0.77975
TCGA.B0.4696.01A	0.295945
TCGA.BP.4989.01A	0.970228
TCGA.CW.5587.01A	1.35181
TCGA.B0.5095.01A	1.33202
TCGA.BP.4174.01A	1.18364
TCGA.CZ.5985.01A	0.750353
TCGA.BP.4353.01A	1.09763
TCGA.B0.4821.01A	1.54799
TCGA.B0.4843.01A	1.09584
TCGA.B0.5116.01A	0.866068
TCGA.BP.4163.01A	0.568732
TCGA.B0.5121.01A	0.979301
TCGA.CZ.5989.01A	0.479551
TCGA.A3.3367.01A	1.24787
TCGA.B0.5699.01A	1.20116
TCGA.BP.5010.01A	1.16397
TCGA.CZ.5988.01A	1.19106
TCGA.A3.3376.01A	1.18146
TCGA.B0.5705.01A	1.0659
TCGA.B0.4945.01A	1.13038
TCGA.B0.5695.01A	1.40987
TCGA.CJ.6030.01A	1.15867
TCGA.BP.5169.01A	1.49271
TCGA.CZ.5451.01A	0.785738
TCGA.B0.5710.01A	1.00438
TCGA.A3.3313.01A	1.3652
TCGA.BP.5199.01A	1.0315
TCGA.B0.4834.01A	0.372644
TCGA.CW.6088.01A	0.802625
TCGA.CZ.5452.01A	1.07378
TCGA.A3.3351.01A	1.09078
TCGA.A3.3363.01A	1.44679
TCGA.B0.5691.01A	1.04663
TCGA.BP.4770.01A	1.29377
TCGA.BP.4160.01A	1.15919
TCGA.B0.5108.01A	1.49598
TCGA.B0.5106.01A	1.42774
TCGA.BP.4327.01A	1.35571
TCGA.B0.4811.01A	0.992127
TCGA.B0.5694.01A	1.09449
TCGA.CZ.4859.01A	1.21032
TCGA.CZ.5469.01A	1.31384
TCGA.BP.4985.01A	1.11422
TCGA.B8.5546.01A	1.48183
TCGA.A3.3359.01A	0.831166
TCGA.A3.3352.01A	0.970622
TCGA.AK.3433.01A	-2.31111
TCGA.CZ.5986.01A	1.19334
TCGA.B0.5696.01A	1.2601
TCGA.BP.4795.01A	1.04632
TCGA.A3.3362.01A	1.1248
TCGA.B0.5085.01A	0.895591
TCGA.A3.3370.01A	1.11409
TCGA.BP.4332.01A	0.680811
TCGA.B8.5164.01A	1.1239
TCGA.AK.3450.01A	1.32924
TCGA.B0.5081.01A	1.05576
TCGA.B0.5697.01A	1.33441
TCGA.B4.5843.01A	1.31653
TCGA.A3.3373.01A	1.23666
TCGA.B0.4842.01A	1.1675
TCGA.B0.5110.01A	1.11241
TCGA.AK.3429.01A	1.16341
TCGA.B0.4833.01A	1.03542
TCGA.AK.3427.01A	-0.603054
TCGA.CJ.4874.01A	1.27529
TCGA.CJ.4643.01A	1.05309
TCGA.B0.4817.01A	1.24668
TCGA.B0.5713.01A	1.116
TCGA.B0.5120.01A	0.968397
TCGA.B2.5641.01A	0.891053
TCGA.BP.5006.01A	1.09711
TCGA.CJ.4892.01A	1.17633
TCGA.B8.4151.01A	1.12989
TCGA.CZ.5470.01A	1.12455
TCGA.BP.4995.01A	1.08389
TCGA.A3.3357.01A	0.930415
TCGA.BP.4345.01A	1.36232
TCGA.BP.5186.01A	1.30977
TCGA.B0.4852.01A	1.21376
TCGA.A3.3308.01A	1.14789
TCGA.B8.4148.01A	0.98167
TCGA.B0.5400.01A	1.40405
TCGA.CZ.4863.01A	1.16166
TCGA.A3.3317.01A	0.798602
TCGA.B0.5698.01A	0.889487
TCGA.BP.4326.01A	1.20286
TCGA.B0.5088.01A	0.968079
TCGA.B8.5165.01A	0.98932
TCGA.CJ.4894.01A	1.0841
TCGA.A3.3329.01A	1.06778
TCGA.BP.4797.01A	1.03709
TCGA.BP.4964.01A	1.39873
TCGA.B0.5075.01A	0.876898
TCGA.B0.5119.01A	1.24285
TCGA.CJ.4873.01A	1.12209
TCGA.A3.3380.01A	0.960787
TCGA.BP.4756.01A	1.23356
TCGA.B0.5700.01A	0.994495
TCGA.B8.5159.01A	0.865412
TCGA.B8.5163.01A	1.51706
TCGA.BP.4334.01A	0.301101
TCGA.BP.4329.01A	1.13316
TCGA.CZ.5984.01A	1.30548
TCGA.BP.4799.01A	1.52576
TCGA.B0.5077.01A	0.813754
TCGA.BP.4165.01A	0.972904
TCGA.B0.4839.01A	1.15166
TCGA.A3.3358.01A	1.24959
TCGA.A3.3306.01A	1.31311
TCGA.B0.4710.01A	1.09638
TCGA.B0.5104.01A	1.27105
TCGA.B8.5550.01A	1.16279
TCGA.AK.3451.01A	1.1996
TCGA.BP.4169.01A	1.39469
TCGA.B8.5553.01A	1.16414
TCGA.A3.3374.01A	0.25595
TCGA.BP.4967.01A	1.21943
TCGA.AK.3428.01A	0.955162
TCGA.BP.4346.01A	0.74008
TCGA.B0.5692.01A	1.21004
TCGA.BP.4338.01A	1.53253
TCGA.B0.4827.01A	0.894575
TCGA.BP.4971.01A	0.839924
TCGA.B0.5702.01A	1.0384
TCGA.B0.5707.01A	1.45214
TCGA.B0.4823.01A	1.26929
TCGA.A3.3385.01A	1.36459
TCGA.B0.5706.01A	0.689817
TCGA.A3.3335.01A	1.5064
TCGA.BP.4351.01A	1.07322
TCGA.B0.4824.01A	1.19776
TCGA.B8.4154.01A	1.31006
TCGA.B8.4621.01A	1.53401
TCGA.BP.4331.01A	0.974724
TCGA.BP.4170.01A	1.18642
TCGA.AK.3425.01A	0.939812
TCGA.3Z.A93Z.01A	1.25252
TCGA.B8.5545.01A	0.98366
TCGA.CJ.4639.01A	1.24393
TCGA.CZ.4854.01A	1.34272
TCGA.BP.4340.01A	1.36265
TCGA.AK.3443.01A	-2.64175
TCGA.BP.5182.01A	1.2387
TCGA.BP.4960.01A	1.31908
TCGA.B0.5399.01A	1.1769
TCGA.B8.5549.01A	1.06159
TCGA.BP.4158.01A	0.973065
TCGA.B0.5701.01A	1.27382
TCGA.B2.5633.01A	0.896898
TCGA.B0.4693.01A	1.23771
TCGA.A3.3307.01A	0.985108
TCGA.A3.3343.01A	1.28368
TCGA.CZ.5467.01A	0.977391
TCGA.BP.4166.01A	1.09552
TCGA.CJ.4636.01A	0.818106
TCGA.B0.5703.01A	0.710989
TCGA.B8.5551.01A	1.12697
TCGA.A3.3331.01A	1.11918
TCGA.A3.3328.01A	-2.19299
TCGA.CJ.4640.01A	1.32166
TCGA.BP.4343.01A	1.42322

## Sheet: data_TCGA_metastasis
	V1
TCGA.B0.4691.01A	1.08638
TCGA.B0.5080.01A	1.25208
TCGA.B0.4703.01A	1.30596
TCGA.CJ.4869.01A	0.862491
TCGA.B0.5092.01A	1.03028
TCGA.CW.5580.01A	1.13974
TCGA.CJ.4888.01A	1.03981
TCGA.B0.4810.01A	0.950116
TCGA.B0.4814.01A	0.923691
TCGA.B0.5094.01A	1.37597
TCGA.CJ.4644.01A	1.08416
TCGA.B0.4690.01A	1.51916
TCGA.CJ.5678.01A	1.26626
TCGA.AK.3436.01A	1.03484
TCGA.CJ.6028.01A	1.4465
TCGA.B8.5158.01A	1.60005
TCGA.B8.4143.01A	0.204981
TCGA.CJ.4918.01A	1.46879
TCGA.B0.4847.01A	0.877061
TCGA.CJ.4641.01A	1.15223
TCGA.CZ.5462.01A	1.02862
TCGA.B0.4688.01A	1.39412
TCGA.CZ.5464.01A	0.832553
TCGA.CJ.4875.01A	1.03386
TCGA.CJ.4871.01A	1.40256
TCGA.B0.5109.01A	1.44908
TCGA.BP.4352.01A	0.899951
TCGA.AK.3426.01A	1.16815
TCGA.B0.5084.01A	0.439751
TCGA.CZ.5461.01A	1.06494
TCGA.B0.4699.01A	0.0409894
TCGA.B0.4712.01A	1.28765
TCGA.CJ.4868.01A	1.4775
TCGA.CJ.4885.01A	1.11647
TCGA.B0.4846.01A	1.07265
TCGA.CJ.4904.01A	1.10749
TCGA.CZ.4860.01A	1.40521
TCGA.B0.4828.01A	0.856781
TCGA.B0.5712.01A	1.18607
TCGA.B0.4714.01A	1.07869
TCGA.A3.3347.01A	1.06678
TCGA.B0.4845.01A	1.09514
TCGA.G6.A5PC.01A	1.13581
TCGA.CJ.5682.01A	1.12565
TCGA.B0.4700.01A	1.20574
TCGA.CJ.4900.01A	1.06271
TCGA.B8.4622.01A	1.00262
TCGA.CZ.5455.01A	0.984621
TCGA.BP.4787.01A	1.48704
TCGA.CZ.5454.01A	1.20027
TCGA.BP.4354.01A	1.24582
TCGA.CJ.4887.01A	1.13579
TCGA.BP.4771.01A	0.871583
TCGA.CZ.5987.01A	1.06267
TCGA.B4.5377.01A	1.33272
TCGA.B0.4819.01A	1.12485
TCGA.CZ.5468.01A	1.43648
TCGA.CJ.4637.01A	1.16
TCGA.B0.5115.01A	1.23703
TCGA.CW.6087.01A	1.23122
TCGA.CZ.5460.01A	1.07713
TCGA.CW.5590.01A	1.1021
TCGA.BP.5201.01A	1.17837
TCGA.BP.5178.01A	1.29566
TCGA.B4.5838.01A	1.20227
TCGA.B0.4701.01A	1.28747
TCGA.B0.4697.01A	0.987635
TCGA.CJ.5680.01A	1.06815
TCGA.CJ.4638.01A	1.18427
TCGA.B0.4841.01A	0.864964
TCGA.CW.5584.01A	0.68748
TCGA.B2.5639.01A	1.15042
TCGA.B0.5107.01A	0.735644
TCGA.CJ.5681.01A	1.27963
TCGA.B0.4836.01A	1.6862
TCGA.BP.4335.01A	1.12216
TCGA.CJ.4890.01A	1.35872
TCGA.B0.4844.01A	1.58179
TCGA.BP.4798.01A	0.914119
TCGA.CW.5585.01A	1.29938
TCGA.B0.5096.01A	1.47418
TCGA.CZ.4857.01A	1.3767
TCGA.CW.5591.01A	1.31012
TCGA.BP.4970.01A	1.2432
TCGA.BP.4761.01A	1.49309
TCGA.CJ.5677.01A	1.30584
TCGA.BP.4974.01A	0.871063
TCGA.CJ.6033.01A	1.19844
TCGA.CJ.4895.01A	1.33432
